# Supplementary material for: Intestine-specific removal of DAF-2 nearly doubles lifespan in Caenorhabditis elegans with little fitness cost
Source: Nat Commun. 2022 Oct 25;13:6339. doi: 10.1038/s41467-022-33850-4 (PMC9596710; doi:10.1038/s41467-022-33850-4)
Supplement: Supplementary file 4 — Supplementary Data 1 [file 41467_2022_33850_MOESM4_ESM.xlsx]

## Sheet: Sheet1
Supplementary Dataset 1. Statistical analyses of lifespan experiments.
Effects of tissue-specific DAF-2 degradation on lifespan. Lifespan assays were performed at 20 °C. Related to Fig. 3.
Strain	Genotype	Related to	Conditions	Mean lifespan ± SEM (Days)	Number of death	Mean lifespan extension	p-value (Log-Rank test)
MQD2356	hqSi8[rgef-1p::TIR1::mRuby::unc-54 3’UTR+Cbr-unc-119(+)] II; unc-119(ed3) III; daf-2(hq363[daf-2::degron::mNeonGreen]) III	Fig. 3a, Shown in Fig. 3, Rep1	0.25% ethanol	23.26 ± 0.53	109	-	-
MQD2356	hqSi8[rgef-1p::TIR1::mRuby::unc-54 3’UTR+Cbr-unc-119(+)] II; unc-119(ed3) III; daf-2(hq363[daf-2::degron::mNeonGreen]) III		1 mM auxin	27.59 ± 0.65	143	0.1862	<0.0001
MQD2375	unc-119(ed3) III; daf-2(hq363[daf-2::degron::mNeonGreen]) III; ieSi38[sun-1p::TIR1::mRuby::sun-1 3’UTR+Cbr-unc-119(+)] IV	Fig. 3b, Shown in Fig. 3, Rep1	0.25% ethanol	23 ± 0.64	126	-	-
MQD2375	unc-119(ed3) III; daf-2(hq363[daf-2::degron::mNeonGreen]) III; ieSi38[sun-1p::TIR1::mRuby::sun-1 3’UTR+Cbr-unc-119(+)] IV		1 mM auxin	24.47 ± 0.53	114	0.0639	0.014
MQD2378	hqSi9[dpy-7p::TIR1::mRuby::unc-54 3’UTR+Cbr-unc-119(+)] II; unc-119(ed3) III; daf-2(hq363[daf-2::degron::mNeonGreen]) III	Fig. 3c, Shown in Fig. 3, Rep1	0.25% ethanol	22.34 ± 0.80	93	-	-
MQD2378	hqSi9[dpy-7p::TIR1::mRuby::unc-54 3’UTR+Cbr-unc-119(+)] II; unc-119(ed3) III; daf-2(hq363[daf-2::degron::mNeonGreen]) III		1 mM auxin	25.41 ± 0.94	115	0.1374	0.001
MQD2379	hqSi10[myo-3p::TIR1::mRuby::unc-54 3’UTR+Cbr-unc-119(+)] II; unc-119(ed3) III; daf-2(hq363[daf-2::degron::mNeonGreen]) III	Fig. 3d, Shown in Fig. 3, Rep1	0.25% ethanol	23.32 ± 0.97	82	-	-
MQD2379	hqSi10[myo-3p::TIR1::mRuby::unc-54 3’UTR+Cbr-unc-119(+)] II; unc-119(ed3) III; daf-2(hq363[daf-2::degron::mNeonGreen]) III		1 mM auxin	24.11 ± 0.62	111	0.0339	0.606
MQD2383	hqSi11[lim-7p::TIR1::mRuby::unc-54 3’UTR+Cbr-unc-119(+)] II; unc-119(ed3) III; daf-2(hq363[daf-2::degron::mNeonGreen]) III	Fig. 3e, Shown in Fig. 3, Rep1	0.25% ethanol	23.42 ± 0.81	97	-	-
MQD2383	hqSi11[lim-7p::TIR1::mRuby::unc-54 3’UTR+Cbr-unc-119(+)] II; unc-119(ed3) III; daf-2(hq363[daf-2::degron::mNeonGreen]) III		1 mM auxin	24.63 ± 0.69	142	0.0517	0.157
MQD2402	unc-119(ed3) III; daf-2(hq363[daf-2::degron::mNeonGreen]) III; hqSi12[eak-4p::TIR-1:mRuby::unc-54 3’UTR+Cbr-unc-119(+)] IV	Fig. 3f, Shown in Fig. 3, Rep1	0.25% ethanol	22.21 ± 0.81	97	-	-
MQD2402	unc-119(ed3) III; daf-2(hq363[daf-2::degron::mNeonGreen]) III; hqSi12[eak-4p::TIR-1:mRuby::unc-54 3’UTR+Cbr-unc-119(+)] IV		1 mM auxin	22.01 ± 0.70	106	-0.009	0.529
MQD2374	ieSi61[ges-1p::TIR1::mRuby::unc-54 3’UTR+Cbr-unc-119(+)] II; unc-119(ed3) III; daf-2(hq363[daf-2::degron::mNeonGreen]) III	Fig. 3g, Shown in Fig. 3, Rep1	0.25% ethanol	22.38 ± 0.68	110	-	-
MQD2374	ieSi61[ges-1p::TIR1::mRuby::unc-54 3’UTR+Cbr-unc-119(+)] II; unc-119(ed3) III; daf-2(hq363[daf-2::degron::mNeonGreen]) III		1 mM auxin	43.5 ± 1.18	115	0.9437	<0.0001
MQD2374	ieSi61[ges-1p::TIR1::mRuby::unc-54 3’UTR+Cbr-unc-119(+)] II; unc-119(ed3) III; daf-2(hq363[daf-2::degron::mNeonGreen]) III	Fig. 3h, Shown in Fig. 3, Rep1	50 μg/ml FUDR, 0.25% ethanol	20.87 ± 0.78	90	-	-
MQD2374	ieSi61[ges-1p::TIR1::mRuby::unc-54 3’UTR+Cbr-unc-119(+)] II; unc-119(ed3) III; daf-2(hq363[daf-2::degron::mNeonGreen]) III		50 μg/ml FUDR, 1 mM auxin	40.34 ± 1.13	112	0.9329	<0.0001
N2	Wild type		50 μg/ml FUDR, 1 mM auxin	20.25 ± 0.83	91	-	-
MQD855	daf-2(e1370ts) III		50 μg/ml FUDR, 1 mM auxin	41.71 ± 1.73	113	1.0598	<0.0001
CA1200	ieSi57[eft-3p::TIR-1::mRuby::unc-54 3’UTR+Cbr-unc-119(+)] II; unc-119(ed3) III		50 μg/ml FUDR, 1 mM auxin	21.19 ± 0.77	95	-	-
MQD2453	ieSi57[eft-3p::TIR1::mRuby::sun-1 3’UTR+Cbr-unc-119(+)] II; unc-119(ed3) III; daf-2(hq363[daf-2::degron::mNeonGreen]) III		50 μg/ml FUDR, 1 mM auxin	56.48 ± 1.10	96	1.6654	<0.0001
MQD2356	hqSi8[rgef-1p::TIR1::mRuby::unc-54 3’UTR+Cbr-unc-119(+)] II; unc-119(ed3) III; daf-2(hq363[daf-2::degron::mNeonGreen]) III	Fig. 3a, Rep2	0.25% ethanol	22.75 ± 0.57	123	-	-
MQD2356	hqSi8[rgef-1p::TIR1::mRuby::unc-54 3’UTR+Cbr-unc-119(+)] II; unc-119(ed3) III; daf-2(hq363[daf-2::degron::mNeonGreen]) III		1 mM auxin	26.76 ± 0.58	132	0.1763	<0.0001
MQD2375	unc-119(ed3) III; daf-2(hq363[daf-2::degron::mNeonGreen]) III; ieSi38[sun-1p::TIR1::mRuby::sun-1 3’UTR+Cbr-unc-119(+)] IV	Fig. 3b, Rep2	0.25% ethanol	22.03 ± 0.54	130	-	-
MQD2375	unc-119(ed3) III; daf-2(hq363[daf-2::degron::mNeonGreen]) III; ieSi38[sun-1p::TIR1::mRuby::sun-1 3’UTR+Cbr-unc-119(+)] IV		1 mM auxin	24.66 ± 0.69	129	0.1194	<0.0001
MQD2378	hqSi9[dpy-7p::TIR1::mRuby::unc-54 3’UTR+Cbr-unc-119(+)] II; unc-119(ed3) III; daf-2(hq363[daf-2::degron::mNeonGreen]) III	Fig. 3c, Rep2	0.25% ethanol	22.23 ± 0.66	97	-	-
MQD2378	hqSi9[dpy-7p::TIR1::mRuby::unc-54 3’UTR+Cbr-unc-119(+)] II; unc-119(ed3) III; daf-2(hq363[daf-2::degron::mNeonGreen]) III		1 mM auxin	24.94 ± 0.66	119	0.1219	0.003
MQD2379	hqSi10[myo-3p::TIR1::mRuby::unc-54 3’UTR+Cbr-unc-119(+)] II; unc-119(ed3) III; daf-2(hq363[daf-2::degron::mNeonGreen]) III	Fig. 3d, Rep2	0.25% ethanol	22.1 ± 0.67	98	-	-
MQD2379	hqSi10[myo-3p::TIR1::mRuby::unc-54 3’UTR+Cbr-unc-119(+)] II; unc-119(ed3) III; daf-2(hq363[daf-2::degron::mNeonGreen]) III		1 mM auxin	23.83 ± 0.62	96	0.0783	0.13
MQD2383	hqSi11[lim-7p::TIR1::mRuby::unc-54 3’UTR+Cbr-unc-119(+)] II; unc-119(ed3) III; daf-2(hq363[daf-2::degron::mNeonGreen]) III	Fig. 3e, Rep2	0.25% ethanol	22.71 ± 0.57	103	-	-
MQD2383	hqSi11[lim-7p::TIR1::mRuby::unc-54 3’UTR+Cbr-unc-119(+)] II; unc-119(ed3) III; daf-2(hq363[daf-2::degron::mNeonGreen]) III		1 mM auxin	23.44 ± 0.46	114	0.0321	0.726
MQD2374	ieSi61[ges-1p::TIR1::mRuby::unc-54 3’UTR+Cbr-unc-119(+)] II; unc-119(ed3) III; daf-2(hq363[daf-2::degron::mNeonGreen]) III	Fig. 3h, Rep2	50 μg/ml FUDR, 0.25% ethanol	22.63 ± 0.72	105	-	-
MQD2374	ieSi61[ges-1p::TIR1::mRuby::unc-54 3’UTR+Cbr-unc-119(+)] II; unc-119(ed3) III; daf-2(hq363[daf-2::degron::mNeonGreen]) III		50 μg/ml FUDR, 1 mM auxin	41.58 ± 1.36	109	0.8374	<0.0001
N2	Wild type		50 μg/ml FUDR, 1 mM auxin	21.16 ± 0.71	93		-
MQD855	daf-2(e1370ts) III		50 μg/ml FUDR, 1 mM auxin	44.73 ± 1.59	91	1.1139	<0.0001
MQD2428	daf-2(hq363[daf-2::degron::mNeonGreen]) III		50 μg/ml FUDR, 1 mM auxin	22.08 ± 0.65	101	-	-
MQD2453	ieSi57[eft-3p::TIR1::mRuby::sun-1 3’UTR+Cbr-unc-119(+)] II; unc-119(ed3) III; daf-2(hq363[daf-2::degron::mNeonGreen]) III		50 μg/ml FUDR, 1 mM auxin	55.90 ± 0.93	133	1.5317	<0.0001
Effects of tissue-specific DAF-16 degradation on the lifespan of daf-2(e1370) worms. Lifespan assays were performed at 20 °C. Related to Fig. 4.
Strain	Genotype	Related to	Conditions	Mean lifespan ± SEM (Days)	Number of death	Mean lifespan extension vs. MQD2433	p-value (Log-Rank test) vs. MQD2433	Mean lifespan extension vs. MQD2490	p-value (Log-Rank test) vs. MQD2490
MQD2433	daf-16(hq389[daf-16::gfp::degron]) I	Fig. 4a-h, Shown in Fig. 4, Rep1	1 mM auxin	22.63 ± 0.51	117	-	-	-0.5558	<0.0001
MQD2490	daf-16(hq389[daf-16::gfp::degron]) I; daf-2(e1370ts) III	Fig. 4a-h, Shown in Fig. 4, Rep1	1 mM auxin	50.95 ± 1.54	114	1.2514	<0.0001	-	-
MQD2492	daf-16(hq389[daf-16::gfp::degron]) I; hqSi8[rgef-1p::TIR1::mRuby::unc-54 3’UTR+Cbr-unc-119(+)] II; unc-119(ed3) III; daf-2(e1370ts) III	Fig. 4a, Shown in Fig. 4, Rep1	1 mM auxin	42.99 ± 1.26	140	0.8997	<0.0001	-0.1562	<0.0001
MQD2498	daf-16(hq389[daf-16::gfp::degron]) I; unc-119(ed3) III; daf-2(e1370ts) III; ieSi38[sun-1p::TIR1::mRuby::sun-1 3’UTR+Cbr-unc-119(+)] IV	Fig. 4b, Shown in Fig. 4, Rep1	1 mM auxin	47.94 ± 1.75	104	1.1184	<0.0001	-0.0591	0.347
MQD2493	daf-16(hq389[daf-16::gfp::degron]) I; unc-119(ed3) III; hqSi9[dpy-7p::TIR1::mRuby::unc-54 3’UTR+Cbr-unc-119(+)] II; daf-2(e1370ts) III	Fig. 4c, Shown in Fig. 4, Rep1	1 mM auxin	43.02 ± 1.12	124	0.901	<0.0001	-0.1556	<0.0001
MQD2499	daf-16(hq389[daf-16::gfp::degron]) I; hqSi10[myo-3p::TIR1::mRuby::unc-54 3’UTR+Cbr-unc-119(+)] II; unc-119(ed3) III; daf-2(e1370ts) III	Fig. 4d, Shown in Fig. 4, Rep1	1 mM auxin	48.54 ± 1.36	120	1.1449	<0.0001	-0.0473	0.125
MQD2500	daf-16(hq389[daf-16::gfp::degron]) I; hqSi11[lim-7p::TIR1::mRuby::unc-54 3’UTR+Cbr-unc-119(+)] II; unc-119(ed3) III; daf-2(e1370ts) III	Fig. 4e, Shown in Fig. 4, Rep1	1 mM auxin	49.75 ± 1.48	120	1.1984	<0.0001	-0.0236	0.501
MQD2495	daf-16(hq389[Pdaf-16::daf-16::gfp::degron]) I; unc-119(ed3) III; daf-2(e1370ts) III; hqSi12[Peak-4::TIR-1:mRuby::unc-54 3’UTR+Cbr-unc-119(+)] IV	Fig. 4f, Shown in Fig. 4, Rep1	1 mM auxin	48.49 ± 1.54	101	1.1427	<0.0001	-0.0483	0.435
MQD2494	daf-16(hq389[daf-16::gfp::degron]) I; ieSi61[ges-1p::TIR1::mRuby::unc-54 3’UTR+Cbr-unc-119(+)] II; unc-119(ed3) III; daf-2(e1370ts) III	Fig. 4g, Shown in Fig. 4, Rep1	1 mM auxin	30.50 ± 0.77	127	0.3478	<0.0001	-0.4014	<0.0001
MQD2491	daf-16(hq389[daf-16::gfp::degron]) I; ieSi57[eft-3p::TIR1::mRuby::unc-54 3’UTR+Cbr-unc-119(+)] II; unc-119(ed3) III; daf-2(e1370ts) III	Fig. 4h, Shown in Fig. 4, Rep1	1 mM auxin	21.50 ± 0.46	117	-0.0499	0.043	-0.578	<0.0001
Lifespan assays were performed at 25 °C.
MQD2433	daf-16(hq389[daf-16::gfp::degron]) I	Fig. 4, Rep2	1 mM auxin	15.74 ± 0.49	113	-	-	-0.5523	<0.0001
MQD2490	daf-16(hq389[daf-16::gfp::degron]) I; daf-2(e1370ts) III	Fig. 4, Rep2	1 mM auxin	35.16 ± 1.25	141	1.2338	<0.0001	-	-
MQD2492	daf-16(hq389[daf-16::gfp::degron]) I; hqSi8[rgef-1p::TIR1::mRuby::unc-54 3’UTR+Cbr-unc-119(+)] II; unc-119(ed3) III; daf-2(e1370ts) III	Fig. 4a, Rep2	1 mM auxin	30.15 ± 1.34	130	0.9155	<0.0001	-0.1425	0.007
MQD2498	daf-16(hq389[daf-16::gfp::degron]) I; unc-119(ed3) III; daf-2(e1370ts) III; ieSi38[sun-1p::TIR1::mRuby::sun-1 3’UTR+Cbr-unc-119(+)] IV	Fig. 4b, Rep2	1 mM auxin	31.76 ± 1.37	123	1.0178	<0.0001	-0.0967	0.084
MQD2493	daf-16(hq389[daf-16::gfp::degron]) I; unc-119(ed3) III; hqSi9[dpy-7p::TIR1::mRuby::unc-54 3’UTR+Cbr-unc-119(+)] II; daf-2(e1370ts) III	Fig. 4c, Rep2	1 mM auxin	30.43 ± 1.47	120	0.9333	<0.0001	-0.1345	0.006
MQD2499	daf-16(hq389[daf-16::gfp::degron]) I; hqSi10[myo-3p::TIR1::mRuby::unc-54 3’UTR+Cbr-unc-119(+)] II; unc-119(ed3) III; daf-2(e1370ts) III	Fig. 4d, Rep2	1 mM auxin	33.61 ± 1.35	134	1.1353	<0.0001	-0.0441	0.667
MQD2500	daf-16(hq389[daf-16::gfp::degron]) I; hqSi11[lim-7p::TIR1::mRuby::unc-54 3’UTR+Cbr-unc-119(+)] II; unc-119(ed3) III; daf-2(e1370ts) III	Fig. 4e, Rep2	1 mM auxin	34.26 ± 1.45	125	1.1766	<0.0001	-0.0256	0.892
MQD2494	daf-16(hq389[daf-16::gfp::degron]) I; ieSi61[ges-1p::TIR1::mRuby::unc-54 3’UTR+Cbr-unc-119(+)] II; unc-119(ed3) III; daf-2(e1370ts) III	Fig. 4g, Rep2	1 mM auxin	18.96 ± 0.77	127	0.2046	<0.0001	-0.4608	<0.0001
MQD2491	daf-16(hq389[daf-16::gfp::degron]) I; ieSi57[eft-3p::TIR1::mRuby::unc-54 3’UTR+Cbr-unc-119(+)] II; unc-119(ed3) III; daf-2(e1370ts) III	Fig. 4h, Rep2	1 mM auxin	14.45 ± 0.57	116	-0.082	0.659	-0.589	<0.0001
Effects of intestine-specific DAF-16 degradation on the lifespan of intestinal DAF-2 AID worms. Lifespan assays were performed at 20 °C. Related to Fig. 4j.
Strain	Genotype	Related to	Conditions	Mean lifespan ± SEM (Days)	Number of death	Mean lifespan extension	p-value (Log-Rank test)
MQD2374	ieSi61[ges-1p::TIR1::mRuby::unc-54 3’UTR+Cbr-unc-119(+)] II; unc-119(ed3) III; daf-2(hq363[daf-2::degron::mNeonGreen]) III	Fig. 4j, Shown in the Fig. 4, Rep1	0.25% ethanol	23.48 ± 0.58	124	-	-
MQD2374	ieSi61[ges-1p::TIR1::mRuby::unc-54 3’UTR+Cbr-unc-119(+)] II; unc-119(ed3) III; daf-2(hq363[daf-2::degron::mNeonGreen]) III		1 mM auxin	45.62 ± 1.31	96	0.9429	<0.0001
MQD2477	daf-16(hq389[Pdaf-16::daf-16::gfp::degron]) I; ieSi61[ges-1p::TIR1::mRuby::unc-54 3’UTR+ Cbr-unc-119(+)] II; unc-119(ed3) III; daf-2(hq363[daf-2::degron::mNeonGreen]) III		0.25% ethanol	21.98 ± 0.57	104	-	-
MQD2477	daf-16(hq389[Pdaf-16::daf-16::gfp::degron]) I; ieSi61[ges-1p::TIR1::mRuby::unc-54 3’UTR+ Cbr-unc-119(+)] II; unc-119(ed3) III; daf-2(hq363[daf-2::degron::mNeonGreen]) III		1 mM auxin	27.2 ± 0.64	120	0.2375	<0.0001
MQDD2374	ieSi61[ges-1p::TIR1::mRuby::unc-54 3’UTR+Cbr-unc-119(+)] II; unc-119(ed3) III; daf-2(hq363[daf-2::degron::mNeonGreen]) III	Fig. 4j, Rep2	0.25% ethanol	22.40 ± 0.65	101	-	-
MQD2374	ieSi61[ges-1p::TIR1::mRuby::unc-54 3’UTR+Cbr-unc-119(+)] II; unc-119(ed3) III; daf-2(hq363[daf-2::degron::mNeonGreen]) III		1 mM auxin	42.39 ± 1.20	104	0.8924	<0.0001
MQD2477	daf-16(hq389[Pdaf-16::daf-16::gfp::degron]) I; ieSi61[ges-1p::TIR1::mRuby::unc-54 3’UTR+ Cbr-unc-119(+)] II; unc-119(ed3) III; daf-2(hq363[daf-2::degron::mNeonGreen]) III		0.25% ethanol	21.42 ± 0.49	125	-	-
MQD2477	daf-16(hq389[Pdaf-16::daf-16::gfp::degron]) I; ieSi61[ges-1p::TIR1::mRuby::unc-54 3’UTR+ Cbr-unc-119(+)] II; unc-119(ed3) III; daf-2(hq363[daf-2::degron::mNeonGreen]) III		1 mM auxin	25.17 ± 0.63	116	0.1751	<0.0001
Effects of fib-1 RNAi and M28.5 RNAi on the lifespan of N2 worms. Lifespan assays were performed at 25 °C. Related to Fig. 6d.
Strain	Genotype	Related to	Conditions	Mean lifespan ± SEM (Days)	Number of death	Mean lifespan extension	p-value (Log-Rank test)
N2	Wild type	Fig. 6d, shown in the Fig. 6, Rep1	empty vector	15.44 ± 0.31	133	-	-
N2	Wild type		fib-1 RNAi	19.09 ± 0.53	132	0.2364	<0.0001
N2	Wild type		M28.5 RNAi	18.37 ± 0.42	143	0.1898	<0.0001
N2	Wild type	Fig. 6d, Rep2	empty vector	15.82 ± 0.35	139	-	-
N2	Wild type		fib-1 RNAi	18.78 ± 0.50	136	0.1871	<0.0001
N2	Wild type		M28.5 RNAi	17.79 ± 0.43	147	0.1245	<0.0001
N2	Wild type	Fig. 6d, Rep3	empty vector	14.86 ± 0.60	61	-	-
N2	Wild type		M28.5 RNAi	16.82 ± 0.55	52	0.1319	0.092
Effects of simultaneous degradation of intestinal DAF-2 and non-intestinal DAF-16. Lifespan assays were performed at 20 °C. Related to Fig. 7f.
Strain	Genotype	Related to	Conditions	Mean lifespan ± SEM (Days)	Number of death	Mean lifespan extension	p-value (Log-Rank test)
MQD1508	daf-2(hq14[daf-2::gfp]) III	Fig. 7f, top panel, shown in the Fig. 7	-	21.38 ± 0.50	118	-	-
OD2768	ItSi910[elt-2p::vhhGFP4::zif-1::operon-linker::mCherry::his-11::tbb-2 3’UTR+Cbr-unc-119(+)] II; unc-119(ed3) III			20.55 ± 0.74	114	-	-
MQD2778	ItSi910[elt-2p::vhhGFP4::zif-1::operon-linker::mCherry::his-11::tbb-2 3’UTR+Cbr-unc-119(+)] II; unc-119(ed3) III; daf-2(hq14[daf-2::gfp]) III			32.46 ± 0.83	114	51.82%a (57.96%b)	<0.0001a (<0.0001b)	a: p-value against MQD1508; b: p-value against OD2768
MQD2783	daf-16(hq490[daf-16::tagBFP::degron]) I; ItSi910[elt-2p::vhhGFP4::zif-1::operon-linker::mCherry::his-11::tbb-2 3’UTR+Cbr-unc-119(+)] II; unc-119(ed3) III; daf-2(hq14[daf-2::gfp]) III; hqSi17[rgef-1p::TIR-1::mRuby::unc-54 3’UTR+Cbr-unc-119(+)]) IV	Fig. 7f, middle panel, shown in the Fig. 7, Rep1	0.25% ethanol	31.76 ± 0.69	136	-	-
MQD2783	daf-16(hq490[daf-16::tagBFP::degron]) I; ItSi910[elt-2p::vhhGFP4::zif-1::operon-linker::mCherry::his-11::tbb-2 3’UTR+Cbr-unc-119(+)] II; unc-119(ed3) III; daf-2(hq14[daf-2::gfp]) III; hqSi17[rgef-1p::TIR-1::mRuby::unc-54 3’UTR+Cbr-unc-119(+)]) IV		1 mM auxin	30.66 ± 0.73	129	-0.0346	0.337
MQD2781	daf-16(hq488[daf-16::tagBFP::degron]) I; ItSi910[elt-2p::vhhGFP4::zif-1::operon-linker::mCherry::his-11::tbb-2 3’UTR+Cbr-unc-119(+)]) II; unc-119(ed3) III; daf-2(hq14[daf-2::gfp]) III; hqSi18[dpy-7p::TIR-1::mRuby::unc-54 3’UTR+Cbr-unc-119(+)] IV	Fig. 7f, bottom panel,shown in the Fig. 7, Rep1	0.25% ethanol	31.56 ± 0.92	119	-	-
MQD2781	daf-16(hq488[daf-16::tagBFP::degron]) I; ItSi910[elt-2p::vhhGFP4::zif-1::operon-linker::mCherry::his-11::tbb-2 3’UTR+Cbr-unc-119(+)]) II; unc-119(ed3) III; daf-2(hq14[daf-2::gfp]) III; hqSi18[dpy-7p::TIR-1::mRuby::unc-54 3’UTR+Cbr-unc-119(+)] IV		1 mM auxin	28.17 ± 0.90	113	-0.1074	0.003
MQD2783	daf-16(hq490[daf-16::tagBFP::degron]) I; ItSi910[elt-2p::vhhGFP4::zif-1::operon-linker::mCherry::his-11::tbb-2 3’UTR+Cbr-unc-119(+)] II; unc-119(ed3) III; daf-2(hq14[daf-2::gfp]) III; hqSi17[rgef-1p::TIR-1::mRuby::unc-54 3’UTR+Cbr-unc-119(+)]) IV	Fig. 7f, middle panel, Rep2	0.25% ethanol	30.96 ± 0.79	108	-	-
MQD2783	daf-16(hq490[daf-16::tagBFP::degron]) I; ItSi910[elt-2p::vhhGFP4::zif-1::operon-linker::mCherry::his-11::tbb-2 3’UTR+Cbr-unc-119(+)] II; unc-119(ed3) III; daf-2(hq14[daf-2::gfp]) III; hqSi17[rgef-1p::TIR-1::mRuby::unc-54 3’UTR+Cbr-unc-119(+)]) IV		1 mM auxin	30.18 ± 0.76	114	-0.0252	0.365
MQD2781	daf-16(hq488[daf-16::tagBFP::degron]) I; ItSi910[elt-2p::vhhGFP4::zif-1::operon-linker::mCherry::his-11::tbb-2 3’UTR+Cbr-unc-119(+)]) II; unc-119(ed3) III; daf-2(hq14[daf-2::gfp]) III; hqSi18[dpy-7p::TIR-1::mRuby::unc-54 3’UTR+Cbr-unc-119(+)] IV	Fig. 7f, bottom panel, Rep2	0.25% ethanol	30.88 ± 0.98	102	-	-
MQD2781	daf-16(hq488[daf-16::tagBFP::degron]) I; ItSi910[elt-2p::vhhGFP4::zif-1::operon-linker::mCherry::his-11::tbb-2 3’UTR+Cbr-unc-119(+)]) II; unc-119(ed3) III; daf-2(hq14[daf-2::gfp]) III; hqSi18[dpy-7p::TIR-1::mRuby::unc-54 3’UTR+Cbr-unc-119(+)] IV		1 mM auxin	28.44 ± 0.93	107	-0.079	0.027
DAF-16::GFP or DAF-2::mNeonGreen knocking in does not affect WT lifespan. Lifespan assays were performed at 20 °C. Related to Supplementary Fig. 1a.
Strain	Genotype	Related to	Mean lifespan ± SEM (Days)	Number of death	Mean lifespan extension	p-value (Log-Rank test)
N2	Wild type	Fig. S1a	22.47 ± 0.69	76	-	-
MQD1543	daf-16(hq23[daf-16::gfp])		22.97 ± 0.68	69	0.0223	0.883
MQD1661	daf-2(hq61[daf-2::mNeongreen])		22.12 ± 0.85	114	-0.0156	0.899
1 mM auxin treatment does not affect WT lifespan. Lifespan assays were performed at 20 °C. Related to Supplementary Fig. 7.
Strain	Genotype	Related to	Conditions	Mean lifespan ± SEM (Days)	Number of death	Mean lifespan extension	p-value (Log-Rank test)
N2	Wild type	Supplementary Fig. 6a	0.25% ethanol	21.38 ± 0.3	149	-	-
N2	Wild type		1 mM auxin	20.88 ± 0.38	123	-0.0234	0.4624
CA1200	ieSi57[eft-3p::TIR1::mRuby::unc-54 3’UTR+Cbr-unc-119(+)] II	Supplementary Fig. 6b	0.25% ethanol	21.67 ± 0.30	145	-	-
CA1200	ieSi57[eft-3p::TIR1::mRuby::unc-54 3’UTR+Cbr-unc-119(+)] II		1 mM auxin	21.91 ± 0.36	111	0.0111	0.7334
Surival of WT and daf-2(e1370) mutant grown on gentamicin-killed OP50 E. coli from hatching. Lifespan assays were performed at 25 °C. Related to Supplementary Fig. 9a.
Strain	Genotype	Related to	Conditions	Food	Mean lifespan ± SEM (Days)	Number of death	Mean lifespan extension vs. N2 on the same food	p-value (Log-Rank test) vs. N2 on the same food	Mean lifespan extension vs. Live OP50	p-value (Log-Rank test) vs. Live OP50
N2	Wild type	Supplementary Fig. 9a, shown in the figure, Rep1	50 μg/ml FUDR, 1 mM auxin	live OP50	15.28 ± 0.35	147	-	-	-	-
N2	Wild type		50 μg/ml FUDR, 1 mM auxin, 10 μg/ml gentamicin	dead OP50	20.94 ± 0.57	135	-	-	0.3704	<0.0001
MQD855	daf-2(e1370ts) III		50 μg/ml FUDR, 1 mM auxin	live OP50	35.16 ± 0.91	158	1.301	<0.0001	-	-
MQD855	daf-2(e1370ts) III		50 μg/ml FUDR, 1 mM auxin, 10 μg/ml gentamicin	dead OP50	31.11 ± 0.68	134	0.4857	<0.0001	-0.1152	<0.0001
N2	Wild type	Supplementary Fig. 9a, Rep2	50 μg/ml FUDR, 1 mM auxin	live OP50	15.54 ± 0.32	151	-	-	-	-
N2	Wild type		50 μg/ml FUDR, 1 mM auxin, 10 μg/ml gentamicin	dead OP50	21.13 ± 0.63	145	-	-	0.3597	<0.0001
MQD855	daf-2(e1370ts) III		50 μg/ml FUDR, 1 mM auxin	live OP50	35.90 ± 1.13	146	1.3102	<0.0001	-	-
MQD855	daf-2(e1370ts) III		50 μg/ml FUDR, 1 mM auxin, 10 μg/ml gentamicin	dead OP50	31.40 ± 0.63	123	0.486	<0.0001	-0.1253	<0.0001
Survival of intestine DAF-2 AID worms grown on gentamicin-killed OP50 E. coli from hatching. Lifespan assays were performed at 25 °C. Related to Supplementary Fig. 9b.
Strain	Genotype	Related to	Conditions	Food	Mean lifespan ± SEM (Days)	Number of death	Mean lifespan extension vs. MQD2374 (50 μg/ml FUDR, 0.25% ethanol) on the same food	p-value (Log-Rank test) vs. MQD2374 (50 μg/ml FUDR, 0.25% ethanol) on the same food	Mean lifespan extension vs. Live OP50	p-value (Log-Rank test) vs. Live OP50
MQD2374	ieSi61[ges-1p::TIR1::mRuby::unc-54 3’UTR+Cbr-unc-119(+)] II; unc-119(ed3) III; daf-2(hq363[daf-2::degron::mNeonGreen]) III	Supplementary Fig. 9b, shown in the figure, Rep1	50 μg/ml FUDR, 0.25% ethanol	live OP50	15.42 ± 0.45	124	-	-	-	-
MQD2374	ieSi61[ges-1p::TIR1::mRuby::unc-54 3’UTR+Cbr-unc-119(+)] II; unc-119(ed3) III; daf-2(hq363[daf-2::degron::mNeonGreen]) III		50 μg/ml FUDR, 0.25% ethanol, 10 μg/ml gentamicin	dead OP50	21.01 ± 0.59	133	-	-	0.3625	<0.0001
MQD2374	ieSi61[ges-1p::TIR1::mRuby::unc-54 3’UTR+Cbr-unc-119(+)] II; unc-119(ed3) III; daf-2(hq363[daf-2::degron::mNeonGreen]) III		50 μg/ml FUDR, 1 mM auxin	live OP50	29.91 ± 0.79	158	0.9397	<0.0001	-	-
MQD2374	ieSi61[ges-1p::TIR1::mRuby::unc-54 3’UTR+Cbr-unc-119(+)] II; unc-119(ed3) III; daf-2(hq363[daf-2::degron::mNeonGreen]) III		50 μg/ml FUDR, 1 mM auxin, 10 μg/ml gentamicin	dead OP50	26.97 ± 0.84	134	0.2837	<0.0001	-0.0983	0.016
MQD2374	ieSi61[ges-1p::TIR1::mRuby::unc-54 3’UTR+Cbr-unc-119(+)] II; unc-119(ed3) III; daf-2(hq363[daf-2::degron::mNeonGreen]) III	Supplementary Fig. 9b, Rep2	50 μg/ml FUDR, 0.25% ethanol	live OP50	15.36 ± 0.38	156	-	-	-	-
MQD2374	ieSi61[ges-1p::TIR1::mRuby::unc-54 3’UTR+Cbr-unc-119(+)] II; unc-119(ed3) III; daf-2(hq363[daf-2::degron::mNeonGreen]) III		50 μg/ml FUDR, 0.25% ethanol, 10 μg/ml gentamicin	dead OP50	21.06 ± 0.72	130	-	-	0.3711	<0.0001
MQD2374	ieSi61[ges-1p::TIR1::mRuby::unc-54 3’UTR+Cbr-unc-119(+)] II; unc-119(ed3) III; daf-2(hq363[daf-2::degron::mNeonGreen]) III		50 μg/ml FUDR, 1 mM auxin	live OP50	29.18 ± 0.76	142	0.8997	<0.0001	-	-
MQD2374	ieSi61[ges-1p::TIR1::mRuby::unc-54 3’UTR+Cbr-unc-119(+)] II; unc-119(ed3) III; daf-2(hq363[daf-2::degron::mNeonGreen]) III		50 μg/ml FUDR, 1 mM auxin, 10 μg/ml gentamicin	dead OP50	26.54 ± 0.87	129	0.2602	<0.0001	-0.0905	0.04
Survival of whple-body DAF-2 AID worms grown on gentamicin-killed OP50 E. coli from hatching. Lifespan assays were performed at 25 °C. Related to Supplementary Fig. 9c.
Strain	Genotype	Related to	Conditions	Food	Mean lifespan ± SEM (Days)	Number of death	Mean lifespan extension vs. MQD2428 or CA1200 on the same food	p-value (Log-Rank test) vs. MQD2428 or CA1200 on the same food	Mean lifespan extension vs. Live OP50	p-value (Log-Rank test) vs. Live OP50
MQD2428	daf-2(hq363[daf-2::degron::mNeonGreen]) III	Supplementary Fig. 9c, shown in the figure, Rep1	50 μg/ml FUDR, 1 mM auxin	live OP50	15.46 ± 0.40	150	-	-	-	-
MQD2428	daf-2(hq363[daf-2::degron::mNeonGreen]) III		50 μg/ml FUDR, 1 mM auxin, 10 μg/ml gentamicin	dead OP50	21.48 ± 0.62	132	-	-	0.3894	<0.0001
MQD2453	ieSi57[eft-3p::TIR1::mRuby::sun-1 3’UTR+Cbr-unc-119(+)] II; unc-119(ed3) III; daf-2(hq363[daf-2::degron::mNeonGreen]) III		50 μg/ml FUDR, 1 mM auxin	live OP50	41.06 ± 1.01	151	1.6559	<0.0001	-	-
MQD2453	ieSi57[eft-3p::TIR1::mRuby::sun-1 3’UTR+Cbr-unc-119(+)] II; unc-119(ed3) III; daf-2(hq363[daf-2::degron::mNeonGreen]) III		50 μg/ml FUDR, 1 mM auxin, 10 μg/ml gentamicin	dead OP50	31.16 ± 0.79	156	0.4507	<0.0001	-0.2411	<0.0001
CA1200	ieSi57[eft-3p::TIR-1::mRuby::unc-54 3’UTR+Cbr-unc-119(+)] II; unc-119(ed3) III	Supplementary Fig. 9c, Rep2	50 μg/ml FUDR, 1 mM auxin	live OP50	15.48 ± 0.38	146	-	-	-	-
CA1200	ieSi57[eft-3p::TIR-1::mRuby::unc-54 3’UTR+Cbr-unc-119(+)] II; unc-119(ed3) III		50 μg/ml FUDR, 1 mM auxin, 10 μg/ml gentamicin	dead OP50	20.90 ± 0.67	136	-	-	0.3501	<0.0001
MQD2453	ieSi57[eft-3p::TIR1::mRuby::sun-1 3’UTR+Cbr-unc-119(+)] II; unc-119(ed3) III; daf-2(hq363[daf-2::degron::mNeonGreen]) III		50 μg/ml FUDR, 1 mM auxin	live OP50	40.57 ± 1.09	139	1.6208	<0.0001	-	-
MQD2453	ieSi57[eft-3p::TIR1::mRuby::sun-1 3’UTR+Cbr-unc-119(+)] II; unc-119(ed3) III; daf-2(hq363[daf-2::degron::mNeonGreen]) III		50 μg/ml FUDR, 1 mM auxin, 10 μg/ml gentamicin	dead OP50	31.61 ± 0.84	141	0.5124	<0.0001	-0.2209	<0.0001
