# Supplementary material for: Intestine-specific removal of DAF-2 nearly doubles lifespan in Caenorhabditis elegans with little fitness cost
Source: Nat Commun. 2022 Oct 25;13:6339. doi: 10.1038/s41467-022-33850-4 (PMC9596710; doi:10.1038/s41467-022-33850-4)
Supplement: Supplementary file 5 — Supplementary Data 2 [file 41467_2022_33850_MOESM5_ESM.xlsx]

## Sheet: Up_daf-2(e1370) vs N2
Genes down-regulated in daf-2(e1370) vs. N2 (adjusted p-value<0.05)
Entrez Gene ID	Wormbase Gene ID	Public name	Sequence Name	baseMean	log2FoldChange	lfcSE	stat	pvalue	padj	Class I DAF-16 target (597)	Description
187071	WBGene00019450	K06H6.2	K06H6.2	50.2041	9.13224	1.30605	6.99225	2.70504e-12	1.3866e-10	YES
186420	WBGene00010170	F56H6.9	F56H6.9	49.4909	9.1059	1.32146	6.89081	5.54751e-12	2.70869e-10	-
186346	WBGene00018911	F56A4.3	F56A4.3	880.043	8.70978	0.448008	19.4411	3.46563e-84	4.53808e-81	YES
185297	WBGene00009420	F35E8.6	F35E8.6	5128.45	8.63739	0.585498	14.7522	2.97715e-49	1.42943e-46	YES
187070	WBGene00019449	K06H6.1	K06H6.1	33.481	8.5497	1.31757	6.489	8.641e-11	3.63932e-09	YES
189339	WBGene00021139	clec-128	W10G11.6	8889.4	8.42575	0.736868	11.4345	2.80996e-30	5.70065e-28	-
185298	WBGene00009421	F35E8.7	F35E8.7	9612.62	8.38149	0.594154	14.1066	3.4589e-45	1.42348e-42	YES
186419	WBGene00010169	clec-18	F56H6.8	14523.9	8.34858	0.671048	12.4411	1.56325e-35	4.33021e-33	YES
191310	WBGene00013973	asp-18	ZK384.3	6740.56	8.31294	0.632459	13.1439	1.8459e-39	6.18334e-37	YES
189765	WBGene00012727	Y39G8B.7	Y39G8B.7	5172.91	8.24733	0.293063	28.1419	3.01173e-174	2.16905e-170	YES
189343	WBGene00021145	clec-129	W10G11.15	26.9937	8.23442	1.39286	5.91189	3.38196e-09	1.13552e-07	-
191309	WBGene00013972	scl-20	ZK384.2	916.602	8.21997	0.470568	17.4682	2.50235e-68	2.12022e-65	YES	scl-20 encodes a predicted extracellular protein that is a member of the C. elegans family of SCP/TAPS domain-containing proteins; SCL-20 is homologous to mammalian GliPR1, a p53 target with proapoptotic activity mediated by an increase in production of reactive oxygen species; loss of scl-20 activity via RNAi in daf-2 mutants and in gld-1;daf-2 doubly mutant animals indicates that, in C. elegans…
188888	WBGene00004994	spp-9	T25C12.2	7952.15	8.15364	0.663068	12.2968	9.41904e-35	2.42271e-32	-
191308	WBGene00013971	scl-19	ZK384.1	4450.47	8.11441	0.69211	11.7242	9.58416e-32	2.12385e-29	YES
185355	WBGene00000782	cpr-2	F36D3.9	5808.04	8.11005	0.334856	24.2195	1.38635e-129	3.99379e-126	YES
3565733	WBGene00044284	spp-21	T25C12.4	2470.07	8.07707	0.70263	11.4955	1.39008e-30	2.90184e-28	YES
174178	WBGene00000613	col-36	C27H5.5	44.0863	7.97589	1.28024	6.23001	4.66392e-10	1.79623e-08	-	col-36 encodes a collagen protein; expressed during the L1 to L2 and L2 to dauer larval stage molts.
190141	WBGene00013090	Y51B9A.8	Y51B9A.8	4891.32	7.91777	0.614896	12.8766	6.09667e-38	1.90905e-35	YES
3896765	WBGene00044471	F56D6.9	F56D6.9	20.6303	7.8547	1.40702	5.5825	2.37087e-08	6.88507e-07	-
13192508	WBGene00189961	Y54G2A.57	Y54G2A.57	67.8465	7.71824	1.11683	6.91087	4.81674e-12	2.36793e-10	-
186554	WBGene00019072	fbxc-8	F58H7.7	35.3791	7.66326	1.31197	5.84102	5.18825e-09	1.6945e-07	-	This gene encodes a protein containing an F-box, a motif predicted to mediate protein-protein interactions either with homologs of yeast Skp-1p or with other proteins.
182603	WBGene00015760	C14C6.6	C14C6.6	18.0468	7.65782	1.33559	5.73365	9.82932e-09	3.05133e-07	-
188942	WBGene00012057	T26F2.1	T26F2.1	16.878	7.55536	1.47086	5.13668	2.79629e-07	6.78076e-06	YES
3565355	WBGene00044201	H39E23.3	H39E23.3	1201.31	7.53759	0.755392	9.97838	1.89536e-23	2.57554e-21	YES
186416	WBGene00010166	gmd-2	F56H6.5	31.6685	7.50059	1.31286	5.71317	1.10894e-08	3.41306e-07	-	gmd-2 encodes one of two C. elegans GDP-mannose dehydratases; in vitro, and when coexpressed with GER-1, GMD-2 catalyzes the formation of GDP-fucose from GDP-mannose; gmd-2 transcripts are generally present throughout larval and adult stages.
189338	WBGene00021138	clec-127	W10G11.5	29.6573	7.39972	1.34992	5.48161	4.21466e-08	1.17197e-06	-
24104181	WBGene00219447	C06H5.14	C06H5.14	14.6219	7.35219	1.35917	5.40932	6.3263e-08	1.70964e-06	-
187768	WBGene00011196	R10D12.15	R10D12.15	119.834	7.22493	0.793192	9.10868	8.33926e-20	8.83226e-18	YES
179060	WBGene00003473	mtl-1	K11G9.6	2829	7.07247	0.267704	26.4191	8.27876e-154	2.98118e-150	YES	mtl-1 encodes one of two C. elegans metallothioneins, small, cysteine-rich, metal-binding proteins; MTL-1 functions in metal detoxification and homeostasis and in stress adaptation; in addition, mtl-1 plays a role in regulating growth and fertility; mtl-1 is constitutively expressed in the terminal bulb of the pharynx and expression is induced in larval intestinal cells following exposure to cadm…
182601	WBGene00015757	C14C6.3	C14C6.3	11.9355	7.06386	1.47032	4.80429	1.55302e-06	3.28966e-05	-
191298	WBGene00022713	ZK355.3	ZK355.3	11.4188	6.9968	1.43559	4.87383	1.09456e-06	2.38879e-05	YES
184523	WBGene00008850	F15B9.6	F15B9.6	874.056	6.98832	0.335652	20.8201	2.84442e-96	4.09711e-93	YES
186714	WBGene00019178	scl-12	H10D18.2	11.166	6.96453	1.41534	4.92076	8.62074e-07	1.91625e-05	YES	scl-12 encodes a predicted extracellular protein that is a member of the C. elegans family of SCP/TAPS domain-containing proteins.
186352	WBGene00018917	irld-35	F56A4.9	58.3431	6.89022	0.912797	7.54847	4.4039e-14	2.74605e-12	-
182888	WBGene00016092	cyp-33B1	C25E10.2	77.4302	6.88024	0.884135	7.78189	7.14492e-15	4.69933e-13	YES
185385	WBGene00018105	clec-19	F36H5.6	9.67516	6.76606	1.57084	4.30728	1.65274e-05	0.000276173	-
191384	WBGene00014046	clec-60	ZK666.6	1070.33	6.73862	0.630608	10.6859	1.18489e-26	2.05629e-24	-	clec-60 encodes a C-type lectin protein with no obvious non-nematode orthologs; clec-60 appears to play a role in the innate immune respone to some bacterial pathogens, including Microbacterium nematophilum and Salmonella enterica; clec-60 transcription is induced 6.6-fold by infection with M. nematophilum, making it one of the most strongly infection-responsive genes (second only to tts-1); CLEC…
185292	WBGene00009417	F35E8.1	F35E8.1	9.3869	6.7176	1.55617	4.31676	1.58336e-05	0.000265503	-
177164	WBGene00020982	ilys-6	W03D2.7	34.0176	6.70108	1.18116	5.67329	1.40083e-08	4.239e-07	-
13186446	WBGene00206481	Y51B9A.14	Y51B9A.14	111.57	6.53401	1.42179	4.59563	4.31451e-06	8.13432e-05	-
3565975	WBGene00044193	F47B8.13	F47B8.13	16.0122	6.51401	1.45727	4.47	7.82201e-06	0.000138583	-
180624	WBGene00000989	dhs-26	ZK816.5	884.52	6.46619	0.349794	18.4857	2.69057e-76	3.22958e-73	YES	dhs-26 encodes a short-chain dehydrogenase predicted to be mitochondrial.
184065	WBGene00001158	ech-9	F01G10.3	563.812	6.42649	0.30085	21.3611	3.0731e-101	5.53312e-98	YES
186933	WBGene00010528	K03D3.2	K03D3.2	40.5669	6.37302	0.978647	6.51207	7.41221e-11	3.13095e-09	YES
175567	WBGene00007132	pals-27	B0284.2	26.599	6.3587	1.14715	5.54305	2.97243e-08	8.46143e-07	YES
179915	WBGene00011362	cest-1	T02B5.1	959.742	6.31001	0.666093	9.47317	2.71475e-21	3.12826e-19	YES
174063	WBGene00004996	spp-11	T25D10.3	24.3549	6.24503	1.29089	4.83779	1.31291e-06	2.83951e-05	-
189578	WBGene00021303	Y32G9A.5	Y32G9A.5	12.7356	6.17558	1.39181	4.43709	9.11814e-06	0.000159197	-
187635	WBGene00011052	arrd-11	R06B9.1	57.4295	6.14087	0.779026	7.88275	3.20243e-15	2.16563e-13	YES
186589	WBGene00019098	F59B1.4	F59B1.4	12.3387	6.12869	1.44766	4.23352	2.30061e-05	0.0003682	YES
189421	WBGene00021183	Y9C9A.16	Y9C9A.16	375.631	6.07764	0.33481	18.1525	1.22693e-73	1.17818e-70	YES
186613	WBGene00019104	asp-7	F59D6.2	11.2706	5.99062	1.42528	4.20311	2.63273e-05	0.000411784	-
13223342	WBGene00195213	F11C1.9	F11C1.9	11.1668	5.96935	1.40758	4.24085	2.22675e-05	0.00035797	-
174613	WBGene00014047	clec-61	ZK666.7	126.168	5.89879	1.04508	5.64435	1.65805e-08	4.9141e-07	-
179214	WBGene00020946	W02D7.11	W02D7.11	20.4289	5.89592	1.34981	4.36796	1.25414e-05	0.000214035	-
179138	WBGene00001500	ftn-1	C54F6.14	453.167	5.78874	0.352665	16.4143	1.51138e-60	1.03666e-57	YES	ftn-1 encodes one of two C. elegans ferritin heavy chain homologs; ftn-1 activity is essential for normal lifespan under iron stress conditions and, in addition, has been reported to be essential for embryogenesis; an ftn-1::gfp reporter is expressed in the intestine at all stages of development and its expression, as well as that of ftn-1 mRNA, increases under iron stress conditions and in the b…
185980	WBGene00001957	hlh-13	F48D6.3	36.5752	5.76915	0.860465	6.70468	2.01844e-11	9.114e-10	YES
3565007	WBGene00044292	F56D6.8	F56D6.8	9.36083	5.73279	1.52742	3.75325	0.000174556	0.00214744	-
178737	WBGene00016052	dod-3	C24B9.9	588.811	5.6906	0.2664	21.3612	3.07112e-101	5.53312e-98	YES
182419	WBGene00007452	C08F11.3	C08F11.3	105.416	5.62755	0.537856	10.4629	1.27842e-25	2.00156e-23	YES
184218	WBGene00008597	clec-55	F08H9.9	15.7049	5.55947	1.19314	4.65954	3.16917e-06	6.21917e-05	-
188762	WBGene00004997	spp-12	T22G5.7	82.0619	5.50125	0.682848	8.05633	7.86189e-16	5.77769e-14	YES	spp-12 encodes a saposin-like caenopore; SPP-12 activity is required for the defense response to Bacillus thuringiensis; SPP-12 exhibits pH-dependent pore-forming activity, preferentially on membranes containing negatively charged phospholipids: SPP-12 is active highly active against Bacillus megaterium and can kill Bacillus thuringiensis; SPP-12 can also permeabilize the cytoplasmic membranes of…
185788	WBGene00018459	F45D11.14	F45D11.14	256.16	5.42969	0.344135	15.7778	4.42367e-56	2.89629e-53	YES
178803	WBGene00019472	cyp-35B1	K07C6.4	117.528	5.3288	0.540967	9.85051	6.82003e-23	8.69342e-21	YES
13217964	WBGene00189932	Y26G10.7	Y26G10.7	30.9797	5.21041	0.837618	6.22051	4.95543e-10	1.89835e-08	-
181902	WBGene00007131	pals-26	B0284.1	303.097	5.12133	0.338576	15.1261	1.08996e-51	6.0384e-49	YES
179771	WBGene00010062	lipl-1	F54F3.3	1855.59	5.09443	0.192701	26.437	5.14979e-154	2.47258e-150	YES
183113	WBGene00016302	fbxc-7	C32B5.9	10.976	5.07006	1.34406	3.7722	0.000161814	0.00201798	YES
173061	WBGene00012947	Y47H9C.1	Y47H9C.1	214.257	4.98668	0.382488	13.0375	7.48636e-39	2.45076e-36	-
173024	WBGene00010157	oac-34	F56G4.1	20.5061	4.95197	0.970018	5.10502	3.30756e-07	7.96691e-06	-
188184	WBGene00011539	fbxa-135	T06E6.5	24.7398	4.92331	0.870391	5.65644	1.54547e-08	4.61846e-07	-	This gene encodes a protein containing an F-box, a motif predicted to mediate protein-protein interactions either with homologs of yeast Skp-1p or with other proteins; this gene's encoded protein also contains an FTH/DUF38 motif, which may also mediate protein-protein interaction.
189050	WBGene00000627	col-50	T28F2.6	19.6721	4.88767	0.935423	5.22509	1.7407e-07	4.36813e-06	YES	col-50 encodes a cuticle collagen.
189374	WBGene00012398	Y6E2A.4	Y6E2A.4	251.267	4.85392	0.351613	13.8047	2.3869e-43	9.29214e-41	YES
173008	WBGene00013130	Y52B11B.1	Y52B11B.1	14.4004	4.84426	1.25556	3.85825	0.000114202	0.00148731	-
186913	WBGene00019348	K02H11.4	K02H11.4	9.67515	4.84258	1.29109	3.75076	0.0001763	0.00216489	-
177033	WBGene00016670	ilys-3	C45G7.3	90.2924	4.83466	0.488601	9.8949	4.38047e-23	5.63359e-21	-
173480	WBGene00018461	F45D11.16	F45D11.16	18.6503	4.71761	0.999556	4.7197	2.36191e-06	4.81202e-05	YES
187486	WBGene00010928	clec-258	M162.2	12.6612	4.64889	1.08028	4.30341	1.68186e-05	0.000280064	-
188667	WBGene00020640	fbxa-73	T20H9.4	12.4627	4.62485	1.09962	4.20586	2.60096e-05	0.000408485	-
182544	WBGene00006226	str-182	C12D8.12	12.6916	4.62104	1.114	4.14816	3.35163e-05	0.000510867	YES
4363042	WBGene00044662	F26G1.9	F26G1.9	16.9961	4.60085	1.09054	4.21887	2.45527e-05	0.000390945	-
13213403	WBGene00194821	dmsr-16	T27B2.1	63.1488	4.57185	0.54019	8.4634	2.59685e-17	2.18743e-15	-
189944	WBGene00021581	clec-70	Y46C8AL.3	90.8556	4.48426	0.436298	10.278	8.85772e-25	1.3019e-22	-
182604	WBGene00015762	C14C6.8	C14C6.8	10.8093	4.41918	1.23739	3.57137	0.00035512	0.0038634	-
184131	WBGene00017200	F07C4.6	F07C4.6	21.5437	4.40975	0.842595	5.23354	1.66297e-07	4.19499e-06	YES
184081	WBGene00000756	col-183	F02D10.1	67.4027	4.3958	0.494703	8.88573	6.35022e-19	6.01766e-17	YES
178793	WBGene00021478	Y39H10A.1	Y39H10A.1	75.3251	4.36399	0.537526	8.11867	4.71327e-16	3.54794e-14	YES
191383	WBGene00014045	clec-59	ZK666.5	10.4356	4.35854	1.40563	3.10079	0.00193008	0.0156801	-
179627	WBGene00010790	sodh-1	K12G11.3	10467.9	4.34244	0.183739	23.6338	1.73297e-123	4.16029e-120	YES
179046	WBGene00019376	lipl-4	K04A8.5	47.1236	4.31472	0.622808	6.92785	4.27289e-12	2.11501e-10	YES	lipl-4 encodes a triglyceride lipase; by homology, LIPL-4 is predicted to function in lipid hydrolysis; genetic studies indicate that lipl-4 functions as part of an endocrine signaling pathway that coordinates reproductive status, fat metabolism, and longevity; in response to reduced insulin signaling or germline removal (glp-1 mutant animals), lipl-4 expression is induced in the intestine, in a …
182749	WBGene00007660	pals-6	C17H1.7	88.8798	4.28784	0.488586	8.77603	1.69351e-18	1.53417e-16	YES
3565941	WBGene00023425	try-9	B0286.6	92.1932	4.27649	0.411793	10.385	2.90031e-25	4.39748e-23	YES
187650	WBGene00005703	sru-40	R07B5.3	32.5359	4.25911	0.667449	6.38118	1.75726e-10	7.17042e-09	YES
184923	WBGene00009114	F25D7.5	F25D7.5	28.4677	4.24063	0.693516	6.11469	9.67443e-10	3.51009e-08	-
186001	WBGene00018624	F48G7.13	F48G7.13	21.4492	4.2022	0.943524	4.45373	8.43917e-06	0.000148786	-
173531	WBGene00020329	bath-26	T07H3.6	150.46	4.19974	0.371535	11.3037	1.25748e-29	2.44766e-27	YES
180057	WBGene00010184	F57A10.2	F57A10.2	49.0055	4.17908	0.55452	7.5364	4.83131e-14	2.99958e-12	-
3564991	WBGene00000932	dao-6	T05G5.12	59.7845	4.1563	0.684149	6.07514	1.23883e-09	4.43883e-08	YES	dao-6 encodes a small (92-residue) and probably non-globular protein; dao-6 is negatively regulated by DAF-2 but positively regulated by DAF-16, and thus might be involved in the extended lifespan caused by daf-2(m41).
186454	WBGene00019016	F57F4.2	F57F4.2	21.7111	4.14827	0.825643	5.02429	5.05294e-07	1.17391e-05	YES
185503	WBGene00018211	oac-24	F39G3.6	15.4367	4.13379	1.01126	4.08776	4.35565e-05	0.000640845	-
173182	WBGene00008905	F17B5.1	F17B5.1	1204.16	4.13291	0.266306	15.5194	2.56376e-54	1.60558e-51	YES
24105275	WBGene00235114	ZK105.13	ZK105.13	47.9329	4.12409	0.55493	7.43173	1.07183e-13	6.35335e-12	-
266832	WBGene00018601	F48C1.9	F48C1.9	24.717	4.0911	0.927675	4.41006	1.03342e-05	0.000179342	YES
180150	WBGene00009835	F47H4.2	F47H4.2	212.186	4.08387	0.35763	11.4192	3.35128e-30	6.70443e-28	YES	This gene encodes a protein containing an F-box, a motif predicted to mediate protein-protein interactions either with homologs of yeast Skp-1p or with other proteins; this gene's encoded protein also contains an FTH/DUF38 motif, which may also mediate protein-protein interaction.
179293	WBGene00017660	F21C10.11	F21C10.11	1327.09	4.08215	0.307193	13.2885	2.69772e-40	9.47755e-38	YES
186468	WBGene00010216	F57G8.7	F57G8.7	16.4864	4.05557	0.961556	4.21771	2.46796e-05	0.000391935	YES
179759	WBGene00013900	ugt-18	ZC443.5	53.6865	4.05552	0.526431	7.70379	1.32089e-14	8.49381e-13	-
176433	WBGene00011869	dod-6	T20G5.7	11661	4.02669	0.279776	14.3925	5.76595e-47	2.5954e-44	YES
3564877	WBGene00012027	fbxa-127	T25E12.12	38.8814	4.01097	0.587774	6.824	8.85422e-12	4.16785e-10	-
191061	WBGene00013840	fbxa-151	ZC47.7	13.2829	3.99819	0.978974	4.08406	4.42547e-05	0.000648468	YES	This gene encodes a protein containing an F-box, a motif predicted to mediate protein-protein interactions either with homologs of yeast Skp-1p or with other proteins; this gene's encoded protein also contains an FTH/DUF38 motif, which may also mediate protein-protein interaction.
182409	WBGene00007440	C08E8.4	C08E8.4	152.426	3.97088	0.338424	11.7334	8.58926e-32	1.93312e-29	YES
179993	WBGene00001852	hil-1	C30G7.1	608.01	3.94017	0.277528	14.1974	9.50869e-46	4.1504e-43	YES
6418745	WBGene00077439	F55B12.10	F55B12.10	83.2119	3.93899	0.498147	7.90728	2.63068e-15	1.83055e-13	-
183286	WBGene00007992	fipr-24	C37A5.8	17.8999	3.9271	0.908798	4.3212	1.55183e-05	0.000261433	YES
184472	WBGene00008809	cyp-13A11	F14F7.2	87.5019	3.88774	0.448542	8.6675	4.41708e-18	3.90329e-16	YES	cyp-13A11 encodes one of ~80 C. elegans cytochrome P450s: membrane-associated, heme-containing NADPH-dependent monooxygenases that catalyze the oxidative metabolism of a variety of exogenous compounds and endogenous substrates; cyp-13A11 expression is upregulated in response to the tetrachlorobiphenyl PCB52.
180035	WBGene00006954	wrt-8	C29F3.2	59.9877	3.8753	0.638805	6.06648	1.30743e-09	4.66143e-08	-	wrt-8 encodes a hedgehog-like protein, with (from N- to C-terminus) asignal sequence, a Wart domain, an short region of low-complexitysequence, and a Hint/Hog domain; WRT-8 is strongly expressed inhypodermal syncytia hyp6-hyp10 throughout life, and in in 12 subventralP cells and their descendants from 3-fold embryo to L2 larva stages; theHint/Hog domain is predicted to cut WRT-8 into two halves a…
180093	WBGene00009226	cyp-37B1	F28G4.1	76.9108	3.81836	0.456664	8.36142	6.19697e-17	5.04301e-15	-
180162	WBGene00001397	fat-5	W06D12.3	3135.32	3.80465	0.179501	21.1957	1.04529e-99	1.67292e-96	YES	fat-5 encodes a delta-9 fatty acid desaturase that is predicted to be mitochondrial; when expressed heterologously in S. cerevisiae, FAT-5 rescues the fatty acid auxotrophy of the yeast delta-9 desaturase mutant ole1.
174893	WBGene00012582	clec-8	Y38E10A.4	550.381	3.80425	0.275053	13.831	1.65685e-43	6.62925e-41	YES
13194964	WBGene00189995	C06E7.88	C06E7.88	35.7367	3.80278	0.800736	4.7491	2.04322e-06	4.23461e-05	-
173941	WBGene00002094	ins-11	C17C3.4	22.4486	3.78493	0.824686	4.58954	4.44215e-06	8.34221e-05	-	ins-11 encodes an insulin-like peptide of the insulin superfamily of proteins (OMIM:176730, 147440); INS-11 is one of 38 insulin-like peptides in C. elegans and is expressed in the labial sensory neurons, the nerve ring, and other neurons; loss of INS-11 function via RNA-mediated interference can result in animals that are smaller than wild type (Sma); in addition, ins-11 appears to play a role i…
172106	WBGene00017673	icmt-1	F21F3.3	1374.84	3.77022	0.226357	16.6561	2.73485e-62	2.07331e-59	YES
186389	WBGene00018973	srz-20	F56D6.5	16.1968	3.74162	0.90862	4.11791	3.82317e-05	0.000573635	-
181748	WBGene00004932	sod-3	C08A9.1	589.249	3.73431	0.246752	15.1339	9.68003e-52	5.57724e-49	YES	sod-3 encodes a iron/manganese superoxide dismutase, predicted to be mitochondrial, that might defend against oxidative stress and promote normal lifespan; sod-3 mRNA levels are diminished by mutation of daf-16 and chromatin immunoprecipitation (ChIP) studies demonstrate that DAF-16 can directly bind the sod-3 promoter; heterologously expressed SOD-3 in E. coli protects against methyl viologen-in…
174195	WBGene00016274	C30G12.2	C30G12.2	13568.2	3.70039	0.210117	17.6111	2.0245e-69	1.82255e-66	YES
181855	WBGene00015052	clec-52	B0218.8	8072.37	3.67826	0.200153	18.3773	1.99821e-75	2.21402e-72	YES
172105	WBGene00006774	unc-38	F21F3.5	529.258	3.64431	0.215699	16.8953	4.8708e-64	3.89772e-61	YES	unc-38 encodes a nicotinic acetylcholine receptor (nAChR) alpha subunit; UNC-38 is required for normal locomotion and egg-laying, and functions as a subunit of a ligand-gated ion channel that likely mediates fast actions of acetylcholine at neuromuscular junctions and in the nervous system; when coexpressed with ACR-2, ACR-3, UNC-29, and LEV-1, non-alpha nAChR subunits, the resulting multimer can…
175051	WBGene00008497	F01D5.7	F01D5.7	109.853	3.63949	0.346605	10.5004	8.5999e-26	1.39183e-23	YES
171729	WBGene00022156	Y71G12B.18	Y71G12B.18	51.2155	3.593	0.566376	6.34384	2.24114e-10	9.04241e-09	-
3565853	WBGene00008044	C40H1.9	C40H1.9	27.8973	3.58751	0.684745	5.23919	1.61281e-07	4.08275e-06	YES
259670	WBGene00009033	F21H7.12	F21H7.12	17.0685	3.57165	0.826096	4.32352	1.53556e-05	0.000258996	-
172708	WBGene00009963	fipr-26	F53B6.8	12.9104	3.57132	1.27689	2.79689	0.00515966	0.0344392	YES
178910	WBGene00016863	C52A10.2	C52A10.2	56.763	3.56903	0.520967	6.85079	7.34424e-12	3.50286e-10	YES
7040126	WBGene00086560	ZK355.8	ZK355.8	12.5219	3.56899	1.09531	3.25843	0.00112031	0.0101875	-
181121	WBGene00019730	asns-2	M02D8.4	9804.93	3.55989	0.216146	16.4699	6.04096e-61	4.3507e-58	YES
4363028	WBGene00044697	poml-4	K05F6.11	20.0128	3.52357	0.732317	4.81153	1.49777e-06	3.19196e-05	YES
13187572	WBGene00044043	Y46G5A.38	Y46G5A.38	10.3987	3.51341	1.09928	3.19611	0.00139295	0.0121159	-
180157	WBGene00012404	Y6G8.2	Y6G8.2	455.447	3.50728	0.304901	11.503	1.27391e-30	2.69845e-28	YES
3565038	WBGene00011046	R05H10.7	R05H10.7	40.8405	3.50624	0.797045	4.39905	1.08725e-05	0.000188004	YES
188808	WBGene00020741	dlhd-1	T23F4.3	261.263	3.49797	0.331628	10.5479	5.19623e-26	8.70309e-24	YES
187001	WBGene00000108	alh-2	K04F1.15	43.7339	3.46942	0.561467	6.17921	6.44212e-10	2.41019e-08	YES
13181551	WBGene00219285	K07A1.20	K07A1.20	15.6256	3.46363	0.860732	4.02405	5.72053e-05	0.000814215	-
4363006	WBGene00044707	pals-15	F22G12.7	17.584	3.45853	0.86673	3.99033	6.59828e-05	0.00092543	-
179785	WBGene00001387	far-3	F15B9.1	1373.58	3.4415	0.727847	4.72833	2.26379e-06	4.65159e-05	YES
259760	WBGene00023484	Y54G2A.37	Y54G2A.37	17.8129	3.40022	0.899646	3.77951	0.000157138	0.00196818	-
3564815	WBGene00044212	Y68A4A.13	Y68A4A.13	41.2322	3.39369	0.625018	5.42974	5.64347e-08	1.53665e-06	-
177946	WBGene00011596	T07G12.5	T07G12.5	36.1161	3.38829	0.577521	5.86695	4.43874e-09	1.47317e-07	YES
184792	WBGene00009024	F21G4.3	F21G4.3	10.8359	3.3487	0.978818	3.42116	0.00062354	0.00625016	-
183006	WBGene00007806	clec-230	C29F3.5	18.6007	3.34513	0.907142	3.68755	0.000226421	0.0026667	-
179930	WBGene00009805	F47B8.4	F47B8.4	32.2592	3.33064	0.602772	5.52554	3.28474e-08	9.29536e-07	YES
183784	WBGene00008301	pals-39	C54D10.7	37.8353	3.31352	0.612881	5.40647	6.42778e-08	1.73381e-06	-
266826	WBGene00000013	abf-2	C50F2.10	73.4019	3.28941	0.535919	6.13788	8.36278e-10	3.0573e-08	YES	abf-2 encodes an antimicrobial peptide homologous to Ascaris suum antibacterial factor ASABF, and closely related to ABF-1; recombinant ABF-2 displays strong microbicidal activity against Gram-negative and Gram-positive bacteria, as well as fungi; on account of ABF-2's antimicrobial activity, sequence similarity, and expression in the pharyngeal marginal zone, ABF-2 is thought to mediate an antim…
183242	WBGene00016451	clec-6	C35D10.15	21.7465	3.27733	0.763631	4.29177	1.77254e-05	0.000293131	-
3896878	WBGene00044574	F23G4.1	F23G4.1	76.8604	3.27163	0.412804	7.92538	2.2745e-15	1.59814e-13	-
180884	WBGene00003778	nnt-1	C15H9.1	726.565	3.26889	0.262197	12.4673	1.12565e-35	3.1792e-33	YES	nnt-1 encodes a proton-pumping nicotinamide nucleotide transhydrogenase predicted to be mitochondrial.
187702	WBGene00019964	R08E5.4	R08E5.4	25.1393	3.26828	0.706425	4.6265	3.71893e-06	7.15186e-05	YES
176367	WBGene00007404	best-5	C07A9.8	281.901	3.23241	0.324715	9.95462	2.40751e-23	3.21091e-21	YES
178251	WBGene00009895	scl-2	F49E11.10	2709.92	3.22288	0.315132	10.2271	1.49973e-24	2.18203e-22	YES	scl-2 encodes a predicted extracellular protein that is a member of the C. elegans family of SCP/TAPS (sperm coating protein/Tpx-1/Ag5/PR-1/Sc7) domain-containing proteins; an scl-2 deletion mutation, tm2428, is reported to be homozygous viable.
173111	WBGene00008477	clec-17	E03H4.10	11.174	3.21962	0.964418	3.33841	0.000842599	0.00808043	YES
3565916	WBGene00002108	ins-25	ZC334.8	14.9192	3.20771	0.972649	3.29791	0.000974072	0.00907269	-	ins-25 encodes predicted type-alpha insulin-like molecule that lacks a C peptide domain and does not have an A6/A11 disulfide bond.
182714	WBGene00015889	C17C3.3	C17C3.3	34.0221	3.20481	0.760316	4.2151	2.49665e-05	0.00039475	YES
24105269	WBGene00220261	ZC434.10	ZC434.10	16.6472	3.20203	0.860736	3.7201	0.000199142	0.00240237	-
175010	WBGene00001767	gst-19	F37B1.8	70.3958	3.18577	0.496251	6.41968	1.36559e-10	5.60396e-09	YES
13188384	WBGene00189956	Y34F4.6	Y34F4.6	95.2912	3.15772	0.399779	7.89867	2.81904e-15	1.93359e-13	-
187167	WBGene00010684	K08F9.1	K08F9.1	78.924	3.12428	0.435889	7.1676	7.63217e-13	4.14844e-11	-
192006	WBGene00006180	str-131	C09H5.6	10.822	3.11058	0.991574	3.13701	0.00170678	0.0142684	-
188672	WBGene00000660	col-85	T21B4.2	12.5736	3.10816	0.838724	3.70582	0.000210707	0.00251451	YES
173526	WBGene00021772	math-45	Y51H7BM.1	68.5562	3.09414	0.39026	7.9284	2.21988e-15	1.56741e-13	YES
13216887	WBGene00045338	M01B2.13	M01B2.13	16.7567	3.08952	0.834601	3.70179	0.000214085	0.0025485	-
180151	WBGene00012491	Y20C6A.1	Y20C6A.1	180.351	3.08667	0.322692	9.56537	1.11804e-21	1.30928e-19	YES	This gene encodes a protein containing an F-box, a motif predicted to mediate protein-protein interactions either with homologs of yeast Skp-1p or with other proteins; this gene's encoded protein also contains an FTH/DUF38 motif, which may also mediate protein-protein interaction.
175688	WBGene00016681	C45G9.10	C45G9.10	25.0863	3.08599	0.72276	4.26972	1.95717e-05	0.000321449	-
180832	WBGene00020674	T22B7.7	T22B7.7	1840.51	3.08033	0.240828	12.7905	1.8516e-37	5.64432e-35	YES
191375	WBGene00014037	ZK643.6	ZK643.6	10.1143	3.06087	1.03165	2.96696	0.00300755	0.0223632	-	ZK643.6 encodes a predicted secreted protein; the product of ZK643.6 contains NC6 (SXC) motifs, 36-amino acid cysteine-rich motifs that exhibit similarity to cnidarian toxins and that are found in many nematode proteins including the secreted TES-26 and TES-120 proteins of the parasitic ascarid nematode Toxocara canis (canine roundworm).
172980	WBGene00015019	B0205.4	B0205.4	13.5783	3.05827	0.90012	3.39762	0.000679745	0.00672001	YES	The B0205.4 gene encodes a homolog of the human gene FUT1, which when mutated leads to leukocyte adhesion deficiency, type II (OMIM:266265).
3564956	WBGene00012028	srz-99	T25E12.13	28.0102	3.05717	0.726146	4.21014	2.55214e-05	0.00040176	-
191152	WBGene00022597	ZC395.5	ZC395.5	304.492	3.04059	0.342674	8.87312	7.11249e-19	6.69596e-17	YES
13187570	WBGene00012921	Y46G5A.36	Y46G5A.36	18.575	3.03276	0.908896	3.33675	0.00084764	0.00811257	-
13217012	WBGene00219316	F21A3.11	F21A3.11	1005.56	3.02968	0.229008	13.2296	5.92102e-40	2.03063e-37	-
185409	WBGene00001762	gst-14	F37B1.3	23.8846	3.02906	0.691084	4.38306	1.17026e-05	0.000200671	-
184745	WBGene00008988	F20G2.5	F20G2.5	27.0837	3.00465	0.659193	4.55807	5.16267e-06	9.57054e-05	-
179355	WBGene00007141	pitr-4	B0331.2	49.1943	2.99158	0.615571	4.85985	1.17475e-06	2.54836e-05	YES
3896730	WBGene00044589	C29F5.8	C29F5.8	13.7263	2.99133	0.95217	3.14159	0.00168033	0.0140882	-
190444	WBGene00022016	Y61A9LA.4	Y61A9LA.4	19.5883	2.9833	0.701072	4.25534	2.08729e-05	0.000337812	-
178374	WBGene00008538	sqrd-1	F02H6.5	711.803	2.97449	0.283506	10.4918	9.41947e-26	1.50753e-23	YES
190596	WBGene00022142	Y71G12B.2	Y71G12B.2	20.4429	2.971	0.66805	4.44726	8.69718e-06	0.000152414	YES
174036	WBGene00017443	F13H8.11	F13H8.11	404.532	2.96457	0.241004	12.3009	8.95392e-35	2.34495e-32	YES
179907	WBGene00008390	D1086.3	D1086.3	746.341	2.96128	0.250682	11.8129	3.34803e-32	7.90574e-30	YES
185079	WBGene00000009	aat-8	F28F9.4	16.0422	2.94733	0.826083	3.56784	0.000359936	0.00390401	-	aat-8 encodes a predicted amino acid transporter catalytic subunit; unlike catalytic subunits in other organisms, however, AAT-8 does not contain the highly conserved cysteine residue known to facilitate covalent interaction with a glycoprotein subunit, suggesting that AAT-8 does not require this residue for heterodimer formation or alternatively, does not require the glycoprotein subunit for fun…
3565402	WBGene00016877	C52D10.3	C52D10.3	1536.95	2.94399	0.217595	13.5296	1.04523e-41	3.8604e-39	-
181323	WBGene00000212	asm-2	ZK455.4	2712.26	2.93611	0.231442	12.6862	7.05598e-37	2.03269e-34	YES	asm-2 encodes a protein similar to human acid sphingomyelinase (ASM) or sphingomyelin phosphodiesterase 1; the ASM-2 protein has a putative secretory signal peptide at the N-terminus, saposin-like and proline-rich domains and putative N-linked glycosylation sites; asm-2 shows phosphodiesterase activity when expressed in COS-7 cells; like mammalian ASM, asm-2 is probably both intracellular and sec…
175262	WBGene00021337	Y34F4.2	Y34F4.2	546.925	2.92896	0.273191	10.7213	8.08739e-27	1.42062e-24	YES
183995	WBGene00008462	E02H4.4	E02H4.4	24.4181	2.92208	0.689674	4.23689	2.26634e-05	0.000363522	-
177751	WBGene00009877	F49C12.7	F49C12.7	510.649	2.89693	0.254031	11.4038	4.00056e-30	7.8937e-28	YES
173674	WBGene00018195	btb-16	F39E9.2	293.18	2.8874	0.252338	11.4426	2.56131e-30	5.27045e-28	YES
182602	WBGene00015758	nhr-155	C14C6.4	10.7587	2.88726	0.924791	3.12207	0.00179584	0.0148919	-
179030	WBGene00020276	T05H4.15	T05H4.15	112.309	2.87816	0.32039	8.98328	2.62807e-19	2.66583e-17	YES
175859	WBGene00015479	wht-1	C05D10.3	112.642	2.87555	0.418502	6.87104	6.37345e-12	3.08064e-10	-	C05D10.3 encodes an ATP-binding cassette (ABC) transporter; C05D10.3 activity is required for efficient RNA interference (RNAi) of a germline-expressed target, pop-1.
6418828	WBGene00077673	B0563.10	B0563.10	18.8946	2.87054	0.761311	3.77053	0.000162904	0.00202806	-
184465	WBGene00008792	F14D7.5	F14D7.5	25.7242	2.8695	0.609926	4.70467	2.54283e-06	5.10836e-05	YES
190012	WBGene00012969	Y48A6B.8	Y48A6B.8	130.061	2.85244	0.365044	7.81397	5.54155e-15	3.67836e-13	-
3565455	WBGene00016437	C35B1.8	C35B1.8	65.9802	2.85005	0.50026	5.69714	1.21836e-08	3.71022e-07	-
259738	WBGene00000830	ctl-1	Y54G11A.6	371.035	2.84615	0.256417	11.0997	1.2586e-28	2.38537e-26	YES	ctl-1 encodes one of three C. elegans catalases; CTL-1 exhibits catalase activity in vitro, and thus likely functions in vivo as an antioxidant enzyme that protects cells from reactive oxygen species; ctl-1 activity contributes to the extended lifespan seen in daf-2 mutant animals; in addition, ctl-1 expression is negatively regulated by DAF-2-mediated insulin signaling; as CTL-1 does not possess…
178711	WBGene00017501	pud-3	F15E11.15	193.773	2.83422	0.406545	6.97147	3.13643e-12	1.57962e-10	-
183625	WBGene00016789	djr-1.2	C49G7.11	33.2687	2.83298	0.575193	4.92526	8.42467e-07	1.88138e-05	YES	djr-1.2 encodes a glyoxylase orthologous to human DJ-1; DJR-1.2 is expressed throughout the life cycle in a variety of tissues including pharyngeal muscles, the pharyngeal-intestinal valve, the ventral nerve cord, spermatheca, rectal gland cell, inner labial (IL) cells of head neurons, the phasmid (PHA/PHB) neurons, and supporting sheath/socket cells, and in adults is also found in the head mesod…
191762	WBGene00004810	skr-4	Y60A3A.18	1002	2.81747	0.23871	11.8029	3.7705e-32	8.75972e-30	YES	The skr-4 gene encodes a homolog of Skp1 in S. cerevisiae that has no known function in vivo, since skr-4(RNAi) animals are at least superficially normal.
3565775	WBGene00022076	daao-1	Y69A2AR.5	498.838	2.79404	0.297526	9.3909	5.9488e-21	6.80051e-19	-	daao-1 encodes a D-amino acid oxidase (DAAO); recombinant DAOO-1 has DAAO activity on neutral and basic D-amino acid substrates (e.g., D-alanine or D-methionine, and D-arginine), with highest catalytic efficiency on D-arginine; since the C-terminal residues of DAAO-1 match the PTS1 consensus sequence, DAAO-1 is predicted to be peroxisomal.
185854	WBGene00009791	F46F3.3	F46F3.3	25.0053	2.75819	0.789134	3.49521	0.000473686	0.00494777	-
177064	WBGene00021873	clec-82	Y54G2A.8	118.412	2.75636	0.379059	7.27157	3.55327e-13	1.99149e-11	YES
3896886	WBGene00044578	K01A12.4	K01A12.4	18.1169	2.70694	0.800567	3.38128	0.000721487	0.00704085	-
187883	WBGene00020080	math-37	R52.9	42.7579	2.70352	0.646641	4.18088	2.90389e-05	0.000450729	-
182818	WBGene00007691	C23H4.2	C23H4.2	153.335	2.70085	0.32791	8.23656	1.7724e-16	1.37998e-14	YES
185840	WBGene00009773	lipl-2	F46B6.8	696.86	2.6885	0.200558	13.4051	5.64488e-41	2.03272e-38	YES
174366	WBGene00004155	pqn-73	W01C9.3	26.0243	2.68347	0.605081	4.4349	9.21144e-06	0.000160631	-	The protein product of this gene is predicted to contain a glutamine/asparagine (Q/N)-rich ('prion') domain, by the algorithm of Michelitsch and Weissman (as of the WS77 release of WormBase, i.e., in wormpep77).
3565903	WBGene00007858	C31H5.7	C31H5.7	18.4847	2.66542	0.733803	3.63233	0.000280869	0.00319057	YES
179404	WBGene00011004	R04B5.6	R04B5.6	50.8109	2.66144	0.466187	5.70895	1.13673e-08	3.49115e-07	-	R04B5.6 encodes one of two C. elegans sorbitol dehydrogense orthologs; by homology the product of R04B5.6 is predicted to catalyze the reversible oxidation of sorbitol to fructose in the presence of NAD+; in the embryo, an R04B5.6::gfp fusion is expressed in pharyngeal cells and head neurons.
172836	WBGene00003652	nhr-62	Y67A6A.2	532.532	2.66124	0.267493	9.94884	2.55132e-23	3.36524e-21	YES
189288	WBGene00021081	pals-33	W08A12.4	31.2309	2.6231	0.633003	4.1439	3.41451e-05	0.000519646	YES
178604	WBGene00019973	R09A1.3	R09A1.3	109.442	2.61548	0.38571	6.78095	1.19386e-11	5.56516e-10	-
187559	WBGene00019859	R03H10.7	R03H10.7	58.7847	2.61012	0.415658	6.27949	3.39693e-10	1.326e-08	YES
181926	WBGene00007140	cyp-29A4	B0331.1	14.844	2.6075	0.79069	3.29775	0.000974617	0.00907269	-
178772	WBGene00003096	lys-7	C02A12.4	2637.97	2.5951	0.296059	8.7655	1.8595e-18	1.67401e-16	YES	lys-7 encodes an enzyme homologous to an antimicrobial lysozyme encoded by the LYS4 gene of the protozoan parasite Entamoeba histolytica; LYS-7 functions in the innate immune response as an antimicrobial enzyme that, by homology, hydrolyzes the 1,4-beta-linkages between N-acetyl-D-glucosamine and N-acetylmuramic acid in peptidoglycan heteropolymers of prokaryotic cell walls; loss of lys-7 activit…
187034	WBGene00019415	K05F6.4	K05F6.4	16.2973	2.5946	0.946079	2.74247	0.00609785	0.0388128	-	This gene encodes a protein containing an F-box, a motif predicted to mediate protein-protein interactions either with homologs of yeast Skp-1p or with other proteins; its encoded protein also contains a Pfam-B45 motif of presently unknown function.
190090	WBGene00021731	Y49G5A.1	Y49G5A.1	95.1488	2.59135	0.39125	6.62326	3.51368e-11	1.51985e-09	YES
173673	WBGene00018200	btb-17	F39E9.11	143.518	2.56196	0.304272	8.41998	3.76552e-17	3.09935e-15	YES
190225	WBGene00001777	gst-29	Y53F4B.32	86.8068	2.55587	0.382795	6.67687	2.44106e-11	1.08858e-09	YES
176602	WBGene00000670	col-95	Y41C4A.16	1267.51	2.55553	0.281454	9.07976	1.08818e-19	1.13581e-17	YES	col-95 encodes a collagen.
192057	WBGene00006965	xtr-1	F54F7.4	73.3473	2.54772	0.443393	5.74596	9.14024e-09	2.86209e-07	YES	xtr-1 encodes a protein with similarity to TRA-2A and TRA-2B in a region known as the MX region, hypothesized to be a protein-protein interaction domain involved in negatively regulating tra-2 activity in the germ line.
190625	WBGene00022209	Y73B3A.7	Y73B3A.7	12.8484	2.54548	0.826235	3.08081	0.00206436	0.0165379	-
189640	WBGene00021397	Y38C1AA.6	Y38C1AA.6	98.9683	2.54271	0.402182	6.3223	2.57696e-10	1.02821e-08	YES
173532	WBGene00006464	bath-47	T07H3.1	102.29	2.53739	0.351457	7.21963	5.21282e-13	2.8879e-11	-
172811	WBGene00011495	T05F1.11	T05F1.11	405.527	2.53204	0.260744	9.71085	2.71071e-22	3.3089e-20	YES	This gene encodes a protein containing an F-box, a motif predicted to mediate protein-protein interactions either with homologs of yeast Skp-1p or with other proteins.
3565416	WBGene00016809	C50D2.6	C50D2.6	433.219	2.52672	0.242176	10.4334	1.74527e-25	2.7031e-23	YES
174501	WBGene00011168	R09D1.12	R09D1.12	23.4281	2.52506	0.70581	3.57753	0.00034686	0.0037936	-	R09D1.12 encodes a protein kinase that is a member of the KIN-16 family of C. elegans receptor protein tyrosine kinases.
185601	WBGene00018280	F41C6.7	F41C6.7	223.764	2.5237	0.308613	8.17755	2.89665e-16	2.2312e-14	YES
184215	WBGene00008592	F08H9.4	F08H9.4	15.0626	2.51541	0.902018	2.78865	0.00529286	0.0349038	YES	F08H9.4 encodes a heat shock protein (HSP) of the HSP16 class; unlike most HSP16s in C. elegans, it is specifically expressed in a particular tissue (the excretory canal and ventral nerve-cord neurons), and its expression is only mildly induced by heat shock; however, F08H9.4 expression is increased by heat shock, is induced in a new tissue type (intestine) by heat shock, and probably aids heat s…
185673	WBGene00018354	F42G2.5	F42G2.5	114.355	2.51459	0.359879	6.98734	2.80156e-12	1.42609e-10	-
187389	WBGene00019717	trx-3	M01H9.1	390.05	2.50813	0.324474	7.72981	1.07709e-14	6.95716e-13	-
3565115	WBGene00044024	C35A5.11	C35A5.11	23.8927	2.50114	0.780953	3.20267	0.00136159	0.0119224	-
183247	WBGene00007963	cyp-25A1	C36A4.1	326.617	2.48965	0.253151	9.83466	7.98352e-23	1.00872e-20	YES	cyp-25A1 encodes one of ~80 C. elegans cytochrome P450s: membrane-associated, heme-containing NADPH-dependent monooxygenases that catalyze the oxidative metabolism of a variety of exogenous compounds and endogenous substrates.
176797	WBGene00011733	T12D8.5	T12D8.5	649.18	2.48755	0.267444	9.30122	1.38843e-20	1.52664e-18	YES
181065	WBGene00000929	dao-3	K07E3.3	1560.29	2.47387	0.224888	11.0005	3.80173e-28	7.02052e-26	YES	dao-3 encodes a protein containing tetrahydrofolate dehydrogenase/cyclohydrolase catalytic and NAD(P)-binding domains; by similarity to mammalian enzymes, DAO-3 is predicted to function in one-carbon unit metabolism and thus, in amino acid and nucleotide biosynthesis; dao-3 expression appears to be regulated by daf-2-mediated insulin signaling: microarray experiments suggest that it is upregulate…
24104950	WBGene00235133	T26H5.14	T26H5.14	20.2136	2.44929	0.684804	3.57663	0.000348054	0.00379996	-
187082	WBGene00010614	cri-1	K07A1.7	36.0717	2.43476	0.582334	4.18103	2.90189e-05	0.000450729	YES
190756	WBGene00022324	fbxa-26	Y82E9BL.7	74.6465	2.43014	0.38214	6.3593	2.02672e-10	8.20025e-09	YES
180697	WBGene00018602	F48D6.4	F48D6.4	5461.45	2.42934	0.219453	11.07	1.75402e-28	3.28116e-26	YES
3565431	WBGene00002093	ins-10	T08G5.12	14.0465	2.42525	0.837362	2.89629	0.00377601	0.0268591	YES	ins-10 encodes an insulin-like peptide.
181462	WBGene00008519	cyp-13B1	F02C12.5	177.975	2.42175	0.490066	4.94168	7.74529e-07	1.74317e-05	YES	cyp-13B1 encodes one of ~80 C. elegans cytochrome P450s: membrane-associated, heme-containing NADPH-dependent monooxygenases that catalyze the oxidative metabolism of a variety of exogenous compounds and endogenous substrates.
186191	WBGene00010004	F53H2.1	F53H2.1	22.8674	2.41524	0.675177	3.5772	0.000347294	0.00379547	YES
187278	WBGene00010752	K10G4.3	K10G4.3	52.065	2.40409	0.464662	5.17384	2.29327e-07	5.65622e-06	-
177593	WBGene00019021	F57H12.6	F57H12.6	515.432	2.40209	0.750657	3.19998	0.00137437	0.011991	YES
185576	WBGene00018255	F40H6.5	F40H6.5	13.1723	2.40189	0.800502	3.00049	0.00269549	0.0205094	-
179121	WBGene00017233	lmd-4	F07G11.9	32.0353	2.3962	0.629919	3.80398	0.00014239	0.00180386	YES
178912	WBGene00015067	B0238.1	B0238.1	464.178	2.39511	0.284174	8.42833	3.50619e-17	2.93623e-15	YES
191564	WBGene00014255	ZK1320.5	ZK1320.5	12.283	2.39383	0.822733	2.90961	0.00361881	0.0260141	-
172503	WBGene00012140	T28F4.5	T28F4.5	4610.74	2.38612	0.192218	12.4136	2.20428e-35	5.99065e-33	YES	The T28F4.5 gene encodes a homolog of Death Associated Protein 1 (DAP-1) protein that may be involved in apoptosis.
178496	WBGene00004818	skr-12	C52D10.6	74.316	2.3856	0.405586	5.88185	4.05697e-09	1.35584e-07	YES	skr-12 encodes a homolog of Skp1 in S. cerevisiae, a core component of the SCF (Skp1p, Cullin, F-box) ubiquitin-ligase complex that facilitates ubiquitin-mediated protein degradation; SKR-12 has no known function in vivo, since skr-12(RNAi) animals are at least superficially normal.
174489	WBGene00013091	Y51B9A.9	Y51B9A.9	78.3743	2.37916	0.467963	5.08408	3.69416e-07	8.80971e-06	YES
188838	WBGene00011979	T24B8.5	T24B8.5	311.484	2.37704	0.254215	9.35048	8.72492e-21	9.66721e-19	-	T24B8.5 encodes an ShK-like toxin peptide containing a domain rich in cysteine residues found in the sea anemone potassium channel inhibitor ShK; T24B8.5 expression is regulated by the PMK-1/p38 MAPK signaling pathway and the ATF-7 transcription factor, which is a downstream target of PMK-1.
186799	WBGene00019262	dmsr-12	H34P18.1	14.6571	2.36937	0.801709	2.9554	0.0031226	0.0229948	-
174411	WBGene00009778	F46C5.1	F46C5.1	66.0123	2.36879	0.431652	5.48773	4.07132e-08	1.1343e-06	YES
189789	WBGene00021491	comt-4	Y40B10A.6	19.102	2.35835	0.702153	3.35875	0.000782967	0.0075843	YES
182508	WBGene00015694	ugt-27	C10H11.5	13.1135	2.35188	0.859859	2.73519	0.00623442	0.039375	YES
179835	WBGene00008341	ttr-44	C56A3.2	1824.66	2.34579	0.328498	7.14096	9.26814e-13	5.01873e-11	YES
191169	WBGene00002188	kgb-2	ZC416.4	105.935	2.33698	0.345083	6.77224	1.26808e-11	5.87312e-10	YES
183476	WBGene00000402	cdh-10	C45G7.5	85.8008	2.33656	0.504482	4.63161	3.62836e-06	6.99637e-05	-	cdh-10 encodes a member of the cadherin superfamily.
190646	WBGene00005735	srv-24	Y73B6BL.10	10.9436	2.32456	0.836374	2.77933	0.00544713	0.0356638	YES
174320	WBGene00000652	col-76	M110.1	828.592	2.31147	0.31968	7.23059	4.80906e-13	2.67451e-11	-
181023	WBGene00016657	C44E12.1	C44E12.1	260.174	2.3081	0.300294	7.68616	1.51618e-14	9.70626e-13	YES
180935	WBGene00018174	F38B6.4	F38B6.4	2415.78	2.30683	0.225819	10.2154	1.69212e-24	2.43734e-22	YES
189140	WBGene00001731	grl-22	W03A5.3	26.302	2.30001	0.749406	3.06911	0.00214697	0.0170198	-	grl-22 encodes a hedgehog-like protein, with an N-terminal signalsequence, a central proline-rich low-complexity region, and a C-terminalGround-like (Grl) domain; the Grl domain is predicted to form acysteine-crosslinked protein involved in intercellular signalling, andit has subtle similarity to the N-terminal Hedge domain of HEDGEHOGproteins.
184340	WBGene00008681	scrm-4	F11A6.2	280.824	2.29133	0.244486	9.37202	7.11547e-21	8.07017e-19	YES	scrm-4 encodes a putative phospholipid scramblase homologous to humanPLSCR1-5, and paralogous to other C. elegans SCRMs (e.g., SCRM-1); inapoptotic germline cells, SCRM-4 is fully dispensable for normally rapidengulfment and largely dispensable for phosphatidylserine exposure;SCRM-4 does not bind WAH-1 in vitro, and scrm-4(tm624) mutants have noobvious phenotype.
184416	WBGene00017429	F13D11.4	F13D11.4	319.785	2.28122	0.38304	5.95557	2.59173e-09	8.82536e-08	YES
187188	WBGene00019545	K09B3.1	K09B3.1	10.3175	2.27154	0.840862	2.70144	0.00690399	0.0425161	-
187797	WBGene00011234	R11A5.6	R11A5.6	97.2377	2.26918	0.43207	5.25187	1.50559e-07	3.83155e-06	-
3896806	WBGene00044492	Y54G2A.49	Y54G2A.49	274.782	2.24995	0.280777	8.01329	1.11683e-15	8.0838e-14	-
185895	WBGene00009803	F47B8.2	F47B8.2	437.777	2.24776	0.230089	9.76912	1.52779e-22	1.89709e-20	YES
178643	WBGene00018707	oac-31	F52F10.3	85.8927	2.24488	0.384355	5.84065	5.19972e-09	1.6945e-07	-
188814	WBGene00011960	oac-48	T23G4.4	31.043	2.24359	0.814462	2.75469	0.00587482	0.0376763	-
173457	WBGene00019495	sdz-24	K07E8.3	3054.82	2.24223	0.216568	10.3535	4.03648e-25	6.0564e-23	YES
173467	WBGene00021576	fbxc-51	Y46B2A.1	21.3348	2.24215	0.824998	2.71776	0.00657256	0.0409832	YES
177068	WBGene00021872	clec-85	Y54G2A.6	1413.62	2.23456	0.201058	11.114	1.07232e-28	2.05943e-26	YES
180638	WBGene00006952	wrt-6	ZK377.1	242.007	2.23357	0.413616	5.40011	6.65994e-08	1.7864e-06	-	wrt-6 encodes a hedgehog-like protein, with (from N- to C-terminus) asignal sequence, a Wart domain, an short region of low-complexitysequence, and a Hint/Hog domain; WRT-6 is expressed in sheath and socketcells of anterior sensilla, seam cells, and hypodermis; the Hint/Hogdomain is predicted to cut WRT-6 into two halves and then covalentlylink cholesterol to the C-terminus of the Wart domain; th…
184866	WBGene00009061	pals-14	F22G12.1	29.308	2.23187	0.548531	4.06882	4.72527e-05	0.00068684	-
178672	WBGene00005644	srp-3	Y32G9A.4	151.47	2.23168	0.327237	6.81979	9.11759e-12	4.27784e-10	YES	srp-3 encodes a functional serpin (serine protease inhibitor)
176213	WBGene00017698	F22B7.9	F22B7.9	869.877	2.22944	0.344654	6.46864	9.88917e-11	4.11687e-09	YES	F22B7.9 encodes a predicted methyltransferase; F22B7.9 reporter fusions are expressed in the intestine.
3564999	WBGene00009225	fbxa-94	F28F8.8	16.3025	2.21973	0.669628	3.31486	0.000916878	0.00864145	-
179189	WBGene00015660	catp-3	C09H5.2	3365.78	2.21516	0.259127	8.54855	1.24647e-17	1.08158e-15	YES
173088	WBGene00010243	F58D5.3	F58D5.3	16.1052	2.20507	0.69679	3.16461	0.0015529	0.0132198	-
6418676	WBGene00045248	ZK180.7	ZK180.7	16.3502	2.20484	0.710156	3.10472	0.0019046	0.0155609	-
183175	WBGene00016361	drd-10	C33G8.3	103.006	2.2045	0.411207	5.36106	8.27368e-08	2.17471e-06	-
183068	WBGene00007823	C30H6.5	C30H6.5	156.065	2.20219	0.495155	4.44749	8.68807e-06	0.000152414	-
13218162	WBGene00194695	B0462.5	B0462.5	63.3744	2.18209	0.378927	5.75861	8.48119e-09	2.67315e-07	-
185855	WBGene00018493	F46F5.1	F46F5.1	22.341	2.17879	0.749505	2.90697	0.00364952	0.0261661	-
182112	WBGene00015335	acdh-6	C02D5.1	72.1489	2.16898	0.561628	3.86194	0.000112488	0.00147031	-
179714	WBGene00012144	T28H10.3	T28H10.3	2570.17	2.16555	0.262104	8.26218	1.4304e-16	1.12587e-14	YES
176520	WBGene00000853	cut-6	M142.2	19.5817	2.15862	0.713761	3.02429	0.00249219	0.019279	-
183056	WBGene00016265	trhr-1	C30F12.6	132.707	2.15788	0.368137	5.86162	4.5837e-09	1.51084e-07	-
188842	WBGene00011984	T24C2.5	T24C2.5	106.775	2.15306	0.321678	6.69321	2.18329e-11	9.79693e-10	YES
178327	WBGene00007460	C08F11.13	C08F11.13	462.547	2.1509	0.233965	9.19326	3.81126e-20	4.09682e-18	-
187555	WBGene00019854	R03H10.1	R03H10.1	295.01	2.14834	0.285743	7.51842	5.54407e-14	3.38376e-12	-	This gene encodes a protein containing an F-box, a motif predicted to mediate protein-protein interactions either with homologs of yeast Skp-1p or with other proteins.
176353	WBGene00008167	acox-1.5	C48B4.1	2879.47	2.14211	0.210802	10.1617	2.93848e-24	4.1496e-22	-
3565395	WBGene00044274	nspa-7	H12D21.15	82.4879	2.14154	0.434069	4.93364	8.07126e-07	1.80806e-05	YES
183475	WBGene00016669	ilys-2	C45G7.2	85.7021	2.14048	0.414546	5.16343	2.42471e-07	5.94983e-06	-
187928	WBGene00020135	aakg-4	T01B6.3	292.787	2.14013	0.243658	8.78335	1.58678e-18	1.44658e-16	YES	aakg-4 encodes one of five C. elegans AMP kinase (AMPK) gamma regulatory subunits.
188723	WBGene00020672	T22B7.3	T22B7.3	99.3663	2.13879	0.455318	4.69736	2.63545e-06	5.28706e-05	-
181444	WBGene00000217	asp-4	R12H7.2	19372	2.12994	0.176361	12.0772	1.39462e-33	3.40476e-31	YES	asp-4 encodes an aspartyl protease homolog that is required, in parallel with ASP-3 but downstream of CLP-1 and TRA-3, for degenerative (necrotic-like) cell death in neurons induced by mutations such as mec-4(d), deg-3(d), or gsa-1(gf).
181059	WBGene00016407	C34D10.2	C34D10.2	1735.68	2.12982	0.214112	9.94722	2.59332e-23	3.36524e-21	YES
175179	WBGene00016217	C29F9.2	C29F9.2	58.1028	2.12943	0.594555	3.58155	0.000341567	0.0037528	-
174741	WBGene00007340	C05D12.2	C05D12.2	409.008	2.12139	0.289052	7.33912	2.14999e-13	1.22891e-11	YES
182236	WBGene00015453	C04G6.2	C04G6.2	102.066	2.11778	0.517726	4.09054	4.30366e-05	0.000635142	-
177793	WBGene00000002	aat-1	F27C8.1	298.103	2.11726	0.303296	6.98085	2.93393e-12	1.48282e-10	YES	aat-1 encodes an amino acid transporter catalytic subunit; when co-expressed in Xenopus oocytes with the ATG-2 glycoprotein subunit, AAT-1 is able to facilitate amino acid uptake and exchange, showing a relatively high affinity for small and some large neutral amino acids; in addition, AAT-1 is able to covalently associate with ATG-2 or ATG-1 to form heterodimers in the Xenopus expression system;…
179241	WBGene00018286	F41E6.5	F41E6.5	338.984	2.11718	0.259553	8.157	3.43453e-16	2.61751e-14	YES
173733	WBGene00018755	bcmo-2	F53C3.12	200.937	2.11648	0.261139	8.1048	5.28314e-16	3.94292e-14	YES
172364	WBGene00020413	T10E9.3	T10E9.3	494.369	2.1155	0.800418	2.64299	0.00821773	0.0485514	-
3565674	WBGene00044395	R12C12.10	R12C12.10	40.6906	2.11162	0.689161	3.06404	0.00218368	0.0172444	-
179909	WBGene00008388	D1086.1	D1086.1	110.977	2.1092	0.325935	6.47124	9.72024e-11	4.05827e-09	YES
185794	WBGene00018466	F45E1.5	F45E1.5	126.482	2.10888	0.337612	6.24646	4.19864e-10	1.62137e-08	YES	F45E1.5 encodes a protein containing a region of similarity to carboxypeptidase A and a C-terminal coiled-coil region; phylogenetic analyses suggest that the product of F45E1.5 is a unique C. elegans EFhd (EF-hand) isoform that diverged from an efhd/aif1 precursor gene present in Bilateria.
185596	WBGene00018273	F41C3.7	F41C3.7	40.2462	2.10874	0.56013	3.76472	0.000166734	0.00206859	-
175737	WBGene00000973	dhs-9	Y32H12A.3	1193.06	2.10382	0.197918	10.6298	2.16582e-26	3.67017e-24	YES	dhs-9 encodes a member of the short-chain dehydrogenases/reductases family (SDR).
191101	WBGene00022546	ZC196.2	ZC196.2	68.8683	2.10377	0.389388	5.40276	6.56249e-08	1.76355e-06	YES
3565893	WBGene00044349	Y71G12B.32	Y71G12B.32	22.8805	2.10127	0.594449	3.53482	0.00040805	0.00433768	-
187765	WBGene00011190	swt-6	R10D12.9	277.645	2.09865	0.249246	8.42001	3.76462e-17	3.09935e-15	-
182796	WBGene00015984	C18G1.6	C18G1.6	42.2065	2.0963	0.448164	4.67753	2.90345e-06	5.7496e-05	-
191158	WBGene00022605	dmsr-11	ZC404.11	12.5045	2.08943	0.790717	2.64245	0.0082308	0.0485887	-
173421	WBGene00001391	far-7	K01A2.2	184.869	2.08213	0.340411	6.11651	9.5644e-10	3.47893e-08	YES
175085	WBGene00000831	ctl-2	Y54G11A.5	1523.81	2.0793	0.189654	10.9636	5.71569e-28	1.04214e-25	YES	ctl-2 encodes one of three C. elegans catalases; CTL-2 exhibits catalase and peroxidase activity in vitro, and thus likely functions in vivo as an antioxidant enzyme that protects cells from reactive oxygen species; ctl-2 activity is required for normal lifespan as well as for the extended lifespan seen in daf-2 mutant animals; in addition, ctl-2 is required for normal egg-laying capacity and for…
178638	WBGene00019978	hacd-1	R09B5.6	6227.2	2.07922	0.208675	9.96388	2.19335e-23	2.95262e-21	YES
190764	WBGene00022333	fbxa-27	Y82E9BL.17	65.2479	2.07891	0.418837	4.96352	6.92278e-07	1.56786e-05	-
183295	WBGene00016506	abhd-5.1	C37H5.2	96.6	2.07353	0.401525	5.16414	2.41553e-07	5.93742e-06	YES
188660	WBGene00011870	T20G5.8	T20G5.8	750.966	2.06445	0.279145	7.3956	1.40772e-13	8.24259e-12	YES
3565627	WBGene00009904	F49E12.12	F49E12.12	45.3223	2.06373	0.612375	3.37005	0.000751552	0.00731443	-
184175	WBGene00017243	F08C6.5	F08C6.5	46.6845	2.05454	0.456581	4.49983	6.8007e-06	0.000122754	YES
181417	WBGene00011938	alh-13	T22H6.2	763.042	2.05163	0.313798	6.53807	6.23193e-11	2.65576e-09	-
173772	WBGene00015116	pacs-1	B0286.3	2546.97	2.04377	0.212147	9.63373	5.75975e-22	6.85649e-20	YES
178697	WBGene00021167	cyp-32B1	Y5H2B.5	100.928	2.04251	0.405935	5.03162	4.86353e-07	1.13356e-05	-
179429	WBGene00003091	lys-2	Y22F5A.5	2719.93	2.04135	0.189291	10.7842	4.08863e-27	7.2707e-25	YES	lys-2 is one of ten C. elegans lysozyme genes; as such, lys-2 can be predicted to have a role in lysozymal function including immune function.
189088	WBGene00012175	W01C9.1	W01C9.1	24.038	2.03967	0.590945	3.45154	0.000557389	0.00566594	YES
189074	WBGene00012162	sek-6	VZC374L.1	108.11	2.03432	0.354176	5.7438	9.2573e-09	2.89245e-07	YES
176174	WBGene00017361	F10E9.12	F10E9.12	224.445	2.03038	0.358138	5.66926	1.43415e-08	4.32165e-07	-
184470	WBGene00008799	F14E5.1	F14E5.1	42.7689	2.02947	0.491422	4.12979	3.63101e-05	0.000547082	-
173594	WBGene00018353	fbxa-182	F42G2.4	109.312	2.02897	0.314699	6.44735	1.13819e-10	4.68415e-09	-	This gene encodes a protein containing an F-box, a motif predicted to mediate protein-protein interactions either with homologs of yeast Skp-1p or with other proteins; this gene's encoded protein also contains an FTH/DUF38 motif, which may also mediate protein-protein interaction.
187462	WBGene00010894	M28.2	M28.2	14.851	2.02261	0.749238	2.69955	0.00694324	0.042703	-
176904	WBGene00018931	ugt-52	F56B3.7	30.3618	2.02042	0.51048	3.95788	7.56192e-05	0.00104232	-
182351	WBGene00007397	C07A4.2	C07A4.2	33.9735	2.01329	0.550057	3.66014	0.000252073	0.00291635	YES
181240	WBGene00011107	R07E3.6	R07E3.6	76.6533	2.01323	0.586737	3.43122	0.000600865	0.00604812	-
183000	WBGene00016204	gsto-1	C29E4.7	773.954	2.00793	0.224807	8.93181	4.19096e-19	4.07882e-17	YES	gsto-1 encodes an experimentally verified thiol oxidoreductase and dehydroascorbate reductase, required for normal stress resistance; formally, GSTO-1 is an omega-class glutathione transferase (GST; EC 2.5.1.18), but it has little activity in vitro on classic GST substrates; GSTO-1 is expressed in postembryonic intestine; gsto-1(RNAi) induces hypersensitivity to heat-, arsenite-, juglone-, paraqu…
180859	WBGene00016716	acs-17	C46F4.2	1579.63	2.00503	0.235119	8.5277	1.49284e-17	1.27236e-15	YES
183007	WBGene00005949	srx-58	C29F3.6	44.1046	2.00408	0.721951	2.77592	0.00550456	0.0359256	-
177576	WBGene00016957	atic-1	C55F2.1	2303.71	1.99655	0.197894	10.089	6.17964e-24	8.6419e-22	YES
190438	WBGene00013364	Y60A3A.16	Y60A3A.16	44.1131	1.99538	0.432488	4.61371	3.95542e-06	7.52627e-05	-
185663	WBGene00018345	F42C5.3	F42C5.3	18.5953	1.9947	0.735603	2.71165	0.00669491	0.0415303	YES
189839	WBGene00012777	lact-8	Y42A5A.2	127.566	1.98888	0.444648	4.47294	7.71525e-06	0.000137029	-	lact-8 encodes a beta-lactamase domain-containing protein that contains a predicted transmembrane domain in its N terminus.
188641	WBGene00020611	T20D4.5	T20D4.5	24.9103	1.98266	0.572923	3.4606	0.000538968	0.00551762	-
184260	WBGene00017303	F09F7.6	F09F7.6	378.006	1.97313	0.349094	5.65214	1.58466e-08	4.71601e-07	YES
178677	WBGene00020343	acs-3	T08B1.6	39.9665	1.96947	0.484131	4.06804	4.74092e-05	0.00068839	YES
189185	WBGene00021028	W04C9.6	W04C9.6	36.3793	1.96915	0.53254	3.69766	0.000217599	0.00257754	-
24104699	WBGene00010473	hrg-2	K01D12.14	34.6843	1.96786	0.503116	3.91134	9.17843e-05	0.00123344	YES
6418581	WBGene00077701	poml-3	E01A2.10	1081.56	1.96391	0.221403	8.8703	7.29479e-19	6.82299e-17	YES
189507	WBGene00021252	cht-4	Y22D7AL.14	167.754	1.96387	0.337371	5.8211	5.8462e-09	1.89659e-07	-
189866	WBGene00012810	nceh-1	Y43F8A.3	176.543	1.96268	0.282545	6.94643	3.74644e-12	1.87374e-10	YES
180597	WBGene00006948	wrt-2	F52E4.6	35.8374	1.96183	0.626915	3.12934	0.001752	0.014604	-	wrt-2 encodes a hedgehog-like protein, with an N-terminal signalsequence, a Wart domain, and a C-terminal region of low-complexitysequence; WRT-2 is expressed in seam cells and hypodermal syncytia; theWart domain is predicted to form a cysteine-crosslinked protein involvedin intercellular signalling, and it has subtle similarity to theN-terminal Hedge domain of HEDGEHOG proteins; WRT-2 is weakly …
174541	WBGene00007473	chil-8	C08H9.14	122.456	1.95638	0.336523	5.81351	6.11769e-09	1.98021e-07	YES
178584	WBGene00005228	srh-2	C05E4.14	21.7693	1.9558	0.672657	2.90758	0.00364241	0.0261542	YES
13215782	WBGene00138721	pals-37	C54D10.14	22.818	1.94894	0.68322	2.85258	0.00433653	0.0300161	-
13213356	WBGene00175027	W02F12.8	W02F12.8	45.9079	1.94481	0.630171	3.08617	0.00202756	0.0163247	-
183881	WBGene00008352	fbxa-6	cTel54X.1	97.1717	1.94408	0.37884	5.13168	2.87163e-07	6.95175e-06	YES	This gene encodes a protein containing an F-box, a motif predicted to mediate protein-protein interactions either with homologs of yeast Skp-1p or with other proteins; this gene's encoded protein also contains an FTH/DUF38 motif, which may also mediate protein-protein interaction.
175487	WBGene00008092	gmeb-3	C44F1.2	78.9898	1.9437	0.339899	5.71846	1.07493e-08	3.32975e-07	-
182437	WBGene00007472	chil-7	C08H9.13	49.0939	1.94112	0.426205	4.55443	5.25274e-06	9.72499e-05	YES
189925	WBGene00012886	Y45F10D.6	Y45F10D.6	31.771	1.93303	0.497045	3.88904	0.00010064	0.00133606	YES
181122	WBGene00019731	M02D8.5	M02D8.5	495.527	1.9274	0.272307	7.07805	1.46198e-12	7.77063e-11	-
190146	WBGene00013101	Y51H4A.5	Y51H4A.5	23.0316	1.92589	0.655463	2.93822	0.00330108	0.0241242	-
172671	WBGene00001990	hot-5	K07A12.6	30.4207	1.91927	0.688678	2.7869	0.00532154	0.0350084	YES	hot-5 encodes a predicted membrane-associated protein that is a member of the Ly-6 superfamily of glycosylphosphatidylinositol (GPI)-linked signaling proteins and is homologous to ODR-2, a neuronally expressed protein required for olfaction; as loss of hot-5 activity via RNA-mediated interference (RNAi) does not result in any abnormalities, the precise role of HOT-5 in C. elegans development and/…
182119	WBGene00007264	C02F4.4	C02F4.4	36.0818	1.91782	0.719786	2.66443	0.00771182	0.0463031	-
177854	WBGene00008150	mam-2	C47E12.6	58.7632	1.91604	0.58505	3.27501	0.00105657	0.00970592	-
3565295	WBGene00009311	mltn-1	F32A11.7	83.3336	1.91509	0.402713	4.75548	1.97973e-06	4.12081e-05	-
179290	WBGene00017659	F21C10.10	F21C10.10	595.604	1.90827	0.253334	7.53264	4.97238e-14	3.07391e-12	YES
181498	WBGene00010835	M03B6.3	M03B6.3	29.8165	1.90792	0.650687	2.93216	0.00336613	0.0244754	-
259422	WBGene00018351	F42G2.2	F42G2.2	318.161	1.90507	0.233674	8.15269	3.55913e-16	2.69819e-14	-
182422	WBGene00007454	C08F11.7	C08F11.7	51.8529	1.89933	0.425109	4.46787	7.90033e-06	0.000139799	-
188819	WBGene00003524	nas-5	T23H4.3	119.802	1.89701	0.385354	4.92276	8.53307e-07	1.8997e-05	YES	nas-5 encodes an astacin-like metalloprotease; loss of nas-5 activity in an RNAi hypersensitive strain results in axon guidance defects, including a failure of DD/VD motoneuron commissures to reach the dorsal cord, defasciculation of the dorsal nerve cord, and midline crossing defects in the ventral nerve cord.
184266	WBGene00017315	ugt-36	F09G2.6	45.7165	1.89096	0.49299	3.83569	0.000125213	0.00161177	YES
172502	WBGene00012139	T28F4.4	T28F4.4	571.253	1.89024	0.311818	6.06201	1.34429e-09	4.78101e-08	-
179449	WBGene00007072	ugt-1	AC3.7	396.974	1.88891	0.298309	6.33207	2.41898e-10	9.73268e-09	YES
191558	WBGene00022891	ZK1290.10	ZK1290.10	20.8724	1.88681	0.663399	2.84415	0.00445302	0.0306675	-
182635	WBGene00007605	hrg-7	C15C8.3	8825.14	1.88555	0.182208	10.3483	4.25849e-25	6.32363e-23	-
259714	WBGene00004987	spp-2	T08A9.12	333.278	1.88219	0.271419	6.93463	4.07298e-12	2.03001e-10	YES	spp-2 encodes an antimicrobial peptide that belongs to the SPP-protein family, called caenopores, with structural similarity to saposin-like proteins (SAPLIPs), the amoebapores and the mammalian NK-lysin and granulysin; caenopores are part of the worm's innate immune system and interact with and eliminate bacteria via membrane pore-forming activity; C. elegans has at least 33 putative SPP protein…
186486	WBGene00019022	F58A6.1	F58A6.1	434.606	1.87261	0.265186	7.06147	1.64749e-12	8.72441e-11	YES
182421	WBGene00007453	fbxa-98	C08F11.5	108.713	1.87164	0.31138	6.0108	1.8461e-09	6.45419e-08	YES	This gene encodes a protein containing an F-box, a motif predicted to mediate protein-protein interactions either with homologs of yeast Skp-1p or with other proteins; this gene's encoded protein also contains an FTH/DUF38 motif, which may also mediate protein-protein interaction.
190694	WBGene00022275	Y74C9A.1	Y74C9A.1	14.9085	1.86782	0.710012	2.63069	0.00852108	0.0498528	-
24104185	WBGene00235296	C07G1.15	C07G1.15	15.2928	1.86663	0.705289	2.64661	0.0081302	0.0481725	-
180684	WBGene00019830	hrg-1	R02E12.6	939.536	1.86261	0.208146	8.9486	3.60028e-19	3.52778e-17	-	hrg-1 encodes a transmembrane protein that is orthologous to vertebrate heme transporters;in C. elegans, hrg-1 functions to mediate heme homeostasis, likely by regulatingintracellular heme availability from endosomal or lysosomal-like compartments; HRG-1 exhibits pH-dependent heme binding in vitro and when expressed in Xenopus oocytes, can stimulate heme-dependent currents; an hrg-1::gfp promoter…
177432	WBGene00015280	C01B10.6	C01B10.6	2909.06	1.85986	0.177308	10.4894	9.65921e-26	1.52892e-23	-
188029	WBGene00020194	T03G6.1	T03G6.1	39.7857	1.85782	0.674557	2.75413	0.00588478	0.0377234	-
182567	WBGene00007550	C13C4.6	C13C4.6	103.903	1.85515	0.339923	5.45756	4.82733e-08	1.3295e-06	-
177386	WBGene00019060	acox-3	F58F9.7	1071.61	1.85215	0.238562	7.7638	8.24189e-15	5.39619e-13	YES
175608	WBGene00008654	pfas-1	F10F2.2	4041.25	1.85121	0.182126	10.1645	2.85712e-24	4.07466e-22	YES
181668	WBGene00010336	acox-1.6	F59F4.1	730.058	1.84985	0.22089	8.37453	5.54456e-17	4.53771e-15	-
172299	WBGene00018978	ttr-58	F56F4.1	36.9542	1.84368	0.531341	3.46986	0.000520738	0.00536531	-
174945	WBGene00008929	F18A11.2	F18A11.2	24.4835	1.84268	0.623168	2.95696	0.00310692	0.0229263	-
181016	WBGene00019803	PDB1.1	PDB1.1	1485.3	1.84227	0.172958	10.6515	1.71529e-26	2.94132e-24	YES
174688	WBGene00009355	F33A8.7	F33A8.7	91.475	1.84135	0.588995	3.12626	0.00177044	0.0147257	-
6418793	WBGene00050904	Y70C5A.3	Y70C5A.3	221.906	1.8408	0.248058	7.42085	1.16372e-13	6.86974e-12	YES
13184191	WBGene00194985	Y25C1A.14	Y25C1A.14	52.6731	1.83101	0.434158	4.21739	2.47148e-05	0.000392062	-
175086	WBGene00013220	ctl-3	Y54G11A.13	158.164	1.83001	0.305362	5.99291	2.06121e-09	7.13696e-08	YES	ctl-3 encodes one of three C. elegans catalases; CTL-3 is predicted to function as an antioxidant enzyme that protects cells from reactive oxygen species; a ctl-3 promoter gfp fusion construct is expressed in pharyngeal muscles and neuronal cell bodies; loss of ctl-3 activity via RNAi results in no obvious abnormalities.
181118	WBGene00018731	F53A9.8	F53A9.8	1889.21	1.82882	0.173501	10.5407	5.60839e-26	9.28544e-24	-
184410	WBGene00008731	F13B12.3	F13B12.3	266.263	1.82577	0.29445	6.2006	5.62486e-10	2.12096e-08	-
185531	WBGene00009572	F40D4.13	F40D4.13	30.5833	1.82502	0.550053	3.31791	0.000906946	0.00856632	YES
186632	WBGene00006897	ver-4	F59F3.5	68.0327	1.82166	0.41079	4.43453	9.22745e-06	0.000160716	-
3565571	WBGene00018262	cyp-33C3	F41B5.4	213.27	1.81732	0.241515	7.52469	5.28462e-14	3.25298e-12	YES
184263	WBGene00017307	F09F9.2	F09F9.2	61.6215	1.81498	0.588468	3.08424	0.0020407	0.0163848	-
6418667	WBGene00044799	ZK686.6	ZK686.6	21.76	1.81176	0.63633	2.8472	0.00441057	0.0304553	-
180097	WBGene00010214	F57G8.5	F57G8.5	247.358	1.8086	0.25223	7.17043	7.47627e-13	4.0791e-11	-
181025	WBGene00017814	F26A10.2	F26A10.2	102.851	1.80418	0.379666	4.75203	2.01389e-06	4.17984e-05	-	F26A10.2 encodes a protein with four zinc-finger domains and a glutamine/asparagine-rich domain, that is required for maintenance of the germline and for locomotion; F26A10.2(RNAi) animals are uncoordinated and have sterile progeny.
260065	WBGene00015227	ddn-1	B0507.10	35.9571	1.80185	0.502545	3.58545	0.000336493	0.00371122	YES
178254	WBGene00000705	col-131	C39E9.3	73.9615	1.80011	0.563474	3.19466	0.00139995	0.0121499	-
190712	WBGene00013559	Y75B8A.28	Y75B8A.28	54.8709	1.79651	0.53668	3.34745	0.00081559	0.00786285	-
189355	WBGene00021156	Y4C6B.2	Y4C6B.2	240.611	1.79592	0.391692	4.58504	4.53897e-06	8.51293e-05	YES
173446	WBGene00015645	lips-7	C09E8.2	67.8272	1.79133	0.587406	3.04956	0.00229179	0.0179798	-
189352	WBGene00012381	Y2H9A.4	Y2H9A.4	111.279	1.7903	0.311763	5.74251	9.32818e-09	2.90829e-07	-
3896826	WBGene00044533	F41F3.8	F41F3.8	39.7128	1.78589	0.563611	3.16866	0.00153144	0.0130526	-
189376	WBGene00012399	Y6E2A.5	Y6E2A.5	52.58	1.7844	0.484178	3.68543	0.000228318	0.0026806	YES
177501	WBGene00018346	F42C5.4	F42C5.4	131.972	1.78216	0.330481	5.39262	6.94373e-08	1.85029e-06	-
182456	WBGene00007479	C09F9.2	C09F9.2	89.2633	1.77741	0.436838	4.06881	4.72548e-05	0.00068684	-
3565303	WBGene00007937	C34E11.4	C34E11.4	54.8675	1.77664	0.607091	2.92648	0.00342825	0.0248893	YES
177696	WBGene00012122	T28C6.8	T28C6.8	344.753	1.77447	0.273659	6.48422	8.919e-11	3.73457e-09	YES
181467	WBGene00007813	jmjd-3.3	C29F7.6	22.3375	1.7713	0.597899	2.96255	0.00305103	0.0226298	-	C29F7.6 encodes a putative histone H3 di/trimethyllysine-27 (H3K27me2/me3) demethylase; C29F7.6 contains a C-terminal JmjC domain, and is homologous to human JMJD3, UTX (OMIM:300128), and UTY (OMIM:400009); C29F7.6 is expected to antagonize transcriptional repression by polycomb repressor complexes, which mark stem cells (and presumably germline) by H3K27me3-mediated repression of somatic genes; …
172772	WBGene00009754	F46A9.1	F46A9.1	559.798	1.76833	0.190826	9.26669	1.92006e-20	2.07944e-18	YES
181140	WBGene00016034	C24A3.4	C24A3.4	240.546	1.76823	0.245636	7.19857	6.08478e-13	3.35517e-11	-
176962	WBGene00044073	tag-244	C34H4.3	272.028	1.76521	0.26211	6.73461	1.64372e-11	7.50586e-10	-
188688	WBGene00011894	ttr-23	T21C9.8	72.9782	1.76399	0.358703	4.91769	8.75715e-07	1.94058e-05	YES
183779	WBGene00008296	cdr-2	C54D10.1	1055.75	1.76244	0.244846	7.19816	6.10285e-13	3.35517e-11	YES	cdr-2 encodes a predicted transmembrane protein that is a member of the CDR (cadmium responsive) family of proteins; cdr-2 expression is increased upon exposure to cadmium ions, and loss of cdr-2 activity results in increased sensitivity to cadmium.
180779	WBGene00006862	pnk-4	C42D8.3	740.898	1.76197	0.19355	9.10342	8.75316e-20	9.20296e-18	YES
6418684	WBGene00045397	Y54G2A.52	Y54G2A.52	148.038	1.7599	0.344025	5.11561	3.12731e-07	7.55801e-06	-
186061	WBGene00009903	F49E12.10	F49E12.10	134.661	1.75896	0.316339	5.56035	2.69229e-08	7.74045e-07	-
179633	WBGene00010285	F58H1.2	F58H1.2	56.6191	1.7553	0.635323	2.76285	0.00572987	0.0370436	-
174926	WBGene00009393	clec-62	F35C5.5	1185.06	1.75098	0.19391	9.02984	1.71928e-19	1.7689e-17	YES
182892	WBGene00016097	C25E10.8	C25E10.8	325.38	1.74947	0.283969	6.16077	7.23935e-10	2.68061e-08	YES	C25E10.8 encodes a putative secreted TIL-domain protease inhibitorparalogous to SWM-1, ISL-1, and the products of 11 other C. elegansgenes; C25E10.8 and its relatives are collectively similar to otherTIL-domain protease inhibitors from nematodes, insects, and vertebrates;despite both swm-1 and C25E10.8 being mutated by the swm-1(ok1193)deletion, transgenic rescue of swm-1(ok1193) by SWM-1 alone l…
6418872	WBGene00045252	Y62H9A.15	Y62H9A.15	127.186	1.74879	0.320025	5.46456	4.64065e-08	1.28546e-06	-
182291	WBGene00007363	stdh-1	C06B3.4	776.375	1.74777	0.252732	6.91554	4.66098e-12	2.29921e-10	YES	stdh-1 encodes a putative steroid dehydrogenase required for normally short lifespan; STDH-1 is orthologous to human HSD17B3 (OMIM:605573, mutated in pseudohermaphroditism), HSD17B12 (OMIM:609574), and HSDL1, and paralogous to LET-767 and STDH-2/-4; STDH-1 is expressed in larval intestine, and in both larval and adult body wall muscle and neurons.
259609	WBGene00023501	F11E6.11	F11E6.11	45.9235	1.74499	0.471957	3.69735	0.000217863	0.00257855	-
189430	WBGene00012429	Y11D7A.5	Y11D7A.5	70.5397	1.74214	0.588627	2.95967	0.00307964	0.0227716	-
188350	WBGene00020386	cyp-34A4	T09H2.1	81.2581	1.74182	0.381503	4.56567	4.9789e-06	9.26565e-05	YES
183365	WBGene00008038	C40H1.2	C40H1.2	245.971	1.73822	0.276242	6.29237	3.12655e-10	1.23383e-08	YES
182177	WBGene00015400	cyp-35A2	C03G6.15	374.869	1.73587	0.290216	5.9813	2.21358e-09	7.62786e-08	-	cyp-35A2 encodes one of over 80 C. elegans cytochrome P450s, NADPH-dependent monooxygenases that metabolize endogenous and exogenous compounds; RT-PCR experiments indicate that cyp-35A2 mRNA is upregulated in response to treatment with xenobiotics, such as PCBs (polychlorinated biphenyls) or PAHs (polycyclic aromatic hydrocarbons); loss of cyp-35A/C gene family activity in the presence of xenobio…
172307	WBGene00020260	T05E7.4	T05E7.4	28.2927	1.73413	0.577977	3.00034	0.0026968	0.0205094	-
191104	WBGene00022549	ZC196.5	ZC196.5	302.739	1.72921	0.254983	6.78169	1.18775e-11	5.55466e-10	-
186875	WBGene00019300	swt-1	K02D7.5	249.377	1.72461	0.350263	4.92375	8.49032e-07	1.89311e-05	-
172327	WBGene00004068	pnk-1	C10G11.5	4549.58	1.72429	0.226074	7.62711	2.40079e-14	1.50352e-12	YES
175458	WBGene00010811	hmit-1.3	M01F1.5	769.901	1.72384	0.233399	7.38581	1.5153e-13	8.83661e-12	-	hmit-1.3 encodes one of three C. elegans proton (H+)-dependent myo-inositol transporters; loss of hmit-1.3 activity via large-scale RNAi result in no obvious abnormalities but by homology, HMIT-1.3 is predicted to function as a plasma membrane protein required for the regulated uptake of myo-inositol and thus potentially for regulation of cell signaling and intracellular osmolarity.
266652	WBGene00010714	mam-3	K09B11.10	37.0699	1.7237	0.631815	2.72817	0.00636859	0.0399535	-
183202	WBGene00007929	dmd-10	C34D1.1	27.3078	1.72287	0.593492	2.90294	0.00369676	0.0264259	-
176132	WBGene00001059	dpf-6	F44B9.1	267.555	1.72178	0.308923	5.5735	2.4967e-08	7.20691e-07	-
186767	WBGene00019233	ugt-14	H23N18.2	42.0718	1.72068	0.498253	3.45343	0.00055351	0.00563446	YES
7040171	WBGene00138711	R07B1.13	R07B1.13	74.4063	1.71749	0.632071	2.71723	0.00658301	0.0410306	-
7040162	WBGene00077770	M04D5.3	M04D5.3	301.237	1.71639	0.293727	5.84349	5.1118e-09	1.67342e-07	-
179252	WBGene00015225	B0507.8	B0507.8	20.3474	1.71628	0.634871	2.70336	0.00686432	0.042326	-
184533	WBGene00017483	lgc-22	F15E6.2	744.386	1.71604	0.241288	7.11198	1.1439e-12	6.12516e-11	YES
180386	WBGene00020082	gcp-2.1	R57.1	3812.95	1.71577	0.199794	8.58769	8.87334e-18	7.79339e-16	YES
176025	WBGene00020646	zmp-6	T21D11.1	42.7783	1.71412	0.610216	2.80904	0.00496893	0.0334607	-
178929	WBGene00017265	snpc-1.3	F08F3.9	152.163	1.71144	0.280287	6.10605	1.02127e-09	3.6776e-08	YES
6418620	WBGene00045297	fbxc-43	C16A11.9	85.28	1.70945	0.396975	4.30618	1.66101e-05	0.000277233	YES
3564973	WBGene00044206	T26H5.9	T26H5.9	309.987	1.7071	0.342589	4.98295	6.26224e-07	1.43177e-05	-
180142	WBGene00011844	T19C9.8	T19C9.8	40.9329	1.70586	0.496485	3.43587	0.000590661	0.0059579	YES
176312	WBGene00008040	ttr-5	C40H1.5	756.491	1.70575	0.210112	8.11826	4.72927e-16	3.54794e-14	YES	C40H1.5 encodes a protein containing a predicted signal sequence followed by a transthyretin-like domain; the product of C40H1.5 belongs to a family of apparently nematode-specific proteins whose function is not yet known.
175970	WBGene00004133	abu-13	F57B9.9	206.212	1.70396	0.473527	3.59844	0.000320129	0.00357452	-	The protein product of this gene is predicted to contain a glutamine/asparagine (Q/N)-rich ('prion') domain, by the algorithm of Michelitsch and Weissman (as of the WS77 release of WormBase, i.e., in wormpep77).
176243	WBGene00018418	F44E2.4	F44E2.4	271.789	1.70366	0.441726	3.85683	0.000114867	0.00149462	-
3565987	WBGene00044213	Y102A5C.36	Y102A5C.36	92.3916	1.70147	0.347398	4.89774	9.69472e-07	2.13521e-05	-
174185	WBGene00017128	E04F6.9	E04F6.9	1171.1	1.69805	0.213465	7.9547	1.7957e-15	1.28683e-13	YES
189591	WBGene00021336	Y34F4.1	Y34F4.1	283.652	1.6976	0.247086	6.87049	6.39827e-12	3.0823e-10	YES
172447	WBGene00001644	gly-19	F22D6.12	212.727	1.69702	0.352131	4.81929	1.44068e-06	3.09264e-05	YES	gly-19 encodes a 2/I N-acetylglucosaminyltransferase; a gly-19::gfp promoter fusion is expressed in the intestine and in the anal sphincter muscle from embryogensis through adulthood.
183156	WBGene00007894	C33D3.3	C33D3.3	43.7741	1.69567	0.472371	3.58971	0.00033105	0.00366488	-
13198301	WBGene00045096	K01A6.7	K01A6.7	35.5228	1.69557	0.596473	2.84266	0.00447388	0.0307745	-
185954	WBGene00009839	fbxa-188	F47H4.8	46.7597	1.69337	0.49867	3.39577	0.000684364	0.00674714	YES	This gene encodes a protein containing an F-box, a motif predicted to mediate protein-protein interactions either with homologs of yeast Skp-1p or with other proteins; this gene's encoded protein also contains an FTH/DUF38 motif, which may also mediate protein-protein interaction.
187183	WBGene00010705	cyp-14A1	K09A11.2	62.7891	1.69154	0.36431	4.64313	3.43172e-06	6.6618e-05	YES	cyp-14A1 encodes one of ~80 C. elegans cytochrome P450s: membrane-associated, heme-containing NADPH-dependent monooxygenases that catalyze the oxidative metabolism of a variety of exogenous compounds and endogenous substrates.
191640	WBGene00001529	gcy-2	R134.2	32.9953	1.68991	0.498759	3.38824	0.000703423	0.00690198	-	gcy-2 encodes a predicted transmembrane guanylyl cyclase; as loss of gcy-2 activity via RNA-mediated interference does not result in any abnormalities, the precise role of GCY-2 in C. elegans development and/or behavior is not yet known; by sequence similarity, however, GCY-2 can be predicted to function in chemosensory signal transduction.
259680	WBGene00011213	R10E8.8	R10E8.8	131.918	1.68866	0.325204	5.19261	2.07362e-07	5.14974e-06	-
172130	WBGene00016733	phat-2	C46H11.9	39.5067	1.68247	0.468008	3.59497	0.000324425	0.00361409	-
177728	WBGene00013882	msa-1	ZC410.5	981.751	1.68094	0.253415	6.63318	3.28539e-11	1.42538e-09	YES
13222257	WBGene00195084	C43C3.4	C43C3.4	24.6137	1.67867	0.598812	2.80334	0.00505766	0.0339947	-
3565680	WBGene00009221	acs-2	F28F8.2	4096.43	1.67641	0.282492	5.93436	2.94989e-09	9.92763e-08	YES	acs-2 encodes an acyl-CoA synthetase; by homology, ACS-2 is predicted to catalyze conversion of a fatty acid to Acyl-CoA for subsequent beta oxidation; accordingly, loss of acs-2 activity via RNAi results in defects in fat metabolism; an ACS-2::GFP reporter fusion protein is widely expressed and appears to localize to mitochondria; acs-2 expression is positively regulated by the NHR-49 nuclear ho…
177340	WBGene00001439	fkh-7	F26D12.1	546.841	1.67474	0.201506	8.31116	9.47735e-17	7.58398e-15	YES	fkh-7 encodes one of 15 forkhead transcriptional regulators encoded by the C. elegans genome; by homology, FKH-7 is predicted to function as a transcription factor that regulates gene expression during development; however, as loss of fkh-7 activity via RNA-mediated interference (RNAi) does not result in any obvious abnormalities, the precise role of FKH-7 in C. elegans development and/or behavio…
4926939	WBGene00044953	D2096.13	D2096.13	27.8082	1.67096	0.554163	3.01529	0.00256735	0.0197211	-
187595	WBGene00011021	R05A10.4	R05A10.4	28.0388	1.66987	0.537569	3.10634	0.00189421	0.0155024	YES
177557	WBGene00016848	klo-1	C50F7.10	741.448	1.66794	0.221683	7.52398	5.31321e-14	3.25666e-12	YES	klo-1 encodes a homolog of the human beta-glucosidase-like proteins KL (klotho; OMIM:604824, variant in coronary artery disease), KLB (beta-klotho; OMIM:611135), GBA3 (cytosolic beta-glucosidase; OMIM:606619), LCT (lactase-phlorizin hydrolase; OMIM:603202, variant in adult lactose tolerance), and LCTL (lactase-like protein); KLO-1 has 76% identity (364/478 residues) to its paralog encoded by klo-…
181014	WBGene00000747	col-174	F46C8.2	63.0872	1.6662	0.592501	2.81214	0.00492129	0.0331864	-
186328	WBGene00018903	F55G1.7	F55G1.7	81.7211	1.66589	0.326722	5.0988	3.41819e-07	8.20594e-06	YES
174223	WBGene00006947	wrt-1	ZK1290.12	88.4485	1.66261	0.519078	3.20301	0.00136001	0.0119158	-
190559	WBGene00013484	Y69H2.9	Y69H2.9	80.5035	1.66252	0.407601	4.0788	4.52692e-05	0.000661316	-
181778	WBGene00006602	tps-1	ZK54.2	1556.47	1.65781	0.172958	9.58508	9.239e-22	1.09081e-19	YES
171644	WBGene00022033	Y65B4BL.1	Y65B4BL.1	112.944	1.65607	0.450128	3.6791	0.000234056	0.00273648	-
174653	WBGene00000251	bli-1	C09G5.6	432.113	1.6555	0.377142	4.38959	1.13566e-05	0.000195437	YES	The bli-1 gene encodes an unusual cuticular collagen that is required for proper strut formation within the unique medial layer of the adult cuticle; bli-1 interacts genetically with other cuticular collagens such as bli-2 and rol-1, and may be processed for secretion by BLI-4, a Kex2/subtilisin serine endoproteinase; consistent with its role in adult cuticle formation, bli-1 mRNA is highly expre…
190560	WBGene00013485	Y69H2.10	Y69H2.10	90.0695	1.65494	0.34587	4.78486	1.7111e-06	3.59805e-05	YES
182586	WBGene00007569	C14A6.5	C14A6.5	30.7755	1.65458	0.526541	3.14236	0.00167594	0.0140595	-
24104827	WBGene00001693	grd-4	T01B10.1	66.7281	1.65449	0.345736	4.7854	1.70648e-06	3.59358e-05	YES	grd-4 encodes a hedgehog-like protein, with an N-terminal signalsequence and a C-terminal Ground domain; the Ground domain is predictedto form a cysteine-crosslinked protein involved in intercellularsignalling, and it has subtle similarity to the N-terminal Hedge domainof HEDGEHOG proteins; GRD-4 is weakly required for normal molting; GRD-4is also required for normal adult alae formation, growth …
4927055	WBGene00044921	F53C11.9	F53C11.9	126.359	1.64946	0.344566	4.78706	1.69239e-06	3.56914e-05	-	F53C11.9 encodes a putative secreted TIL-domain protease inhibitorparalogous to SWM-1, ISL-1, and the products of 11 other C. elegansgenes; F53C11.9 and its relatives are collectively similar to otherTIL-domain protease inhibitors from nematodes, insects, and vertebrates.
172162	WBGene00004771	sem-2	C32E12.5	258.144	1.64628	0.402011	4.09512	4.21946e-05	0.000623994	-	sem-2 encodes an HMG-box transcription factor that affects the migration, division, and cell-fate of the 2 sex myoblasts, and also affects embryonic viability, elongation of embryos, egg laying, anterior body-wall muscle development, and organization of the anterior hypodermis.
172380	WBGene00017068	D2092.8	D2092.8	68.0152	1.64595	0.620183	2.65397	0.00795514	0.0474475	-
171999	WBGene00017089	poml-2	E01A2.7	185.356	1.64359	0.293626	5.59758	2.17365e-08	6.37664e-07	YES	The E01A2.7 gene encodes one of five paraoxonase-like proteins; it is homologous to the human genes PARAOXONASE 1 gene (PON1, OMIM:168820) and PARAOXONASE 2 (OMIM:602447), which in some allelic forms are associated with susceptibility to coronary artery disease or to variations in fasting plasma glucose.
180112	WBGene00011397	T03E6.8	T03E6.8	293.277	1.64161	0.240522	6.82518	8.7816e-12	4.14722e-10	YES
191746	WBGene00004216	ptr-1	C24B5.3	106.354	1.6402	0.539022	3.04293	0.0023429	0.0182912	-	ptr-1 encodes an ortholog of Drosophila and human PTCHD3, which definesone of seven paralogous families of sterol sensing domain (SSD)proteins; individually, PTR-1 is weakly required for normal molting fromL4 to adult stages; however, PTR-1, in conjunction with either PTR-16alone or with PTR-6 and PTR-10, is strongly required for both moltingand viability, with double ptr-1/-16 or triple ptr-1/-6…
185942	WBGene00018573	oac-30	F47F6.3	32.6966	1.64007	0.508477	3.22546	0.00125772	0.011176	-
172183	WBGene00000966	dhs-2	F55A12.4	359.457	1.63839	0.268111	6.11086	9.90929e-10	3.57728e-08	YES	dhs-2 encodes a short-chain dehydrogenase predicted to be mitochondrial.
173944	WBGene00003097	lys-8	C17G10.5	5766.75	1.63739	0.169239	9.67503	3.84997e-22	4.66008e-20	YES	lys-8 encodes a putative lysozyme required for normal longevity,probably because it prevents killing of C. elegans by bacteria infectingits gut; LYS-8 is expressed in intestine up to the terminal bulb of thepharynx, as well as in g1 and g2 pharyngeal gland cells; LYS-8expression is induced by infection with Serratia marcescens, Pseudomonasaeruginosa, or (weakly) by Microbacterium nematophilum; LY…
180115	WBGene00003702	nhr-112	Y70C5C.6	31.8893	1.63667	0.518041	3.15935	0.00158121	0.0134291	-	nhr-112 encodes a nuclear receptor that is most highly conserved amongst nematode species; loss of nhr-112 activity via RNAi results in increased susceptibility to Pseudomonas aeruginosa strain PA14.
177194	WBGene00017489	F15E6.9	F15E6.9	26.9211	1.63583	0.554297	2.95118	0.00316563	0.0232286	YES
3565104	WBGene00023503	F17C11.13	F17C11.13	27.116	1.63579	0.520792	3.14097	0.00168388	0.0141015	-
173686	WBGene00015841	skpo-2	C16C8.2	54.8006	1.63547	0.586747	2.78736	0.00531401	0.0349991	-
186189	WBGene00018772	F53G12.4	F53G12.4	30.7173	1.63324	0.513083	3.18319	0.00145661	0.012511	-
6418712	WBGene00045400	C54D10.13	C54D10.13	52.8639	1.63313	0.409783	3.98537	6.73764e-05	0.000938578	YES
259729	WBGene00007695	C23H4.7	C23H4.7	304.679	1.62971	0.345819	4.7126	2.44581e-06	4.96889e-05	-
182819	WBGene00007693	C23H4.4	C23H4.4	106.399	1.62956	0.391322	4.16425	3.12379e-05	0.000480463	-
179625	WBGene00011263	R13H4.5	R13H4.5	274.175	1.62895	0.235852	6.90667	4.96174e-12	2.43091e-10	YES	This gene encodes a protein containing an F-box, a motif predicted to mediate protein-protein interactions either with homologs of yeast Skp-1p or with other proteins.
24104835	WBGene00004061	pmp-4	T02D1.5	656	1.627	0.236292	6.88554	5.7569e-12	2.80143e-10	-	The pmp-4 gene encodes a homolog of human ALD, which when mutated leads to X-linked adrenoleukodystrophy (OMIM:300100).
189674	WBGene00012610	Y38F1A.8	Y38F1A.8	80.8876	1.6263	0.487292	3.33743	0.000845574	0.00809817	YES
6418636	WBGene00043534	W02B12.13	W02B12.13	48.7166	1.62407	0.504739	3.21764	0.00129248	0.0114354	-
184189	WBGene00017257	F08F1.3	F08F1.3	205.124	1.62201	0.301107	5.38683	7.171e-08	1.90574e-06	YES
174811	WBGene00009663	hda-5	F43G6.11	542.185	1.62102	0.210926	7.68525	1.52704e-14	9.73253e-13	YES
176612	WBGene00007680	maa-1	C18D11.2	377.72	1.6193	0.242541	6.6764	2.44891e-11	1.08871e-09	YES	maa-1 encodes a novel, transmembrane acyl-CoA-binding protein; maa-1 activity, together with that of rme-1, is required for normal rates of endosomal recycling and for proper endosomal shape and morphology; a rescuing MAA-1::GFP fusion protein is expressed in the hypodermis (excluding the seam cells) and the intestine, as well as in an area near the dorsal and ventral nerve cords; within the hypo…
188758	WBGene00020703	T22F7.4	T22F7.4	126.082	1.61169	0.379839	4.24309	2.20465e-05	0.000354813	YES
174341	WBGene00009899	efl-3	F49E12.6	179.931	1.61162	0.355194	4.5373	5.69793e-06	0.000104819	-	efl-3 encodes a protein with two E2F domains that may be involved in apoptosis.
181413	WBGene00011564	ugt-50	T07C5.1	962.375	1.61149	0.200129	8.05227	8.12711e-16	5.94228e-14	-
182759	WBGene00015947	C18A11.1	C18A11.1	187.566	1.61027	0.380318	4.23401	2.29566e-05	0.000367816	YES
3565850	WBGene00002112	ins-29	ZC334.10	66.7743	1.60678	0.403689	3.98025	6.88419e-05	0.000956219	-	ins-29 encodes predicted type-alpha insulin-like molecule that lacks a C peptide domain and does not have an A6/A11 disulfide bond.
180934	WBGene00000745	col-172	F38B6.5	81.4342	1.60586	0.471955	3.40257	0.000667559	0.00662226	-
177939	WBGene00008486	ugt-44	F01D4.2	943.246	1.60413	0.240028	6.68309	2.33951e-11	1.04653e-09	-
185679	WBGene00000117	alh-11	F42G9.5	2183.64	1.60351	0.187467	8.55358	1.19332e-17	1.04173e-15	YES
181412	WBGene00000082	adt-1	C02B4.1	293.936	1.6009	0.375203	4.26676	1.98329e-05	0.000324629	-	The adt-1 gene encodes a metalloproteinase with disintegrin-like and metalloproteinase with thrombospondin type I motifs (ADAMTS) that is required for male tail morphogenesis.
177907	WBGene00008512	F01G10.10	F01G10.10	97.29	1.59466	0.571773	2.78897	0.00528756	0.0349038	-
179095	WBGene00003786	npa-1	VC5.3	42860.8	1.59374	0.190656	8.35926	6.31142e-17	5.10729e-15	YES	npa-1 encodes a large polyprotein precursor that is posttranslationally cleaved to multiple units of ~14.5kDa, each of which is a strong binding protein for fatty acids and retinol (Vitamin A); the lipid binding sites of NPA-1-derived peptides are unusually apolar; NPA-1-derived peptides probably are carrier proteins that enable distribution of these lipids within nematodes; NPA-1-derived peptide…
187284	WBGene00010761	K10H10.5	K10H10.5	107.737	1.59242	0.341798	4.65896	3.17808e-06	6.22817e-05	-
188606	WBGene00020574	T19D7.6	T19D7.6	59.315	1.58535	0.493305	3.21374	0.00131019	0.0115637	-
173120	WBGene00010769	asah-1	K11D2.2	2105.93	1.58038	0.200306	7.88982	3.02621e-15	2.05611e-13	YES
185955	WBGene00009840	fbxa-189	F47H4.9	139.534	1.57723	0.326156	4.83582	1.32599e-06	2.85921e-05	-	This gene encodes a protein containing an F-box, a motif predicted to mediate protein-protein interactions either with homologs of yeast Skp-1p or with other proteins; this gene's encoded protein also contains an FTH/DUF38 motif, which may also mediate protein-protein interaction.
172426	WBGene00016260	rege-1	C30F12.1	557.456	1.57712	0.184623	8.54238	1.31482e-17	1.13076e-15	-
178721	WBGene00018910	F56A4.2	F56A4.2	22.3092	1.57486	0.576149	2.73342	0.00626809	0.039495	-
178606	WBGene00019975	flp-34	R09A1.5	74.0335	1.57472	0.421269	3.73804	0.000185463	0.00225816	YES
180525	WBGene00018737	F53B1.4	F53B1.4	108.677	1.57386	0.554412	2.8388	0.00452836	0.0310751	-
182068	WBGene00015299	C01F1.4	C01F1.4	26.6112	1.56594	0.529028	2.96003	0.00307605	0.0227685	-
173821	WBGene00018268	F41C3.2	F41C3.2	566.903	1.56536	0.333415	4.69492	2.66708e-06	5.33564e-05	YES
175383	WBGene00019212	zmp-2	H19M22.3	31.9303	1.56446	0.591797	2.64357	0.00820361	0.0484878	-
171761	WBGene00021768	Y51F10.7	Y51F10.7	4396.28	1.56395	0.160197	9.76267	1.62813e-22	2.00441e-20	YES
178583	WBGene00001564	icl-1	C05E4.9	10899.7	1.56339	0.23065	6.77817	1.21705e-11	5.65496e-10	YES	icl-1 encodes a predicted isocitrate lyase/malate synthase, an enzyme known to function in the glyoxylate cycle; ICL-1 was identified in a screen for proteins that interact with GEX-3, a homolog of human HEM-2 which is required for embryonic development; ICL-1 appears to act downstream of DAF-16 to influence lifespan.
191261	WBGene00022689	math-48	ZK250.6	53.6965	1.56026	0.443127	3.52103	0.000429877	0.00454956	-
184295	WBGene00017336	ugt-41	F10D2.11	1987.8	1.55706	0.268353	5.80226	6.54268e-09	2.10359e-07	YES
180319	WBGene00008944	F19B2.5	F19B2.5	1802.17	1.55387	0.29176	5.32586	1.00478e-07	2.61179e-06	-
177883	WBGene00001751	gst-3	K08F4.11	73.3157	1.55068	0.442866	3.50147	0.000462701	0.00484708	YES	gst-3 encodes a predicted glutathione S-transferase.
184505	WBGene00006610	tre-4	F15A2.2	414.922	1.54826	0.273438	5.66218	1.49464e-08	4.48516e-07	YES
173801	WBGene00018051	che-10	F35D11.11	2332.78	1.54655	0.194713	7.94273	1.9778e-15	1.40336e-13	YES	che-10 encodes, by alternative splicing, at least four isoforms of a rootletin ortholog required for ciliogenesis; che-10(ks69) mutants have strong but not absolute defects in cilium initiation, forming 1-2 short cilia per amphid channel and showing intraflagellar transport (IFT) along these vestigial cilia; che-10(ks69) mutants have no remaining cilia in their phasmid channels, and abnormal IFT …
191563	WBGene00014251	gstk-1	ZK1320.1	833.397	1.54431	0.201486	7.66457	1.79425e-14	1.13353e-12	-	gstk-1 encodes one of two C. elegans kappa class glutathione transferases; while gstk-1(RNAi) animals exhibit no obvious developmental or morphological abnormalities, animals doubly mutant for gstk-1 and gstk-2 exhibit decreased respiration and a lower concentration of the monounsaturated fatty acid cis-vaccenic acid; GSTK-1 is expressed in the intestine, body wall muscle, and epidermis and local…
174183	WBGene00000971	dhs-7	E04F6.7	207.218	1.5439	0.244537	6.31357	2.72668e-10	1.0835e-08	-
3564822	WBGene00020701	T22F7.1	T22F7.1	335.466	1.54073	0.286674	5.3745	7.6795e-08	2.02964e-06	-
180947	WBGene00000216	asp-3	H22K11.1	36175.9	1.54013	0.186439	8.26081	1.44693e-16	1.13269e-14	YES	asp-3 encodes an aspartyl protease homolog that is required, in parallel with ASP-4 but downstream of CLP-1 and TRA-3, for degenerative (necrotic-like) cell death in neurons induced by mutations such as mec-4(d), deg-3(d), or gsa-1(gf).
181848	WBGene00015041	cyp-34A6	B0213.11	39.6663	1.54001	0.451221	3.41298	0.000642568	0.00640966	YES
189295	WBGene00021089	W08E12.8	W08E12.8	36.3536	1.53898	0.557559	2.76022	0.00577632	0.0372401	YES
171666	WBGene00021213	Y18H1A.9	Y18H1A.9	75.4156	1.53695	0.564475	2.7228	0.00647319	0.0405214	-
187756	WBGene00011180	R09H10.2	R09H10.2	69.2461	1.53155	0.425085	3.60292	0.000314661	0.0035162	-
185676	WBGene00018358	erp-44.3	F42G8.7	116.427	1.52959	0.352852	4.33494	1.45799e-05	0.000246779	-
182938	WBGene00007745	C26D10.4	C26D10.4	115.984	1.52713	0.297227	5.13793	2.77781e-07	6.74731e-06	-
184107	WBGene00008542	scav-6	F07A5.3	965.108	1.52602	0.227245	6.71532	1.87652e-11	8.49981e-10	-
186607	WBGene00000492	che-13	F59C6.7	52.3794	1.52565	0.464236	3.28636	0.00101493	0.00939527	-	che-13 encodes a novel protein homologous to mammalian IFT57/Hippi; CHE-13 is a proposed component of the intraflagellar transport (IFT) complex B, and is required for the construction and maintenance of cilia on a subset of sensory neurons; in addition, CHE-13 is required for proper localization of OSM-5, a murine polaris homolog, to IFT complex B; CHE-13 is expressed in ciliated sensory neurons…
175401	WBGene00019261	H34I24.2	H34I24.2	3289.83	1.52303	0.1733	8.7884	1.51704e-18	1.39181e-16	-
175143	WBGene00000399	cdh-7	R05H10.6	57.2741	1.52174	0.544375	2.79539	0.00518375	0.0345473	-
173536	WBGene00022562	ZC204.12	ZC204.12	611.973	1.51563	0.239457	6.32942	2.46078e-10	9.87327e-09	YES
181524	WBGene00000103	akt-2	F28H6.1	516.307	1.51488	0.207567	7.29827	2.91483e-13	1.64648e-11	YES	akt-2 encodes a homolog of the serine/threonine kinase Akt/PKB, AKT-2, that is required for progression through the dauer stage of development and for the negative regulation of adult lifespan; inactivation of akt-2 causes animals to arrest constitutively at the dauer stage, while having an increased life span; widely expressed, AKT-2 is activated by the phospholipid products of phosphoinositide …
175084	WBGene00013216	Y54G11A.7	Y54G11A.7	1344.84	1.51361	0.201691	7.50461	6.16127e-14	3.74459e-12	YES
178905	WBGene00015369	ugt-51	C03A7.11	109.948	1.51116	0.498432	3.03184	0.00243071	0.018854	-
172863	WBGene00001483	fog-3	C03C11.2	81.1518	1.50861	0.335225	4.5003	6.78572e-06	0.000122637	-	fog-3 encodes a protein that has similarity, in its N-terminus, to the vertebrate Tob, BTG1, and BTG2 proteins that function in growth control and/or differentiation; in C. elegans, FOG-3 activity is required in the germ line throughout development for initiation and maintenance of spermatogenesis; fog-3 mRNA is expressed at highest levels in the L3, L4, and young adult stages of development, whe…
189592	WBGene00021338	Y34F4.3	Y34F4.3	33.3014	1.50829	0.510143	2.9566	0.00311049	0.0229409	-
185510	WBGene00018223	bath-13	F40B1.1	48.3525	1.50309	0.437063	3.43907	0.00058372	0.00589615	-
190631	WBGene00022215	Y73B3A.13	Y73B3A.13	35.9855	1.49974	0.467927	3.20507	0.0013503	0.0118379	-
174369	WBGene00010041	F54C9.3	F54C9.3	882.085	1.49507	0.254995	5.86315	4.54164e-09	1.50041e-07	-
178211	WBGene00010673	K08E7.5	K08E7.5	59.0692	1.49373	0.486042	3.07326	0.00211735	0.0168592	-
13223834	WBGene00194674	F23D12.11	F23D12.11	1793.4	1.49212	0.264802	5.63487	1.75189e-08	5.17094e-07	-
187633	WBGene00019909	R06A10.1	R06A10.1	42.5875	1.48994	0.479343	3.10829	0.00188172	0.0154265	YES
173391	WBGene00016022	C23H3.9	C23H3.9	380.303	1.48912	0.235928	6.31176	2.75884e-10	1.09171e-08	-
186599	WBGene00010321	F59B10.5	F59B10.5	68.1621	1.48718	0.416379	3.57171	0.000354664	0.00386136	YES
175050	WBGene00008496	F01D5.6	F01D5.6	102.987	1.48668	0.536327	2.77196	0.00557196	0.0362237	-
179357	WBGene00013963	sulp-8	ZK287.2	254.333	1.48628	0.269831	5.50818	3.62573e-08	1.01803e-06	YES	sulp-8 encodes one of eight C. elegans members of the sulfate permease family of anion transporters; by homology, SULP-8 is predicted to function as an anion transporter that regulates cellular pH and volume via transmembrane movement of electrolytes and fluids; a SULP-8::GFP fusion is expressed in the basolateral membrane of the excretory cell, intestine, and rectal gland cells.
181032	WBGene00004999	spp-14	K09F5.3	22164.7	1.48605	0.158892	9.3526	8.55195e-21	9.54901e-19	-
182229	WBGene00007303	rnh-1.3	C04F12.9	308.956	1.48536	0.219804	6.75764	1.40255e-11	6.4751e-10	YES	rnh-1.3 is one of four C. elegans genes that can encode an RNase H ribonuclease; rnh-1.3 transcripts are expressed from the L3 larval stage through adulthood.
176852	WBGene00001099	dsc-4	K02D7.4	4290.69	1.48478	0.194179	7.64645	2.06607e-14	1.29955e-12	-	dsc-4 encodes the C. elegans ortholog of the large subunit of the microsomal triglyceride transfer protein; dsc-4 affects the length of the defecation cycle and genetically interacts with clk-1 with respect to defecation cycle length, and also with respect to the clk-1- dependent adjustment of defecation cycle length to temperature; a DSC-4::GFP fusion protein is expressed in the intestine beginn…
179369	WBGene00010256	hrg-3	F58E6.7	47.4443	1.48078	0.428325	3.45713	0.000545965	0.00557736	-
185544	WBGene00009582	F40F9.5	F40F9.5	427.996	1.47808	0.215236	6.86726	6.54454e-12	3.14225e-10	-
177652	WBGene00004993	spp-8	C28C12.5	1754.57	1.47779	0.20013	7.38416	1.53421e-13	8.90293e-12	YES
184201	WBGene00008577	F08G2.5	F08G2.5	97.0914	1.47672	0.307228	4.80661	1.53512e-06	3.26538e-05	YES
177372	WBGene00000535	cpi-1	K08B4.6	2457.46	1.47504	0.226246	6.51962	7.04835e-11	2.98601e-09	YES	cpi-1 encodes a homolog of cysteine protease inhibitors (cystatins); cpi-1 is at least superficially dispensable for viability and gross morphology.
184317	WBGene00017366	F10G2.7	F10G2.7	25.6444	1.47345	0.556729	2.64662	0.00813002	0.0481725	-
178503	WBGene00014000	ZK550.6	ZK550.6	1316.12	1.4728	0.183648	8.01969	1.06015e-15	7.7123e-14	YES	The ZK550.6 gene encodes an ortholog of the human gene PHYTANOYL-COA HYDROXYLASE (PHYH; PAHX; OMIM:602026), which when mutated leads to Refsum disease (OMIM:266500).
259618	WBGene00015046	nlp-34	B0213.17	109.795	1.47164	0.55558	2.64884	0.00807684	0.0479924	-
174641	WBGene00010899	M28.8	M28.8	268.94	1.47057	0.298102	4.93312	8.0925e-07	1.81001e-05	-
172707	WBGene00009964	fip-6	F53B6.9	151.344	1.46995	0.399206	3.68219	0.000231241	0.00271017	YES
24104191	WBGene00220250	C09B9.85	C09B9.85	32.9776	1.46963	0.530268	2.77149	0.00558001	0.0362537	-
178586	WBGene00005643	srp-2	C05E4.1	457.654	1.46882	0.236184	6.21898	5.00392e-10	1.91184e-08	-	srp-2 encodes an ovalbumin-like serpin (ov-serpin), that is a member of the serine protease inhibitor superfamily; SRP-2 is predicted to function as a suicide substrate that inhibits the proteolytic activity of serine proteases, and in vitro, recombinant SRP-2 is able to inhibit granzyme B activity; srp-2 expression is detected in hypodermal cells, particularly in the lateral seam cells.
179332	WBGene00008233	C50F4.8	C50F4.8	647.904	1.46685	0.327901	4.47344	7.69708e-06	0.000136875	YES
185725	WBGene00009677	F44A6.5	F44A6.5	272.841	1.46443	0.370101	3.95683	7.59519e-05	0.0010459	YES	F44A6.5 encodes a novel protein conserved amongst nematodes.
180274	WBGene00010851	M04C3.2	M04C3.2	126.738	1.46238	0.310773	4.70563	2.53086e-06	5.09141e-05	-
179813	WBGene00008220	C50B6.7	C50B6.7	3006.2	1.45827	0.21897	6.65967	2.74449e-11	1.21263e-09	-
259718	WBGene00019732	M02D8.6	M02D8.6	562.979	1.45679	0.309367	4.70893	2.49018e-06	5.03065e-05	-
179787	WBGene00008849	try-10	F15B9.5	68.1033	1.45487	0.395206	3.6813	0.000232048	0.00271742	-
3564838	WBGene00002263	lea-1	K08H10.1	12914.5	1.45421	0.196947	7.38374	1.53904e-13	8.90293e-12	YES	The lea-1 gene encodes a protein that is predicted to be hydrophilic and heat-resistant, and that might participate in anhydrobiosis.
179560	WBGene00007283	clec-222	C03E10.6	67.0399	1.45405	0.358073	4.06076	4.89129e-05	0.000708082	-
175049	WBGene00008492	F01D5.1	F01D5.1	797.313	1.45269	0.198059	7.33462	2.22343e-13	1.26586e-11	YES
3565458	WBGene00043062	clec-80	Y54G2A.39	604.414	1.44621	0.233142	6.20312	5.5356e-10	2.09828e-08	-
185554	WBGene00018241	F40G9.5	F40G9.5	167.975	1.44569	0.349318	4.13862	3.49399e-05	0.000529763	-
183869	WBGene00016984	npr-8	C56G3.1	53.4424	1.43633	0.440552	3.2603	0.00111294	0.0101369	YES
183856	WBGene00008342	frpr-5	C56A3.3	86.276	1.43436	0.39239	3.65544	0.000256746	0.00295617	-	C56A3.3 encodes a homolog of the functionally active Fmrf Receptor (FR; CG2114) of D. melanogaster; it is thus possible that C56A3.3 is a receptor for one of the FMRF-like neurotransmitters in C. elegans (e.g., FLP-1 through FLP-12).
186721	WBGene00019187	H11E01.2	H11E01.2	124.572	1.4332	0.270081	5.30654	1.11723e-07	2.88915e-06	YES
181384	WBGene00007694	C23H4.6	C23H4.6	105.975	1.43102	0.319553	4.47821	7.52717e-06	0.000134351	-
191321	WBGene00013975	ZK455.5	ZK455.5	40.394	1.42924	0.510036	2.80223	0.00507509	0.034025	YES
180595	WBGene00018702	F52E4.5	F52E4.5	159.908	1.42902	0.371401	3.84764	0.00011926	0.00154481	YES
188400	WBGene00011699	cyp-34A2	T10H4.11	161.418	1.42824	0.488627	2.92296	0.00346722	0.025109	-
3896867	WBGene00044552	Y97E10AR.8	Y97E10AR.8	41.087	1.42706	0.43227	3.30132	0.000962316	0.0089891	-
182293	WBGene00007365	C06B3.6	C06B3.6	536.61	1.42671	0.315312	4.52477	6.04608e-06	0.000110432	YES
176534	WBGene00012970	Y48A6B.9	Y48A6B.9	330.73	1.42636	0.248442	5.74123	9.3989e-09	2.92401e-07	-
178633	WBGene00001578	ges-1	R12A1.4	1223.01	1.42596	0.176766	8.06697	7.20627e-16	5.32303e-14	YES	ges-1 encodes a gut-specific type B carboxylesterase; by homology, GES-1 hydrolyzes carboxylic ester substrates to yield an alcohol and a carboxylic anion, however, loss of GES-1 activity via mutation or RNAi does not result in any obvious abnormalities; GES-1 is expressed solely in the intestinal, or E, lineage from the 4 E-cell stage of gut development through adulthood; GES-1 contains a C-term…
188441	WBGene00020449	fbxa-54	T12B5.2	149.205	1.42497	0.320109	4.4515	8.52715e-06	0.000150153	-	This gene encodes a protein containing an F-box, a motif predicted to mediate protein-protein interactions either with homologs of yeast Skp-1p or with other proteins; this gene's encoded protein also contains an FTH/DUF38 motif, which may also mediate protein-protein interaction.
3565328	WBGene00013385	Y62E10A.19	Y62E10A.19	92.353	1.42004	0.510918	2.77939	0.00544618	0.0356638	-
186373	WBGene00018952	F56C9.8	F56C9.8	298.235	1.41996	0.292558	4.85361	1.21233e-06	2.62593e-05	-
180804	WBGene00016133	C26B9.3	C26B9.3	173.758	1.41977	0.457791	3.10134	0.00192647	0.0156685	-
173503	WBGene00018572	lin-42	F47F6.1	377.87	1.41964	0.351189	4.04238	5.29111e-05	0.000760611	-	lin-42 encodes three PAS domain-containing proteins orthologous to insect and vertebrate Period proteins that function in regulation of circadian rhythms; during larval development, lin-42 functions in the heterochronic pathway to regulate developmental switches that occurs in multiple tissues, including the hypodermis, gonad, sex myoblasts, and vulva; genetic analysis suggests that, in the hypod…
191003	WBGene00013802	Y116A8C.25	Y116A8C.25	35.3791	1.41297	0.526833	2.682	0.00731829	0.0445531	-
187463	WBGene00010901	M28.10	M28.10	1458.34	1.41214	0.202677	6.96741	3.22831e-12	1.62023e-10	YES
177058	WBGene00021876	Y54G2A.11	Y54G2A.11	1115.97	1.40945	0.356969	3.94839	7.86778e-05	0.00108034	YES
177428	WBGene00015284	C01B10.10	C01B10.10	304.302	1.4088	0.315475	4.46565	7.98264e-06	0.000140909	-
188408	WBGene00011707	T11B7.2	T11B7.2	196.48	1.40829	0.325952	4.32055	1.55639e-05	0.000261896	-
183464	WBGene00008100	C44H9.5	C44H9.5	340.833	1.4069	0.260334	5.40422	6.50921e-08	1.7525e-06	-
174077	WBGene00016970	C56E6.2	C56E6.2	541.04	1.40622	0.264078	5.32501	1.00948e-07	2.61521e-06	YES
181587	WBGene00003411	mrp-5	F14F4.3	4206.97	1.40609	0.178072	7.89617	2.87595e-15	1.96328e-13	-	The mrp-5 gene encodes a homolog of the human gene CFTR, which when mutated leads to cystic fibrosis (OMIM:219700).
174224	WBGene00006956	wrt-10	ZK1290.8	128.669	1.40207	0.487502	2.87604	0.00402702	0.0283229	-	wrt-10 encodes a hedgehog-like protein, with an N-terminal signalsequence, a Wart domain, and a C-terminal region of low-complexitysequence; WRT-10 is expressed in both male and hermaphrodite intestine;the Wart domain is predicted to form a cysteine-crosslinked proteininvolved in intercellular signalling, and it has subtle similarity tothe N-terminal Hedge domain of HEDGEHOG proteins; WRT-10 is r…
246006	WBGene00022497	Y119D3B.21	Y119D3B.21	11507	1.40122	0.157549	8.8939	5.90028e-19	5.62832e-17	-
179196	WBGene00017640	F20D6.11	F20D6.11	687.837	1.40034	0.234217	5.97879	2.24799e-09	7.70953e-08	YES	F20D6.11 encodes a putative flavin-adenine dinucleotide (FAD)-binding oxidoreductase orthologous to human AIFM3 (AIFL), and paralogous to WAH-1 and mammalian PDCD8; F20D6.11 is expressed in pharynx, anal depressor and body wall muscles, the reproductive system (including spermatheca), and unidentified tail cells; given its orthology to AIFM3, F20D6.11 may promote apoptosis.
172556	WBGene00011232	pck-2	R11A5.4	25112.4	1.39745	0.156053	8.95491	3.40007e-19	3.35442e-17	YES	pck-2 is one of three C. elegans genes that encode proteins with similarity to phosphoenolpyruvate carboxykinase (PEPCK); by similarity, the products of pck-2 are predicted to function in gluconeogenesis.
259409	WBGene00007989	fipr-22	C37A5.2	41.7919	1.39279	0.504648	2.75992	0.00578158	0.0372401	YES
184949	WBGene00017807	F26A1.9	F26A1.9	52.2631	1.38881	0.514966	2.69691	0.0069987	0.0429789	-
259362	WBGene00021335	spp-23	Y34D9A.11	2249.52	1.38628	0.175354	7.90558	2.66693e-15	1.84685e-13	-
180702	WBGene00016865	ets-9	C52B9.2	318.798	1.38545	0.247856	5.58974	2.27415e-08	6.63093e-07	-
187181	WBGene00010698	K08H10.6	K08H10.6	101.516	1.38441	0.320509	4.31941	1.56445e-05	0.000262944	-
181339	WBGene00009257	F29G6.1	F29G6.1	74.4588	1.38439	0.397942	3.47887	0.000503525	0.00522158	-
181722	WBGene00018374	tag-343	F43B10.2	475.183	1.38405	0.225615	6.1346	8.53763e-10	3.11332e-08	-
179210	WBGene00017678	asp-12	F21F8.4	295.027	1.38377	0.276199	5.01004	5.44181e-07	1.25817e-05	-
175212	WBGene00002269	lec-6	Y55B1AR.1	11670.7	1.38304	0.176912	7.81772	5.3789e-15	3.58693e-13	YES	lec-6 encodes a 'proto' type galectin (beta-galactosyl-binding lectin) containing a single carbohydrate recognition domain; by homology, LEC-6 may play roles in cell adhesion and aggregation, proliferation, or programmed cell death, but as loss of lec-6 activity via large-scale RNAi screens does not result in obvious abnormalities, the precise role of LEC-6 in C. elegans development and/or behavi…
189840	WBGene00012778	Y42A5A.3	Y42A5A.3	133.793	1.38074	0.367371	3.75843	0.00017098	0.00211037	YES
183914	WBGene00008372	D1054.5	D1054.5	166.71	1.37975	0.288091	4.78928	1.67379e-06	3.53508e-05	-
187408	WBGene00019741	nhr-201	M02H5.3	48.865	1.37956	0.481386	2.86581	0.00415946	0.0290228	-
183755	WBGene00016900	C53C11.2	C53C11.2	100.523	1.37769	0.334943	4.11321	3.90192e-05	0.000584841	-
183903	WBGene00008355	fbxa-141	D1025.3	54.8985	1.37733	0.399288	3.44946	0.000561706	0.00570579	-	This gene encodes a protein containing an F-box, a motif predicted to mediate protein-protein interactions either with homologs of yeast Skp-1p or with other proteins; this gene's encoded protein also contains an FTH/DUF38 motif, which may also mediate protein-protein interaction.
183078	WBGene00016281	pals-32	C31B8.4	69.7531	1.3771	0.36611	3.76142	0.000168949	0.00208709	YES
188051	WBGene00011424	dhs-31	T04B2.6	44.4937	1.37698	0.450638	3.05563	0.00224589	0.0176871	YES
190497	WBGene00013439	Y66D12A.13	Y66D12A.13	412.262	1.37547	0.297988	4.61585	3.9149e-06	7.45902e-05	-
179561	WBGene00007282	clec-223	C03E10.5	278.513	1.37253	0.229561	5.97896	2.24567e-09	7.70953e-08	-
176959	WBGene00019368	K03H6.2	K03H6.2	613.905	1.37112	0.218245	6.28247	3.3323e-10	1.30786e-08	YES
174064	WBGene00020801	T25D10.4	T25D10.4	144.032	1.36995	0.29943	4.57519	4.7578e-06	8.88863e-05	YES
183746	WBGene00016896	nep-4	C53B7.7	132.338	1.36991	0.297376	4.60664	4.09218e-06	7.76598e-05	YES	C53B7.7 encodes a neprilysin; neprilysins are thermolysin-like zinc metallopeptidases, found on the outer surface of animal cells, that negatively regulate small signalling peptides (e.g., enkephalin, tachykinin, insulin, and natriuretic peptides) by cleaving them; C53B7.7 has no clear orthologs in other organisms.
191744	WBGene00004092	ppt-1	F44C4.5	89.8612	1.36827	0.393232	3.47956	0.000502247	0.00521207	-	ppt-1 encodes the C. elegans palmitoyl protein thioesterase-1 ortholog; by homology PPT-1 is predicted to function in degradation of palmitoylated proteins and ppt-1 mutations result in loss of enzymatic activity from mixed-stage extracts; in C. elegans, ppt-1 activity is essential for mitochondrial organization and biogenesis in neuronal and muscle cells, as well as for proper timing of the onse…
177230	WBGene00000685	col-111	F29B9.9	220.403	1.36577	0.407763	3.34942	0.0008098	0.00783143	-
182252	WBGene00007336	C05C12.4	C05C12.4	1246.38	1.36358	0.315997	4.31516	1.59486e-05	0.000267121	YES
181297	WBGene00012256	lpr-5	W04G3.2	135.506	1.36163	0.474653	2.86869	0.0041218	0.0288206	-	lpr-5 encodes one of seven C. elegans proteins related to the lipocalin family of structurally related, low molecular weight, secreted proteins that bind and transport lipophilic molecules and participate in intercellular signaling; loss of lpr-5 function via RNAi results in defects in locomotion, body morphology, larval lethality, and yolk endocytosis; lpr-5 appears to be expressed in the hypode…
191030	WBGene00022474	zig-9	Y119C1B.9	510.356	1.36123	0.293848	4.63241	3.6143e-06	6.9786e-05	YES
259408	WBGene00002110	ins-27	ZC334.11	282.63	1.3608	0.303984	4.47653	7.58651e-06	0.000135243	-	ins-27 encodes an insulin-like peptide.
259515	WBGene00017905	F28F5.6	F28F5.6	135.822	1.3518	0.329481	4.10283	4.08124e-05	0.000608552	-
180950	WBGene00000991	dhs-28	M03A8.1	4539.08	1.34752	0.180797	7.45319	9.11124e-14	5.42307e-12	-	dhs-28 encodes an ortholog of human 17-BETA-HYDROXYSTEROID DEHYDROGENASE 4 (HSD17B4; OMIM:601860, mutated in D-bifunctional protein deficiency), which contains a C-terminal SCP-2 sterol transfer domain; the deletion allele dhs-28(ok450) is superficially wild-type.
179736	WBGene00012279	W05B10.4	W05B10.4	56.5296	1.34523	0.492741	2.7301	0.00633158	0.0397732	YES
174125	WBGene00016628	slc-36.5	C44B7.6	131.863	1.34511	0.369679	3.63859	0.000274137	0.00313138	YES
183515	WBGene00016719	math-24	C46F9.3	218.687	1.34012	0.289923	4.62232	3.79466e-06	7.26838e-05	-	The C46F9.3 gene encodes a protein with a meprin-associated Traf homology (MATH) domain that may be involved in apoptosis.
176724	WBGene00000673	col-98	F14F7.1	19246.4	1.3366	0.215137	6.21279	5.20517e-10	1.98347e-08	YES
172603	WBGene00000967	dhs-3	T02E1.5	2752.63	1.33525	0.179035	7.45805	8.7809e-14	5.24814e-12	-	dhs-3 encodes a member of the short-chain dehydrogenases/reductases family (SDR) predicted to be mitochondrial.
181342	WBGene00007957	C35C5.8	C35C5.8	239.699	1.33451	0.231514	5.76427	8.20107e-09	2.59053e-07	YES
175453	WBGene00001639	gly-14	M01F1.1	80.6765	1.33409	0.35011	3.81048	0.000138698	0.00176173	-	gly-14 encodes a UDP-N-acetyl-D-glucosamine:alpha-3-D-mannoside beta-1, 2-N-acetylglucosaminyltransferase I (GnT 1); GLY-14 exhibits GnT 1 activity when assayed in vitro; a gly-14::lacZ reporter construct is expressed only in the intestine throughout larval and adult stages, with expression generally restricted to the anterior and posterior gut cells; a gly-14 deletion allele is phenotypically no…
3565027	WBGene00013331	Y57G11C.42	Y57G11C.42	186.598	1.33312	0.447663	2.97796	0.00290174	0.0217239	-
179022	WBGene00001581	gfi-1	F57F4.3	3665.82	1.3312	0.20623	6.4549	1.08292e-10	4.46945e-09	-	gfi-1 encodes a protein that contains 21 ET modules; interacts with unc-68 in yeast two-hybrid assays.
180532	WBGene00003968	peb-1	T14F9.4	56.3879	1.33067	0.446197	2.98224	0.00286144	0.0214837	-	peb-1 encodes a novel DNA-binding protein; during development, peb-1 activity is required for proper morphogenesis of the pharynx, vulva, and hindgut and for normal molting, feeding, and body morphology; in vitro, PEB-1 exhibits sequence-specific DNA binding to a regulatory sequence known as subelement C, which directs pharynx-specific myo-2 expression and in yeast, PEB-1 exhibits modest transcri…
180265	WBGene00003669	nhr-79	T26H2.9	151.565	1.32921	0.281027	4.72981	2.24726e-06	4.62423e-05	-
173996	WBGene00018874	tag-234	F55C12.7	709.498	1.32903	0.283658	4.68532	2.79518e-06	5.5687e-05	-
178951	WBGene00015767	hex-2	C14C11.3	1495.41	1.32661	0.238815	5.55496	2.77667e-08	7.93556e-07	-	hex-2 encodes a beta-N-acetylhexosaminidase.
174530	WBGene00001623	glt-5	Y53C12A.2	116.425	1.32105	0.361255	3.65685	0.000255331	0.00294694	YES	glt-5 encodes an ortholog of glutamate/aspartate and neutral amino acid transporters.
184919	WBGene00000139	amx-3	F25C8.2	219.626	1.31961	0.261483	5.04666	4.49612e-07	1.05648e-05	-
184143	WBGene00017211	fbxb-36	F07E5.6	94.771	1.31391	0.356226	3.68841	0.000225657	0.00265987	-
187705	WBGene00019967	cyp-33C8	R08F11.3	404.359	1.3121	0.251638	5.21423	1.84581e-07	4.60782e-06	-
177399	WBGene00000256	bli-6	Y73B6BL.34	3493.12	1.31046	0.317464	4.12791	3.66077e-05	0.000550414	-	bli-6 encodes a collagen involved in adult cuticle structure.
181554	WBGene00002282	let-4	C44H4.2	47.1105	1.31038	0.488176	2.68423	0.00726976	0.0442764	-	let-4 encodes an extracellular leucine-rich repeat only protein; let-4 was originally identified in a screen for essential genes, and let-4 mutants exhibit early larval lethality; let-4 is required for organization of the apical extracellular matrix, and is involved in excretory cell canal morphology and renal function as mutants exhibit excretory canal cysts and impaired renal function.
177612	WBGene00015048	faah-2	B0218.2	1101.19	1.30723	0.254343	5.13962	2.75292e-07	6.6995e-06	-
179174	WBGene00022396	Y97E10AR.1	Y97E10AR.1	112.539	1.30701	0.382892	3.41353	0.000641281	0.00640569	-
191665	WBGene00001806	gur-5	ZK622.2	39.7595	1.30623	0.431828	3.02488	0.00248734	0.0192621	-
181897	WBGene00015110	B0281.3	B0281.3	255.726	1.30434	0.215953	6.03993	1.54183e-09	5.44327e-08	-
186265	WBGene00018841	F54H5.5	F54H5.5	245.87	1.30225	0.277274	4.6966	2.64526e-06	5.29936e-05	-
180876	WBGene00004219	ptr-4	C45B2.7	155.949	1.30147	0.461328	2.82113	0.00478551	0.0324226	-	ptr-4 encodes a nematode-specific member of the sterol sensing domain(SSD) proteins, distantly paralogous to Drosophila PATCHED (PTC) andhuman PTCH (OMIM:601309, mutated in basal cell nevus syndrome); PTR-4 isstrongly required for normal molting from L4 to adult stages male taildevelopment (a role conserved in C. briggsae); PTR-4 is also requiredfor normal endocytosis of yolk by oocytes, adult al…
190803	WBGene00003548	nas-30	Y95B8A.1	135.01	1.29995	0.46607	2.78917	0.00528427	0.0349038	-	nas-30 encodes an astacin family zinc metalloprotease with a single EGF domain and a CUB domain; nas-30 is expressed in the intestine and hypodermis.
176695	WBGene00007210	agmo-1	BE10.2	121.441	1.29921	0.493822	2.63092	0.00851541	0.0498399	-
179187	WBGene00000620	col-43	ZC513.8	62.4116	1.29901	0.354867	3.66057	0.000251657	0.00291388	-	col-43 encodes a collagen that is individually dispensable for viability and gross morphology in mass RNAi screens.
186142	WBGene00018724	F53A9.1	F53A9.1	423.704	1.29766	0.257712	5.0353	4.77109e-07	1.11382e-05	-
176308	WBGene00010453	fozi-1	K01B6.1	301.938	1.29745	0.301886	4.29782	1.72489e-05	0.000286236	-	fozi-1 encodes an unusual zinc-finger protein that has two C2H2 zinc-finger motifs that probably mediate transcriptional regulation along with a glutamine-rich region and a vestigial formin homology 2 (FH2) domain that has lost its ability to polymerize actin but retained its ability to dimerize; during postembryonic development, FOZI-1 acts with MAB-5 and redundantly with HLH-1/CeMyoD to autonom…
171868	WBGene00000237	bam-2	Y71F9AR.1	636.156	1.29503	0.224465	5.76942	7.95434e-09	2.52366e-07	YES	bam-2 encodes a 1007-residue protein with a predicted N-terminal signalsequence and C-terminal transmembrane sequence, and a central concanavalinA-like lectin/glucanase motif, but no obvious homologs outside ofnematodes; BAM-2 is suggested to be related to neurexins on the basis of weaksimilarities in putatively shared sequence motifs; bam-2 mutants have VCaxon branches that overshoot their norma…
177534	WBGene00017991	clec-180	F32E10.3	269.143	1.29312	0.421692	3.0665	0.00216583	0.0171128	-
3565410	WBGene00008421	D2030.12	D2030.12	35.126	1.29115	0.444832	2.90256	0.00370124	0.0264448	YES
190742	WBGene00013587	Y80D3A.9	Y80D3A.9	679.092	1.28932	0.214654	6.0065	1.8957e-09	6.59557e-08	YES
183714	WBGene00006680	twk-28	C52B9.6	81.6928	1.28712	0.357198	3.60339	0.000314095	0.00351259	-
179551	WBGene00011831	T19B10.2	T19B10.2	1336.43	1.28635	0.234283	5.4906	4.00569e-08	1.12035e-06	YES
179444	WBGene00010628	ceeh-2	K07C5.5	333.337	1.28222	0.247069	5.18972	2.10612e-07	5.22145e-06	-	ceeh-2 encodes a soluble epoxide hydrolase (sEH) orthologous to human ABHD7 and ABHD9; recombinant CEEH-2 is biochemically active in vitro on epoxyeicosatrienoic acids and leukotoxins (EpOMEs); conversely, CEEH-2 is inhibited by urea-based antagonists of mammalian sEH that elevate EpOME levels when fed to C. elegans; perhaps because of genetic redundancy with its paralog CEEH-1, CEEH-2 has no obv…
175321	WBGene00021263	Y22D7AR.10	Y22D7AR.10	135.925	1.28213	0.436708	2.9359	0.00332582	0.0242927	YES
179123	WBGene00015393	C03G6.5	C03G6.5	217.484	1.28049	0.313777	4.08088	4.48647e-05	0.000656739	YES
4363001	WBGene00044680	F30A10.13	F30A10.13	65.2896	1.27859	0.441914	2.89331	0.00381202	0.0270885	-
174773	WBGene00010049	F54D5.3	F54D5.3	4533.66	1.27799	0.194218	6.5802	4.69812e-11	2.01404e-09	YES
174940	WBGene00004232	ptr-18	Y38F1A.3	149.524	1.27795	0.430523	2.96835	0.00299401	0.0222872	-	ptr-18 encodes a nematode-specific member of the sterol sensing domain(SSD) proteins, distantly paralogous to Drosophila PATCHED (PTC) andhuman PTCH (OMIM:601309, mutated in basal cell nevus syndrome); PTR-18is strongly required for normal molting from L3 to adult stage (a roleconserved in C. briggsae); PTR-18 is also required for male taildevelopment and vulval morphogenesis, and (partly) for en…
173469	WBGene00020307	T07D3.4	T07D3.4	480.287	1.27764	0.329943	3.87231	0.000107808	0.00141815	YES	T07D3.4 is orthologous to the human gene, Fukutin (FKTN, also called FCMD).
179051	WBGene00022848	ZK1055.7	ZK1055.7	782.127	1.27608	0.182	7.01143	2.35896e-12	1.22225e-10	YES
188629	WBGene00020598	T20B6.2	T20B6.2	84.7152	1.27262	0.318547	3.99508	6.46712e-05	0.00091058	-
3565869	WBGene00010422	H32K16.2	H32K16.2	205.696	1.26602	0.340129	3.72218	0.000197511	0.00238859	YES
174399	WBGene00000220	atf-2	K08F8.2	50.4001	1.26459	0.425333	2.97317	0.00294737	0.0220083	-	atf-2 encodes a cAMP-dependent transcription factor paralogous to CES-2, a bZip-like transcription factor that plays a key role in regulation of apoptosis; atf-2 activity is required for excretory duct cell development and essential for embryonic development; in regulating excretory duct cell development, ATF-2 controls expression of lin-48; in vitro, ATF-2 binds the regulatory regions of LIN-48 …
174283	WBGene00008436	DH11.2	DH11.2	1164.67	1.26395	0.282982	4.46653	7.94973e-06	0.0001405	YES
178365	WBGene00009926	noah-2	F52B11.3	248.11	1.26259	0.33328	3.78838	0.00015163	0.00190916	-	noah-2 encodes a PAN and ZP domain-containing protein that is related to the Drosophila extracellular matrix component NompA (no-mechanoreceptor-potential A); loss of noah-2 function via RNAi indicates that NOAH-2 activity is essential for molting; in addition, NOAH-2 appears to be required for embryonic and larval development, reproduction, coordinated locomotion, and the overall health of the a…
178513	WBGene00008194	C49C3.4	C49C3.4	4667.04	1.25904	0.190754	6.60032	4.10274e-11	1.76934e-09	-
179182	WBGene00018400	F43H9.4	F43H9.4	449.276	1.25859	0.269418	4.6715	2.99013e-06	5.8919e-05	YES
191103	WBGene00022548	ZC196.4	ZC196.4	51.4213	1.2578	0.433083	2.9043	0.00368074	0.0263375	-
173702	WBGene00021148	W10G11.19	W10G11.19	370.496	1.25706	0.249276	5.04285	4.58649e-07	1.07596e-05	-
180811	WBGene00018035	sek-4	F35C8.2	160.13	1.25658	0.27351	4.59427	4.34261e-06	8.1766e-05	YES
175008	WBGene00001768	gst-20	Y48E1B.10	468.451	1.25554	0.23037	5.45011	5.03382e-08	1.37846e-06	YES
180429	WBGene00017781	F25E2.3	F25E2.3	96.6136	1.2547	0.306714	4.09079	4.29914e-05	0.000635126	YES
180981	WBGene00004004	pgp-10	C54D1.1	247.446	1.25293	0.278148	4.50454	6.65173e-06	0.000120366	YES	pgp-10 encodes an ATP-binding protein that is a member of the P-glycoprotein subclass of the ATP-binding cassette (ABC) transporter superfamily; PGP-10 is predicted to function as a transmembrane protein that couples energy to transport of various molecules across membranes, but as loss of pgp-10 activity via RNAi results in no obvious defects, the exact role of pgp-10 in C. elegans development a…
190882	WBGene00013643	Y105C5A.24	Y105C5A.24	241.738	1.25204	0.229197	5.46272	4.68885e-08	1.29383e-06	YES
189950	WBGene00021587	clec-76	Y46C8AR.1	165.03	1.25083	0.278091	4.49792	6.86216e-06	0.000123708	YES
178706	WBGene00018261	cyp-33C5	F41B5.3	94.6483	1.25003	0.375824	3.32611	0.000880687	0.00836692	-
187804	WBGene00011244	R11D1.3	R11D1.3	95.084	1.24834	0.337849	3.69496	0.000219921	0.00260077	YES
173208	WBGene00007214	C01A2.2	C01A2.2	137.337	1.24829	0.324174	3.85067	0.000117796	0.00152996	YES
187816	WBGene00020011	R11G1.2	R11G1.2	57.2364	1.24749	0.39025	3.19664	0.00139039	0.012101	-
182134	WBGene00015366	C03A7.2	C03A7.2	49.3257	1.24622	0.417892	2.98216	0.0028622	0.0214837	-
176261	WBGene00014030	glb-1	ZK637.13	96.1228	1.2455	0.344231	3.6182	0.000296661	0.00334359	YES	glb-1 encodes a globin; glb-1 transcription is uninduced by anoxia, but repressed by DAF-2 signalling in a DAF-16 dependent manner; glb-1 is expressed in distal germline, late embryonic cells that are probably hypodermal precursors, and young adults; glb-1 transcription is lower in L3 larvae than in adults, while in adults it is higher than that of most other globins; glb-1 has no obvious functio…
183420	WBGene00006621	try-3	C43G2.5	51.2305	1.24536	0.431416	2.88668	0.00389335	0.0275576	-
181689	WBGene00014213	ZK1073.1	ZK1073.1	884.381	1.24388	0.214661	5.79462	6.8475e-09	2.19669e-07	YES
179716	WBGene00009722	F45D3.2	F45D3.2	154.902	1.24225	0.353889	3.51029	0.000447624	0.00471659	YES
180719	WBGene00003561	ncr-1	F02E8.6	463.837	1.24032	0.26159	4.74147	2.12176e-06	4.39106e-05	-	ncr-1 encodes a large transmembrane glycoprotein with a patched-like domain that is orthologous to human NPC1; NCR-1 and NPC1 are eukaryotic members of the resistance-nodulation-division (RND) family of membrane permeases, and have a putative sterol-sensing domain; by homology, NCR-1 is predicted to function in intracellular cholesterol and glycolipid trafficking; in C. elegans, NCR-1 is required…
179529	WBGene00000981	dhs-18	C45B11.3	791.122	1.23975	0.20422	6.07068	1.2737e-09	4.55244e-08	YES	dhs-18 encodes a predicted short-chain dehydrogenase.
180098	WBGene00010215	nhr-193	F57G8.6	66.3462	1.23794	0.376681	3.28643	0.00101467	0.00939527	-
180060	WBGene00010018	fbxa-69	F54B8.3	292.823	1.23723	0.261385	4.73337	2.20823e-06	4.55693e-05	YES	This gene encodes a protein containing an F-box, a motif predicted to mediate protein-protein interactions either with homologs of yeast Skp-1p or with other proteins; this gene's encoded protein also contains an FTH/DUF38 motif, which may also mediate protein-protein interaction.
173574	WBGene00016335	gba-1	C33C12.3	999.282	1.23502	0.196635	6.28078	3.36882e-10	1.3186e-08	-
3565615	WBGene00015169	B0403.5	B0403.5	283.369	1.23475	0.413954	2.98281	0.00285611	0.0214827	-
182256	WBGene00020128	R193.2	R193.2	2061.83	1.23474	0.173348	7.1229	1.05678e-12	5.67982e-11	-
175410	WBGene00000898	daf-2	Y55D5A.5	2160.32	1.2338	0.207748	5.93892	2.86911e-09	9.67838e-08	-	daf-2 encodes a receptor tyrosine kinase that is the C. elegans insulin/IGF receptor ortholog; DAF-2 activity is required for a number of processes in C. elegans, including embryonic and larval development, formation of the developmentally arrested dauer larval stage (diapause), larval developmental timing, adult longevity, reproduction, fat storage, salt chemotaxis learning, and stress resistanc…
173266	WBGene00002107	ins-24	ZC334.3	101.057	1.23204	0.350859	3.51149	0.000445594	0.00470207	YES	ins-24 encodes an insulin-like peptide of the insulin superfamily of proteins (OMIM:176730, 147440); INS-24 is one of 38 insulin-like peptides in C. elegans, but as loss of INS-24 function via RNA-mediated interference does not result in any abnormalities, the precise role of INS-24 in C. elegans development is not yet clear.
181138	WBGene00017012	acs-22	D1009.1	1599.39	1.22803	0.206613	5.94364	2.78754e-09	9.44746e-08	-	acs-22 encodes a protein homologous to the mammalian FATP1 and FATP4 fatty acid transport proteins (FATP)/very long chain fatty acid acyl-CoA synthetases; acs-22 functions redundantly with acs-20 to regulate formation of the cuticle surface barrier that prevents penetration of small molecules; acs-22 may affect cuticle development via its role in incorporation of very long chain fatty acids, but …
177773	WBGene00010150	F56D5.6	F56D5.6	1560.15	1.22757	0.21213	5.78687	7.17094e-09	2.29534e-07	-
189117	WBGene00020941	W02D7.5	W02D7.5	70.4316	1.2264	0.341532	3.59089	0.000329548	0.00365882	YES
259581	WBGene00021540	Y42H9AR.5	Y42H9AR.5	95.6677	1.22456	0.317231	3.86015	0.000113319	0.00147949	YES
174127	WBGene00004059	pmp-2	C44B7.9	1469.21	1.22395	0.245376	4.98806	6.09884e-07	1.39662e-05	-
187304	WBGene00019653	K11G9.2	K11G9.2	101.157	1.22363	0.343981	3.55726	0.000374746	0.00403426	YES
174635	WBGene00007558	C14A4.7	C14A4.7	164.5	1.21664	0.302806	4.01787	5.87256e-05	0.000834205	-
180375	WBGene00009106	acs-12	F25C8.4	369.265	1.21559	0.27665	4.39398	1.11294e-05	0.000191755	YES
190295	WBGene00013215	Y54G11A.4	Y54G11A.4	79.6212	1.2142	0.320984	3.78274	0.000155114	0.00194622	-
174519	WBGene00014244	ZK1307.1	ZK1307.1	1354.15	1.21341	0.218394	5.55607	2.7591e-08	7.90101e-07	-
187065	WBGene00019444	frpr-11	K06C4.8	103.664	1.21218	0.338777	3.57811	0.000346093	0.00379096	-
180029	WBGene00004037	plc-2	Y75B12B.6	447.268	1.21107	0.213606	5.66964	1.43098e-08	4.32112e-07	-	plc-2 encodes one of five C. elegans phospholipase C (PLC) isozymes; the amino acid sequence of PLC-2 is most closely related to members of the PLC-beta group, but is divergent and does not include an extended C terminus typical of other PLC-betas.
174062	WBGene00020799	T25D10.1	T25D10.1	220.864	1.20972	0.372905	3.24404	0.00117845	0.0106223	-
183931	WBGene00008389	D1086.2	D1086.2	47.31	1.20851	0.437913	2.75971	0.00578526	0.0372401	YES
171827	WBGene00017979	F32B5.6	F32B5.6	2235.89	1.20744	0.154361	7.82216	5.19236e-15	3.47864e-13	YES
190366	WBGene00013295	Y57G11B.2	Y57G11B.2	124.393	1.20685	0.346369	3.48428	0.000493463	0.00512831	YES
178123	WBGene00014089	ZK822.1	ZK822.1	80.0721	1.20536	0.356331	3.38268	0.000717825	0.00700986	-
179199	WBGene00019476	timp-1	K07C11.3	71.758	1.20394	0.343795	3.50192	0.000461914	0.00484236	-
184724	WBGene00017635	F20D6.5	F20D6.5	130.114	1.20329	0.340201	3.53699	0.000404716	0.00430542	-
178752	WBGene00016860	cyp-33C9	C50H11.15	322.541	1.20247	0.239169	5.02769	4.96434e-07	1.15519e-05	-
179953	WBGene00008595	clec-56	F08H9.7	1348.76	1.20225	0.185916	6.46661	1.00225e-10	4.14841e-09	-
172261	WBGene00016422	noah-1	C34G6.6	319.81	1.20211	0.388852	3.09143	0.00199197	0.0161012	-	noah-1 encodes a PAN and ZP domain-containing protein that is related to the Drosophila extracellular matrix component NompA (no-mechanoreceptor-potential A); loss of noah-1 function via RNAi indicates that NOAH-1 activity is essential for molting; in addition, NOAH-1 appears to be required for embryonic and larval development, vulval development, coordinated locomotion, and normal body morpholog…
180568	WBGene00020158	T02C5.1	T02C5.1	4193.8	1.19954	0.184885	6.48804	8.6963e-11	3.65194e-09	YES	The T02C5.1 gene encodes a protein that may be involved in apoptosis; it has some similarity to the tumor necrosis factor (TNF) receptor of vertebrates.
3565624	WBGene00044211	Y60A3A.25	Y60A3A.25	51.0359	1.19936	0.429201	2.79441	0.00519944	0.0345765	-
179036	WBGene00020909	W01A11.1	W01A11.1	1902.3	1.19893	0.175082	6.84784	7.49753e-12	3.56417e-10	YES
172702	WBGene00010134	F55H12.3	F55H12.3	753.849	1.19889	0.222074	5.39863	6.71527e-08	1.79789e-06	-
179198	WBGene00019477	K07C11.4	K07C11.4	329.978	1.19726	0.217572	5.50279	3.7383e-08	1.0476e-06	YES
180927	WBGene00017687	ets-4	F22A3.1	626.903	1.19549	0.205294	5.82332	5.76907e-09	1.8758e-07	-
179277	WBGene00019113	F59E11.7	F59E11.7	96.8743	1.19513	0.41315	2.89273	0.00381907	0.0271147	YES
13211252	WBGene00045013	F08A7.1	F08A7.1	127.991	1.19385	0.335377	3.55972	0.000371245	0.00400555	-
3565818	WBGene00009942	F52F12.9	F52F12.9	81.2536	1.19349	0.393602	3.03222	0.00242765	0.0188405	-
186361	WBGene00018939	fbxa-190	F56C3.2	99.4246	1.19265	0.291712	4.08843	4.34295e-05	0.000639631	-	This gene encodes a protein containing an F-box, a motif predicted to mediate protein-protein interactions either with homologs of yeast Skp-1p or with other proteins; this gene's encoded protein also contains an FTH/DUF38 motif, which may also mediate protein-protein interaction.
180218	WBGene00013489	col-42	Y69H2.14	25564.5	1.19143	0.208538	5.71328	1.10817e-08	3.41306e-07	-
179718	WBGene00009724	F45D3.4	F45D3.4	798.211	1.19043	0.320522	3.71404	0.000203977	0.00244636	YES
179333	WBGene00008229	C50F4.1	C50F4.1	1667.52	1.18999	0.200235	5.94297	2.799e-09	9.46405e-08	-
171740	WBGene00022160	Y71G12B.25	Y71G12B.25	94.7257	1.18985	0.372838	3.19133	0.00141621	0.0122517	-
260268	WBGene00014864	Y18D10A.22	Y18D10A.22	55.167	1.18889	0.396383	2.99933	0.00270571	0.0205554	-
182041	WBGene00015264	B0563.7	B0563.7	98.7153	1.18742	0.336949	3.52404	0.000425023	0.0045015	-
174570	WBGene00014164	lact-2	ZK945.1	892.309	1.18653	0.232817	5.09641	3.46159e-07	8.28251e-06	-	lact-2 encodes a beta-lactamase domain-containing protein that contains a predicted transmembrane domain in its N terminus.
177321	WBGene00001244	elo-6	F41H10.8	20330.7	1.18591	0.190394	6.22871	4.70277e-10	1.80637e-08	YES	The elo-6 gene encodes a paralog of elo-1 and elo-2, each of which encodes a polyunsaturated fatty acid (PUFA) elongase; ELO-6 may be required for a normally high growth rate.
3565372	WBGene00044355	ZK563.7	ZK563.7	44.7807	1.18251	0.431388	2.74117	0.00612211	0.0389328	-
177408	WBGene00022252	Y73B6BL.31	Y73B6BL.31	943.603	1.18216	0.213911	5.5264	3.2687e-08	9.26818e-07	YES
174644	WBGene00010897	lact-3	M28.6	1050.64	1.17979	0.185215	6.36985	1.89212e-10	7.67722e-09	-	lact-3 encodes a beta-lactamase domain-containing protein that contains a predicted signal sequence; loss of lact-3 activity via RNAi has been reported to result in reduced fat content.
179680	WBGene00006539	tbb-6	T04H1.9	88.1737	1.17936	0.35218	3.34875	0.000811784	0.00784235	YES
177356	WBGene00015541	C06E7.4	C06E7.4	123.594	1.17916	0.356761	3.30519	0.000949126	0.00891004	-
185670	WBGene00009635	F42F12.3	F42F12.3	304.46	1.17916	0.204157	5.77574	7.66145e-09	2.43611e-07	YES
179384	WBGene00011571	ttr-46	T07C12.7	6556.37	1.17854	0.177409	6.64308	3.07193e-11	1.34903e-09	YES
180994	WBGene00004990	spp-5	T08A9.9	24682.4	1.17672	0.191088	6.15801	7.36661e-10	2.72074e-08	YES	spp-5 encodes a caenopore, a saposin (B) domain-containing protein that is a member of the saposin-like protein (SAPLIP) superfamily containing mammalian NK-lysin and granulysin and the protozoan amoebapore-like proteins; SPP-5 exhibits pore-forming activity and functions as an effector of innate immunity, demonstrating antimicrobial activity against both Gram-positive and Gram-negative bacteria;…
259559	WBGene00022382	Y94H6A.10	Y94H6A.10	3417.38	1.17608	0.194555	6.045	1.49413e-09	5.28783e-08	-
177839	WBGene00003603	nhr-4	F32B6.1	419.029	1.17483	0.239812	4.89896	9.63474e-07	2.12525e-05	YES	nhr-4 is predicted to encode a nuclear hormone receptor (NHR); expression may peak during the late larval stages, based on mRNA expression analysis.
177407	WBGene00022245	acp-6	Y73B6BL.24	6796.73	1.17037	0.201546	5.80694	6.3625e-09	2.05023e-07	YES
176901	WBGene00000677	col-103	F56B3.1	21469.4	1.17028	0.20337	5.75443	8.69371e-09	2.73415e-07	YES	col-103 encodes a collagen.
177982	WBGene00014006	ZK596.1	ZK596.1	182.776	1.16787	0.369912	3.15716	0.00159312	0.0135143	-
176831	WBGene00021396	cutl-24	Y38C1AA.5	148.72	1.16781	0.28039	4.16494	3.11441e-05	0.000479786	YES
3896732	WBGene00044636	B0393.9	B0393.9	365.967	1.16619	0.246835	4.72458	2.30595e-06	4.71133e-05	-
182835	WBGene00016046	C24B5.4	C24B5.4	127.279	1.16199	0.295127	3.93727	8.24151e-05	0.00112415	YES
188388	WBGene00011692	T10G3.1	T10G3.1	113.199	1.15964	0.353694	3.27865	0.00104304	0.0095938	YES
188084	WBGene00020222	fut-6	T05A7.5	165.739	1.15814	0.316033	3.66461	0.00024772	0.0028706	-
175846	WBGene00017773	dct-6	F25B5.1	1933.09	1.157	0.204164	5.66701	1.45311e-08	4.36965e-07	YES
180299	WBGene00012253	clec-50	W04E12.8	9870.53	1.15686	0.175471	6.59291	4.31297e-11	1.85445e-09	-
178729	WBGene00018758	F53E10.1	F53E10.1	351.92	1.15662	0.215618	5.36423	8.12946e-08	2.14071e-06	YES
184495	WBGene00008829	cyp-35D1	F14H3.10	48.2647	1.15239	0.413552	2.78657	0.00532683	0.0350195	-
179056	WBGene00004062	pmp-5	T10H9.5	6623.3	1.15143	0.232164	4.95955	7.06563e-07	1.59519e-05	YES
3565822	WBGene00043998	T21C12.8	T21C12.8	75.7792	1.14946	0.377953	3.04128	0.00235576	0.0183716	-
183836	WBGene00008336	C55A6.7	C55A6.7	267.968	1.14838	0.253284	4.53396	5.78894e-06	0.000106221	-
6418690	WBGene00077692	C08E8.10	C08E8.10	56.9042	1.14547	0.371774	3.08109	0.00206248	0.016532	-
177215	WBGene00019719	M01H9.3	M01H9.3	2864.85	1.14422	0.190401	6.00949	1.86104e-09	6.49067e-08	YES
187683	WBGene00019939	lips-17	R07G3.2	590.352	1.14367	0.241349	4.73866	2.15131e-06	4.44583e-05	YES
174495	WBGene00010943	M176.4	M176.4	689.962	1.14111	0.223675	5.10163	3.36742e-07	8.09754e-06	-
191686	WBGene00002088	ins-5	ZK84.3	49.5753	1.14102	0.399303	2.85754	0.0042694	0.0296226	-	ins-5 encodes an insulin-like peptide of the insulin superfamily of proteins (OMIM:176730, 147440); INS-5 is one of 38 insulin-like peptides in C. elegans and is expressed in the amphid sensory neurons, labial neurons, the nerve ring, other neurons, and the vulva; the precise role of INS-5 in C. elegans development is not yet clear as loss of function does not result in a mutant phenotype.
174555	WBGene00011274	R53.5	R53.5	1634.91	1.14052	0.185255	6.15645	7.43935e-10	2.74057e-08	YES
182547	WBGene00015716	sox-4	C12D12.5	189.478	1.14051	0.285928	3.9888	6.64078e-05	0.000930484	YES
180514	WBGene00022413	Y102A11A.3	Y102A11A.3	1778.42	1.14038	0.189476	6.0186	1.75927e-09	6.18061e-08	-
181761	WBGene00000993	dhs-30	T25G12.7	542.153	1.14036	0.19462	5.85943	4.64448e-09	1.52738e-07	YES	dhs-30 encodes a member of the short-chain dehydrogenases/reductases family (SDR) homologous to HSD, which when mutated leads to cortisol 11-beta ketoreductase deficiency (OMIM:218030).
179758	WBGene00013898	ZC443.3	ZC443.3	202.853	1.14028	0.353338	3.22716	0.00125027	0.0111442	YES
174176	WBGene00016172	C27H5.2	C27H5.2	555.006	1.13883	0.289002	3.94055	8.12941e-05	0.00111097	YES
184995	WBGene00017840	ttm-2	F26G1.4	153.923	1.1376	0.257987	4.40953	1.03595e-05	0.000179564	YES
179048	WBGene00017151	EGAP9.3	EGAP9.3	73.0478	1.13746	0.401291	2.83449	0.00458982	0.031407	-
24104565	WBGene00044221	F41G3.18	F41G3.18	60.5593	1.13734	0.382856	2.97069	0.00297134	0.0221643	-
179755	WBGene00013904	ugt-6	ZC455.4	332.734	1.13606	0.28385	4.0023	6.2729e-05	0.000886701	YES
188365	WBGene00011684	T10B10.8	T10B10.8	301.152	1.13533	0.2383	4.76431	1.89503e-06	3.9607e-05	-
185410	WBGene00001763	gst-15	F37B1.4	103.583	1.13526	0.36951	3.07233	0.00212396	0.016888	YES
3565451	WBGene00043983	C39D10.11	C39D10.11	241.244	1.1329	0.244823	4.62745	3.70202e-06	7.12887e-05	-
24104420	WBGene00017374	ttr-41	F10G7.11	4030.78	1.13071	0.176215	6.41665	1.39308e-10	5.70053e-09	YES
3565263	WBGene00044414	C06A5.12	C06A5.12	76.0674	1.13004	0.322755	3.50123	0.000463116	0.00484791	-
181914	WBGene00015122	B0302.5	B0302.5	867.366	1.12933	0.216033	5.22757	1.71752e-07	4.32502e-06	-
181437	WBGene00010998	R03G8.3	R03G8.3	184.005	1.12894	0.382521	2.95132	0.00316415	0.0232286	-
179050	WBGene00022847	ZK1055.6	ZK1055.6	323.02	1.12657	0.205257	5.4886	4.05136e-08	1.13093e-06	YES
190865	WBGene00022423	nhr-41	Y104H12A.1	213.28	1.12534	0.251682	4.47129	7.77481e-06	0.000137917	-	nhr-41 encodes a nuclear receptor of the NR2D1 subfamily that is orthologous to the Drosophila DHR78 nuclear receptor essential for the onset of metamorphosis, and the mammalian TR2 and TR4 receptors which are expressed in androgen-sensitive organs and brain tissue, respectively; by homology, NHR-41 likely functions as a transcription factor that, based upon RNAi experiments, plays a role in the …
178139	WBGene00011737	sqst-1	T12G3.1	1375.42	1.12081	0.228495	4.90519	9.33367e-07	2.062e-05	-	sqst-1 encodes a protein with similarity to mammalian sequestosome 1(SQSTM1)/p62, a signal transduction or adaptor protein involved in receptor-mediated signalling pathways; SQST-1 is weakly expressed in embryos and exhibits a diffuse, cytoplasmic localization; SQST-1 is selectively removed by autophagy during embryogenesis.
174521	WBGene00014253	ZK1320.3	ZK1320.3	2737.72	1.12015	0.157693	7.10334	1.2178e-12	6.49674e-11	-
181447	WBGene00004827	skr-21	K08H2.1	67.9536	1.11859	0.371106	3.01421	0.00257652	0.0197721	-	The skr-21 gene encodes a homolog of Skp1 in S. cerevisiae that has no known function in vivo, since skr-21(RNAi) animals are at least superficially normal.
3896857	WBGene00044527	Y39H10B.2	Y39H10B.2	570.526	1.11718	0.19589	5.7031	1.17649e-08	3.60557e-07	-
185288	WBGene00009412	F35E2.5	F35E2.5	95.4474	1.11095	0.336135	3.30506	0.000949545	0.00891004	-
182346	WBGene00014669	zipt-2.1	C06G8.3	496.82	1.11029	0.221034	5.02315	5.08307e-07	1.17901e-05	-
181001	WBGene00015295	acl-12	C01C10.3	774.521	1.11025	0.212035	5.23617	1.63944e-07	4.14288e-06	-
178802	WBGene00019473	cyp-35A5	K07C6.5	74.5177	1.10969	0.40596	2.7335	0.00626658	0.039495	-	cyp-35A5 encodes one of over 80 C. elegans cytochrome P450s, NADPH-dependent monooxygenases that metabolize endogenous and exogenous compounds; RT-PCR experiments indicate that cyp-35A5 mRNA is upregulated in response to treatment with xenobiotics, such as PCBs (polychlorinated biphenyls) or PAHs (polycyclic aromatic hydrocarbons); loss of cyp-35A/C gene family activity in the presence of xenobio…
174922	WBGene00012917	Y46G5A.29	Y46G5A.29	128.018	1.1091	0.387024	2.86571	0.00416079	0.0290228	-
182564	WBGene00007546	nhr-153	C13C4.1	101.445	1.10868	0.343863	3.22419	0.00126328	0.0112115	-
180949	WBGene00019748	atg-2	M03A8.2	974.504	1.10792	0.226617	4.88896	1.01372e-06	2.22587e-05	YES	atg-2 encodes a large (2,275-residue) protein orthologous to theautophagic budding yeast protein Atg2p, and to human ATG2A and ATG2B;ATG-2 is expressed in larval and adult pharynx, intestine, body wall muscles, and neurons, as well as adult reproductive system; ATG-2 has noobvious phenotype in mass RNAi assays.
172726	WBGene00001843	hgo-1	W06D4.1	1491.96	1.10452	0.208635	5.29402	1.19653e-07	3.08315e-06	YES	hgo-1 encodes a putative homogentisate 1,2-dioxygenase, orthologous to human HGD (OMIM:607474, mutated in alkaptonuria), that is required for normal resistance to hypertonic stress; HGO-1 is expressed in larval and adult hypodermis and intestine, and in larval pharynx; HGO-1 is required for the tyrosinemic phenotype of K10C2.4(RNAi) animals.
179395	WBGene00010697	uda-1	K08H10.4	5080.27	1.10424	0.158046	6.98682	2.81178e-12	1.42609e-10	-
184041	WBGene00017131	E04F6.15	E04F6.15	243.559	1.10255	0.240133	4.5914	4.40285e-06	8.27919e-05	-
180780	WBGene00000039	acn-1	C42D8.5	344.365	1.10046	0.369996	2.97424	0.00293718	0.0219549	-	acn-1 encodes an ACE-like protein required for larval development and adult morphogenesis, and probably for cell fusion in larval seam cells; ACN-1 lacks not only the HExxH consensus metallopeptidase motif, but also other active site residues found in the sequence HEAI/VxD of mammalian and insect ACEs; acn-1 is expressed in hypodermal cells, vulval precursor cells, and ray papillae in the male ta…
186534	WBGene00019057	F58F9.3	F58F9.3	224.568	1.09903	0.256269	4.28857	1.79827e-05	0.000296704	-
179047	WBGene00019373	K04A8.1	K04A8.1	416.771	1.09877	0.269912	4.07082	4.68473e-05	0.000682899	-
191428	WBGene00022821	ZK813.2	ZK813.2	351.663	1.09755	0.223378	4.91341	8.95054e-07	1.98039e-05	-
177412	WBGene00004169	pqn-89	Y73B6BR.1	380.49	1.096	0.294688	3.7192	0.000199858	0.00240699	-	The protein product of this gene is predicted to contain a glutamine/asparagine (Q/N)-rich ('prion') domain, by the algorithm of Michelitsch and Weissman (as of the WS77 release of WormBase, i.e., in wormpep77).
180592	WBGene00006679	twk-26	C33D12.3	231.309	1.09064	0.25178	4.33172	1.47948e-05	0.000250122	-
191072	WBGene00022515	ttr-48	ZC64.2	2287.74	1.09035	0.228537	4.77102	1.83293e-06	3.83743e-05	YES
174994	WBGene00009741	drr-1	F45H10.4	267.888	1.08546	0.312168	3.47718	0.000506721	0.00525094	-
191439	WBGene00014106	ZK856.5	ZK856.5	230.765	1.08535	0.281271	3.85872	0.000113983	0.00148581	-
181786	WBGene00002272	lec-9	C16H3.2	5477.02	1.08515	0.182067	5.96016	2.51995e-09	8.60128e-08	-	lec-9 encodes a predicted lectin that affects embryonic viability.
174960	WBGene00003388	moe-3	F32A11.6	191.303	1.08451	0.319247	3.39707	0.000681104	0.00672703	-	moe-3 encodes a CCCH tandem zinc finger (TZF) protein; while loss of moe-3 activity via RNAi alone results in no obvious abnormalities, animals triply mutant for moe-3, oma-1, and oma-2 demonstrate oocyte maturation defects, indicating that these genes likely function redundantly during germline development; in situ hybridization experiments indicate that moe-3 mRNA expression is relatively weak …
172369	WBGene00019006	spg-20	F57B10.9	481.827	1.08291	0.210699	5.13958	2.75347e-07	6.6995e-06	YES
180352	WBGene00012186	mlt-11	W01F3.3	298.68	1.08262	0.335567	3.22625	0.00125424	0.0111652	-	mlt-11 encodes one of 13 C. elegans proteins related to the mammalian Tissue Factor Pathway Inhibitors (TFPIs), serine protease inhibitors that function in blood coagulation (OMIM:152310); in C. elegans, genetic analysis indicates that mlt-11 is required for proper molting and, likely, for proper spatial and/or temporal regulation of proteolysis during the molting cycle; a mlt-11::gfp promoter fu…
178037	WBGene00010047	F54D1.6	F54D1.6	979.824	1.08234	0.228931	4.72782	2.26946e-06	4.6566e-05	-
183349	WBGene00016542	C39H7.4	C39H7.4	627.847	1.08181	0.213145	5.07547	3.86537e-07	9.17274e-06	-
174181	WBGene00017123	maoc-1	E04F6.3	1212.87	1.08111	0.207172	5.21841	1.80465e-07	4.52072e-06	-	maoc-1 encodes an ortholog of human HSD17B4 (OMIM:601860, mutated in D-bifunctional protein deficiency); MAOC-1 contains a MaoC-like domain found in diverse enzymes (HSD17B4, peroxisomal hydratase-dehydrogenase-epimerase, and the fatty acid synthase beta subunit) and by homology, is predicted to function in peroxisomal fatty acid beta-oxidation; loss of maoc-1 activity via RNAi results in lifespa…
173346	WBGene00009554	F39B2.3	F39B2.3	1203.37	1.08074	0.238563	4.5302	5.8927e-06	0.000107988	YES	F39B2.3 encodes an NADH quinone oxidoreductase.
174202	WBGene00003620	nhr-21	F21D12.1	194.344	1.07259	0.280667	3.82158	0.000132599	0.00169472	-
185589	WBGene00018260	cyp-33C7	F41B5.2	90.0276	1.07136	0.369682	2.89805	0.00375494	0.0267621	-
175867	WBGene00021531	Y42G9A.1	Y42G9A.1	96.7953	1.07003	0.315939	3.38683	0.000707046	0.00692338	YES
187542	WBGene00019846	gpx-7	R03G5.5	353.463	1.06883	0.276579	3.86446	0.000111335	0.0014592	YES
13183744	WBGene00219271	F36H5.14	F36H5.14	158.505	1.06702	0.349676	3.05144	0.00227743	0.0178866	-
186145	WBGene00018729	F53A9.6	F53A9.6	462.437	1.0657	0.220303	4.83741	1.31539e-06	2.84061e-05	-
179540	WBGene00010408	mboa-2	H19N07.4	1543.34	1.06529	0.199567	5.33798	9.3989e-08	2.44813e-06	YES	mboa-2 encodes a sterol O-acyltransferase orthologous to Drosophila MIDWAY, and to human DGAT1 (OMIM:604900); MBOA-2 has acyl-CoA:diacylglycerol O-acyltransferase activity when expressed in yeast; MBOA-2 has no obvious function in mass RNAi assays.
179016	WBGene00019666	sago-1	K12B6.1	1520.75	1.06422	0.176469	6.03063	1.63323e-09	5.75184e-08	YES	sago-1 encodes an Argonaute homolog that is partially required for theamplification phase of RNAi responses; a multiply mutant strain (MAGO),consisting of ppw-1(tm914), sago-1(tm1195), sago-2(tm894),F58G1.1(tm1019), C06A1.4(tm887), and M03D4.6(tm1144) alleles, iscompletely resistant to both germline and somatic RNAi; sago-1 isgenetically redundant with ppw-1 and sago-2, with any one of these gene…
176147	WBGene00015752	C14B9.2	C14B9.2	1798.09	1.0629	0.199063	5.33951	9.31972e-08	2.43191e-06	-	C14B9.2 encodes a protein disulfide isomerase; by homology, the product of C14B9.2 is predicted to function in oxidative protein folding in the endoplasmic reticulum (ER); C14B9.2 transcript levels are increased in response to ER stress.
179428	WBGene00003090	lys-1	Y22F5A.4	7780.53	1.0627	0.17142	6.19938	5.66873e-10	2.13192e-08	-	lys-1 encodes a putative lysozyme, whose overexpression increasesresistance to infection by Serratia marcescens; lys-1(RNAi) animals havenormal resistance to S. marcescens, perhaps because of geneticredundancy with the LYS-1 paralogs LYS-2 to -8 and LYS-10; in uninfectedanimals, LYS-1 is expressed in the intestine and in IL1/IL2 neurons,along with a few unidentified head neurons; in intestinal ce…
3564895	WBGene00023485	ttr-49	E02C12.13	342.605	1.06239	0.325694	3.26193	0.00110658	0.0100881	-
174601	WBGene00007414	C07E3.3	C07E3.3	194.002	1.06189	0.281682	3.76982	0.000163363	0.00203202	YES
188023	WBGene00011400	T03F6.4	T03F6.4	238.35	1.06103	0.357993	2.96384	0.0030383	0.0225586	YES
180965	WBGene00017447	F14B8.5	F14B8.5	494.475	1.05848	0.235913	4.48674	7.23214e-06	0.000129728	-
181130	WBGene00016191	C28G1.6	C28G1.6	144.381	1.05817	0.294765	3.58988	0.000330827	0.00366488	-
187870	WBGene00020066	dhhc-5	R13F6.5	52.3711	1.05808	0.374656	2.82413	0.00474089	0.0322569	-
181218	WBGene00013870	ZC373.5	ZC373.5	272.584	1.05721	0.280576	3.76799	0.000164569	0.00204349	-
175980	WBGene00004182	prk-1	C06E8.3	655.148	1.05676	0.18329	5.76551	8.14098e-09	2.5772e-07	YES
179514	WBGene00008923	F17C11.12	F17C11.12	564.774	1.0567	0.244187	4.32741	1.50873e-05	0.000254768	-
180519	WBGene00018657	acl-4	F49H12.6	2151.58	1.04988	0.170348	6.16317	7.13027e-10	2.64702e-08	YES	acl-4 encodes a phosphate acyltransferase; ACL-4 is predicted to be a membrane protein that functions in phospholipid biosynthesis; acl-4 expression can be detected in the pharynx, intestine, hypodermis, muscle, and reproductive system.
3565633	WBGene00011083	glo-1	R07B1.12	149.435	1.04832	0.338241	3.09933	0.00193956	0.0157305	-	glo-1 encodes a member of the Rab family of small GTPases that is similar to the vertebrate Rab32 and Rab38 proteins and Drosophila Rab-RP1/Lightoid; throughout development, glo-1 activity is required for biogenesis of the lysosome-related gut granules; in addition, glo-1 activity is required during embryonic development for normal body morphogenesis; in regulating gut granule formation, glo-1 ac…
183174	WBGene00016360	C33G8.2	C33G8.2	1066.63	1.04774	0.220359	4.75468	1.98763e-06	4.13129e-05	-
181232	WBGene00007593	C14H10.3	C14H10.3	980.101	1.04707	0.23226	4.5082	6.53813e-06	0.000118459	-
259447	WBGene00022893	ZK1290.13	ZK1290.13	411.987	1.04505	0.247743	4.21827	2.46179e-05	0.000391386	-
3565050	WBGene00006603	tps-2	F19H8.1	1886.99	1.0442	0.223258	4.67708	2.90993e-06	5.7496e-05	YES	tps-2 encodes one of two trehalose-6-phosphate synthase proteins in C. elegans, and RNAi of both enzymes leads to a more than 90% reduction decrease in trehalose levels, but does not appear to affect viability or development; the tps-2 mRNA is expressed throughout development.
173300	WBGene00001156	ech-7	Y105E8A.4	4636.54	1.04248	0.205877	5.06363	4.11357e-07	9.72937e-06	YES
183465	WBGene00008101	C44H9.6	C44H9.6	321.711	1.04115	0.269133	3.86855	0.000109487	0.00143891	-
175777	WBGene00015469	C05D2.8	C05D2.8	1181.32	1.04034	0.209638	4.96256	6.95698e-07	1.57313e-05	-
180599	WBGene00019611	K10B3.5	K10B3.5	289.184	1.03958	0.219903	4.72744	2.27373e-06	4.65872e-05	-
179647	WBGene00000073	add-2	F57F5.4	496.7	1.03948	0.190552	5.45508	4.89502e-08	1.34301e-06	YES	add-2 encodes a protein containing an alpha-adducin-like head domain that while highly similar in sequence to the head domain of vertebrate and Drosophila adducins, atypically resides at the C-, rather than N-, terminus of the protein; by homology, ADD-2 is predicted to be a cell membrane-associated cytoskeletal protein that mediates cytoskeletal rearrangements in response to activation of signal…
184756	WBGene00017651	F21A9.2	F21A9.2	74.8225	1.03928	0.324779	3.19997	0.00137442	0.011991	-
179391	WBGene00007786	rmd-2	C27H6.4	5823.4	1.03905	0.16458	6.31335	2.73056e-10	1.0835e-08	-
177783	WBGene00007886	ethe-1	C33A12.7	149.091	1.03882	0.277238	3.74703	0.000178941	0.00218987	YES
188574	WBGene00011821	cdf-2	T18D3.3	354.406	1.03798	0.274153	3.78612	0.000153016	0.00192325	-	cdf-2 encodes a protein similar to members of the cation diffusion facilitator (CDF) family of transmembrane proteins and is most similar to vertebrate ZnT-2; two other elegans CDF proteins, cdf-1 and sur-7 have also been identified; CDF proteins regulate the transport of heavy metal ions like zinc; cdf-2 responds to dietary zinc as cdf-2 transcript levels can be correlated with dietary zinc conc…
177952	WBGene00011182	R09H10.5	R09H10.5	5715.18	1.03742	0.162663	6.3777	1.79769e-10	7.31467e-09	-
185179	WBGene00017964	F31F7.1	F31F7.1	2007.43	1.03643	0.176674	5.86634	4.45523e-09	1.47524e-07	-
188509	WBGene00006454	aex-4	T14G12.2	105.004	1.03423	0.300668	3.43979	0.000582174	0.0058949	-
171677	WBGene00003238	mig-1	Y34D9B.1	320.459	1.03248	0.212072	4.86851	1.12443e-06	2.44656e-05	-	mig-1 encodes one of four C. elegans Frizzled-like receptors; mig-1 was initially identified in screens for animals with defective cell migrations, and its activity is required for proper migration of the QL neuroblast and the HSN neurons.
181380	WBGene00010924	M153.1	M153.1	270.211	1.03098	0.31757	3.24645	0.00116852	0.0105658	-
188734	WBGene00011927	T22C8.6	T22C8.6	177.989	1.02862	0.29557	3.48012	0.000501191	0.00520487	YES
183141	WBGene00007885	ugt-21	C33A12.6	323.739	1.0272	0.342936	2.9953	0.00274177	0.0207746	-
184677	WBGene00008954	F19C6.5	F19C6.5	92.2942	1.02713	0.351531	2.92187	0.00347938	0.0251844	-
186626	WBGene00019116	nhr-143	F59E11.11	133.545	1.02654	0.330698	3.10417	0.00190816	0.0155723	-
191719	WBGene00003616	nhr-17	C02B4.2	332.368	1.02653	0.347574	2.9534	0.00314292	0.0230914	-	nhr-17 encodes a member of the superfamily of nuclear receptors, which is one of the most abundant class of transcriptional regulators; nuclear receptors have a well conserved DNA binding domain and a less conserved C-terminal ligand binding domain.
187465	WBGene00019780	M60.4	M60.4	2451.4	1.02623	0.181425	5.65648	1.54507e-08	4.61846e-07	YES
181538	WBGene00004191	prx-1	C11H1.4	291.712	1.02594	0.223914	4.58182	4.60937e-06	8.62251e-05	-	prx-1 encodes a predicted peroxin, a subfamily 2 member of the AAA (ATPases Associated with diverse cellular Activities) family that affects growth in one large-scale RNAi screen; expressed in intestinal cells throughout development.
175495	WBGene00007964	cyp-25A2	C36A4.2	502.615	1.02561	0.219072	4.6816	2.84639e-06	5.6473e-05	YES
190130	WBGene00013069	Y51A2B.5	Y51A2B.5	76.8101	1.02532	0.371865	2.75722	0.00582944	0.0374687	-
180715	WBGene00017478	F15A8.6	F15A8.6	245.481	1.02435	0.241305	4.24502	2.18571e-05	0.000352158	YES
181078	WBGene00002234	kqt-2	M60.5	401.273	1.02298	0.230041	4.44695	8.70987e-06	0.000152439	-	kqt-2 encodes one of three C. elegans KCNQ-like potassium channel subunits for which mutations in humans are associated with heredity diseases that affect epithelial cells, cardiac muscle and neurons; a KQT-2::GFP fusion protein is expressed exclusively in the intestine.
177972	WBGene00007384	swt-3	C06G8.1	2179.59	1.02264	0.219961	4.64917	3.33268e-06	6.47827e-05	YES
184861	WBGene00017720	F22F7.2	F22F7.2	102.587	1.0212	0.298762	3.41812	0.000630549	0.00630725	-
177389	WBGene00006416	sams-5	T13A10.11	2081.35	1.02076	0.192573	5.30065	1.15389e-07	2.97862e-06	YES
175165	WBGene00004234	ptr-20	Y53F4B.28	216.772	1.02024	0.28454	3.58559	0.000336318	0.00371122	YES	ptr-20 encodes a nematode-specific member of the sterol sensing domain(SSD) proteins, distantly paralogous to Drosophila PATCHED (PTC) andhuman PTCH (OMIM:601309, mutated in basal cell nevus syndrome); PTR-20is weakly required for normal molting from L3 to adult stages male taildevelopment; PTR-20 is also required for normal adult alae formation,growth to full size, and locomotion.
174895	WBGene00012585	lips-15	Y38E10A.7	323.143	1.01838	0.26333	3.8673	0.000110046	0.00144495	YES
185381	WBGene00009500	F36H2.3	F36H2.3	134.74	1.01828	0.276195	3.68681	0.00022708	0.00267009	-
266912	WBGene00004195	prx-6	F39G3.7	296.859	1.01768	0.245645	4.14288	3.42972e-05	0.000521115	-
180282	WBGene00012825	Y43F8C.3	Y43F8C.3	180.798	1.01637	0.266838	3.80894	0.000139565	0.00177118	-
174356	WBGene00010877	lact-4	M05D6.4	512.852	1.01626	0.328417	3.09442	0.00197198	0.0159665	-	lact-4 encodes a beta-lactamase domain-containing protein that contains predicted signal and transmembrane sequences in its N terminus.
191750	WBGene00004230	ptr-16	T21H3.2	130.415	1.01614	0.358402	2.83519	0.00457989	0.0313987	-	ptr-16 encodes a nematode-specific member of the sterol sensing domain(SSD) proteins, distantly paralogous to Drosophila PATCHED (PTC) andhuman PTCH (OMIM:601309, mutated in basal cell nevus syndrome); PTR-16is partially required for normal molting from L2 to L3 larval stages;however, PTR-16 and PTR-1 together are strongly required for bothmolting and viability, with double ptr-1/-16 RNAi animals…
182319	WBGene00015527	C06E2.1	C06E2.1	87.9806	1.01489	0.359614	2.82216	0.00477011	0.0323487	-
187409	WBGene00019742	nhr-202	M02H5.4	157.445	1.01345	0.271593	3.73151	0.000190333	0.00231355	-
181383	WBGene00007692	C23H4.3	C23H4.3	399.105	1.01238	0.279789	3.61835	0.000296486	0.00334359	-
181436	WBGene00010522	K03A11.5	K03A11.5	168.181	1.01234	0.353445	2.86422	0.00418034	0.0290887	YES
184722	WBGene00017633	F20D6.1	F20D6.1	62.1972	1.01091	0.374668	2.69814	0.00697281	0.0428666	-
181492	WBGene00010115	aakb-1	F55F3.1	546.163	1.01062	0.241084	4.19198	2.76526e-05	0.000431537	YES	aakb-1 encodes one of two C. elegans AMP kinase (AMPK) beta regulatory subunits.
180839	WBGene00016568	C41G11.1	C41G11.1	146.146	1.0105	0.325717	3.10238	0.00191974	0.0156402	-
180160	WBGene00010296	dgat-2	F59A1.10	656.775	1.00787	0.230078	4.38057	1.18368e-05	0.000202731	-
181273	WBGene00011462	vap-2	T05A10.5	1829.29	1.00669	0.215234	4.67719	2.90827e-06	5.7496e-05	YES
182905	WBGene00007724	C25F9.4	C25F9.4	208.097	1.00496	0.249149	4.03357	5.49347e-05	0.000785779	-
181850	WBGene00015043	cyp-34A8	B0213.14	597.364	1.00153	0.254039	3.94243	8.06607e-05	0.00110441	YES
173327	WBGene00013197	ttm-5	Y54E5A.1	296.795	1.00124	0.2794	3.58352	0.000338995	0.00373024	-
178304	WBGene00013379	Y62E10A.13	Y62E10A.13	779.203	0.99953	0.237809	4.20309	2.63297e-05	0.000411784	-
176872	WBGene00002041	hum-8	Y66H1A.6	1616.29	0.995598	0.184627	5.39247	6.94951e-08	1.85029e-06	-
180033	WBGene00000783	cpr-3	T10H4.12	335.524	0.995211	0.221658	4.48985	7.12721e-06	0.000128165	-
180398	WBGene00022861	dve-1	ZK1193.5	352.64	0.992041	0.242623	4.08882	4.3357e-05	0.000639216	-	dve-1 encodes, by alternative splicing, three proteins with a COMPASS (CMP) domain and two homeodomains; dve-1 interacts with two or more components of the EGF/RAS signallingpathway, and is required for such signalling in vulval development; the CMP domain is found in the N-terminus of SATB-class CUT homeodomain proteins (e.g. human SATB1), and in Drosophila DEFECTIVE PROVENTRICULUS (DVE), to whi…
183975	WBGene00008439	mfb-1	DY3.6	164.601	0.991332	0.318233	3.11511	0.00183876	0.0151518	-
179328	WBGene00010593	gsnl-1	K06A4.3	1561.09	0.989749	0.179141	5.52498	3.29523e-08	9.30676e-07	YES	gsnl-1 encodes one of three C. elegans gelsolin-related proteins; GSNL-1 contains four gelsolin-like (G) domains; GSNL-1 is predicted to function in vivo as an actin regulatory protein and in vitro, demonstrates actin filament severing activity; GSNL-1 also exhibits calcium-dependent capping of the barbed ends of actin filaments and stays bound to the side of actin filaments; GSNL-1 additionally …
179180	WBGene00001152	ech-3	F43H9.1	360.804	0.986589	0.257592	3.83004	0.00012812	0.00164185	YES
181746	WBGene00016269	C30G4.4	C30G4.4	269.642	0.985603	0.28171	3.49864	0.000467638	0.00488815	-
189356	WBGene00021159	Y4C6B.5	Y4C6B.5	304.853	0.984782	0.257004	3.83178	0.00012722	0.00163531	YES
180457	WBGene00018860	vpat-1	F55A4.8	406.954	0.983436	0.246697	3.98642	6.70787e-05	0.000935335	-
180472	WBGene00006635	tsp-9	C25G6.2	317.726	0.983351	0.22543	4.36212	1.28811e-05	0.000219572	-
178190	WBGene00009218	acs-20	F28D1.9	361.355	0.980891	0.311354	3.1504	0.00163047	0.0137736	-	acs-20 encodes a protein homologous to the mammalian FATP1 and FATP4 fatty acid transport proteins (FATP)/very long chain fatty acid acyl-CoA synthetases; acs-20 activity is required for proper cuticle development, specifically formation of a cuticle surface barrier that prevents penetration of small molecules; acs-20 may affect cuticle development via its role in incorporation of very long chain…
183602	WBGene00016768	cyp-33E1	C49C8.4	296.414	0.980333	0.295549	3.31699	0.000909934	0.00858892	YES
189728	WBGene00021446	hlh-33	Y39A3CR.6	68.0715	0.980076	0.365078	2.68457	0.00726233	0.0442498	YES
181605	WBGene00008607	F09B12.3	F09B12.3	3359.02	0.979365	0.173853	5.63331	1.76785e-08	5.20739e-07	YES
3565236	WBGene00017578	drl-1	F18F11.5	305.359	0.976367	0.207295	4.71003	2.47685e-06	5.02486e-05	YES	drl-1 encodes a protein kinase similar to the mammalian MEKK3-like kinase; DRL-1 functions in C. elegans to regulate dietary restriction-mediated longevity.
174031	WBGene00020784	tat-4	T24H7.5	2138.91	0.974084	0.162739	5.98556	2.15643e-09	7.44873e-08	YES	tat-4 encodes one of six C. elegans subfamily IV P-type ATPase that, by sequence similarity, is proposed to function as an aminophospholipid translocase (flippase); loss of tat-4 function via RNAi or deletion mutation results in no obvious developmental or morphological defects, however tat-4 deletion mutants are hypersensitive to sterol deprivation and this hypersensitivity is enhanced by a muta…
180188	WBGene00007565	clec-48	C14A6.1	2939.3	0.972666	0.177995	5.46458	4.64004e-08	1.28546e-06	-
175390	WBGene00022178	Y71H2AM.13	Y71H2AM.13	2060.64	0.972172	0.185085	5.25257	1.49995e-07	3.82394e-06	YES
177114	WBGene00019777	M57.1	M57.1	291.511	0.971724	0.238155	4.08021	4.49948e-05	0.000657975	-
180670	WBGene00001441	fkh-9	K03C7.2	1496.21	0.971291	0.170486	5.69719	1.21801e-08	3.71022e-07	YES	fkh-9 encodes a member of the forkhead domain transcription factor family.
4363020	WBGene00044665	F59A6.12	F59A6.12	213.66	0.971121	0.297872	3.2602	0.00111334	0.0101369	-
174037	WBGene00017436	F13H8.3	F13H8.3	341.144	0.968897	0.239338	4.04824	5.16036e-05	0.000744042	-
172178	WBGene00018594	aman-3	F48C1.1	329.141	0.968475	0.282673	3.42613	0.000612258	0.00615018	-	aman-3 encodes a Co(II)-activated alpha-mannosidase II, orthologous tohuman MAN2C1; AMAN-3 is predicted to remove mannose residues from theN-linked oligosaccharides of glycoproteins; AMAN-3 contains threepredicted N-glycosylation sites; AMAN-3 is biochemically active invitro, with a pH optimum of 6.5; AMAN-3 requires either Co(II) or Mn(II)for activity, preferring the former ion; since aman-2(tm1…
181654	WBGene00010724	K09E9.1	K09E9.1	443.886	0.967477	0.2443	3.9602	7.48878e-05	0.00103322	-
181788	WBGene00019211	H18N23.2	H18N23.2	1729.91	0.965625	0.182638	5.28708	1.24282e-07	3.191e-06	YES
190309	WBGene00021928	Y55F3AM.11	Y55F3AM.11	76.9996	0.965172	0.323525	2.9833	0.00285162	0.0214601	-
187964	WBGene00020153	nhr-212	T01G6.6	92.4808	0.964321	0.345581	2.79043	0.00526375	0.0348433	-
176471	WBGene00004798	sip-1	F43D9.4	13011.4	0.964321	0.282518	3.41331	0.000641785	0.00640628	YES	sip-1 encodes a member of the small heat shock family of proteins; loss of sip-1 function via antisense or large-scale RNAi experiments results in embryonic lethality and in a small but reproducible reduction in lifespan in otherwise long-lived animals, respectively, suggesting that sip-1 plays a role in embryonic development as well as regulation of adult lifespan; in addition, expression of sip…
175457	WBGene00010810	M01F1.4	M01F1.4	1660.13	0.963522	0.17983	5.35796	8.4165e-08	2.20822e-06	YES
176643	WBGene00013541	lonp-2	Y75B8A.4	515.586	0.962592	0.233054	4.13033	3.6224e-05	0.000546357	-
185023	WBGene00009193	F27E5.3	F27E5.3	204.366	0.962076	0.297039	3.23888	0.00119999	0.0107692	-
174702	WBGene00009578	F40F8.5	F40F8.5	1991.19	0.961475	0.166231	5.78396	7.29618e-09	2.33025e-07	-
179163	WBGene00016500	memo-1	C37C3.8	484.624	0.958558	0.20358	4.70852	2.49526e-06	5.03386e-05	YES
182388	WBGene00007431	C08B6.11	C08B6.11	194.889	0.958503	0.283713	3.37842	0.000729038	0.00710972	-
172497	WBGene00006752	unc-13	ZK524.2	1276.55	0.958299	0.239931	3.99406	6.49521e-05	0.000913642	-	unc-13 encodes at least five protein isoforms that regulate neurotransmitter release by altering the conformation of syntaxin; UNC-13 proteins are required for normal pharyngeal pumping and thrashing in liquid, normally short lifespan, normally large brood sizes, and full adult body sizes; UNC-13 proteins have orthologs in vertebrates and Drosophila; UNC-13 proteins are complex, with multiple C2,…
176954	WBGene00022307	Y77E11A.2	Y77E11A.2	656.693	0.957777	0.189261	5.06061	4.17911e-07	9.86818e-06	YES
182644	WBGene00004193	prx-3	C15H9.8	324.041	0.955944	0.256684	3.7242	0.000195935	0.00237763	-	prx-3 is orthologous to the human gene PEROXISOMAL BIOGENESIS FACTOR 3 (PEX3; OMIM:603164), which when mutated leads to Zellweger syndrome of complementation group G.
173631	WBGene00004210	ptc-3	Y110A2AL.8	847.698	0.955123	0.199864	4.77887	1.76279e-06	3.70135e-05	-	ptc-3 encodes an ortholog of Drosophila PATCHED (PTC) and human PTCH(OMIM:601309, mutated in basal cell nevus syndrome), which defines oneof seven paralogous families of sterol sensing domain (SSD) proteins;PTC-3 is strongly required for normal molting from L1 to L3 larvalstages; PTC-3 is also required for normal growth to full size and forviability.
178730	WBGene00020962	W02H5.8	W02H5.8	846.67	0.954911	0.171764	5.55942	2.70666e-08	7.76629e-07	YES
179285	WBGene00020865	T27E4.7	T27E4.7	315.29	0.95383	0.280314	3.40272	0.000667196	0.00662226	YES
190243	WBGene00021817	Y53G8B.1	Y53G8B.1	162.296	0.953613	0.298507	3.1946	0.00140023	0.0121499	YES
175927	WBGene00017756	F23F12.12	F23F12.12	905.636	0.952726	0.322595	2.95332	0.00314373	0.0230914	YES
187678	WBGene00011105	R07E3.4	R07E3.4	863.31	0.952072	0.265597	3.58464	0.00033754	0.00371991	YES
178144	WBGene00010666	K08E4.2	K08E4.2	210.979	0.951783	0.265296	3.58763	0.000333704	0.00368892	YES
183403	WBGene00016594	C42D4.1	C42D4.1	7518.01	0.950974	0.154274	6.16418	7.08515e-10	2.63707e-08	-
179983	WBGene00013887	nspa-5	ZC412.6	415.531	0.949817	0.276508	3.43504	0.000592471	0.00597198	YES
177126	WBGene00016987	CC8.2	CC8.2	736.709	0.949456	0.186777	5.08336	3.70822e-07	8.82862e-06	YES
180272	WBGene00007725	C25F9.5	C25F9.5	188.972	0.94884	0.252176	3.76261	0.000168146	0.00208074	YES
182882	WBGene00003710	nhr-120	C25B8.6	136.382	0.946724	0.320516	2.95375	0.00313935	0.0230828	YES
174927	WBGene00009394	clec-63	F35C5.6	19662.8	0.945526	0.183446	5.15424	2.54668e-07	6.2279e-06	-
171861	WBGene00022110	Y71F9AL.4	Y71F9AL.4	552.464	0.944758	0.217033	4.35307	1.34247e-05	0.00022803	-
13186434	WBGene00175031	C06C3.12	C06C3.12	63.5585	0.943736	0.342866	2.75249	0.00591442	0.0378796	-
174928	WBGene00009396	clec-65	F35C5.8	1573.08	0.943455	0.17115	5.51243	3.53904e-08	9.95633e-07	-
180221	WBGene00013481	Y69H2.3	Y69H2.3	4340.49	0.941735	0.193253	4.87306	1.09884e-06	2.39451e-05	YES
184611	WBGene00017537	F17A9.5	F17A9.5	1153.66	0.941189	0.184076	5.11305	3.16998e-07	7.6483e-06	YES
181089	WBGene00018886	npr-28	F55E10.7	261.428	0.940988	0.261855	3.59355	0.000326208	0.00363114	-
180264	WBGene00012664	Y39B6A.1	Y39B6A.1	7811.32	0.939514	0.25405	3.69814	0.000217186	0.00257477	-
173379	WBGene00015286	best-3	C01B12.3	144.404	0.938876	0.275292	3.41047	0.000648516	0.00646451	YES	C01B12.3 is orthologous to the human gene VITELLIFORM MACULAR DYSTROPHY PROTEIN (VMD2; OMIM:153700), which when mutated leads to disease.
180548	WBGene00020301	T07D1.2	T07D1.2	730.612	0.937119	0.21801	4.29852	1.71942e-05	0.000285658	YES
179406	WBGene00007422	ugt-17	C08B6.1	1297.7	0.935767	0.269623	3.47065	0.000519208	0.00535338	-
190718	WBGene00013569	bath-36	Y75B12B.4	126.721	0.935703	0.320488	2.91962	0.00350454	0.0253284	-
177116	WBGene00015038	nstp-6	B0212.4	177.505	0.934009	0.262192	3.56231	0.000367605	0.00397223	-
185873	WBGene00018510	F46F11.7	F46F11.7	215.863	0.933859	0.236378	3.95071	7.792e-05	0.00107095	-	F46F11.7 encodes a protein, conserved amongst nematodes, that displays some similarity to mammalian extracellular matrix molecules such as mouse tenascin and human keratin-associated protein 4-7; about 1% to 10% of F46F11.7 transcripts are RNA edited to change A to G resulting in a change to residue 61 from glutamate (E) to glycine (G); large-scale physical interaction studies showed that the pro…
172149	WBGene00022455	tyms-1	Y110A7A.4	825.105	0.932826	0.247866	3.76343	0.000167598	0.00207574	-	tyms-1 encodes the C. elegans thymidylate synthase ortholog; by homology, TYMS-1 is predicted to function in dTMP biosynthesis and thus in DNA synthesis; when expressed as a recombinant protein TYMS-1 exhibits thymidylate synthase activity in vitro, and this activity is negatively regulated by tyrosine nitration; analysis of crude C. elegans extracts indicates that thymidylate synthase activity i…
178445	WBGene00013650	Y105C5B.9	Y105C5B.9	235.406	0.93275	0.24151	3.86216	0.00011239	0.00147031	-
190358	WBGene00021965	Y57G7A.1	Y57G7A.1	117.204	0.931424	0.336023	2.77191	0.00557288	0.0362237	YES
177107	WBGene00001119	dyf-3	C04C3.5	117.327	0.931393	0.32257	2.88742	0.00388419	0.0275063	-	dyf-3 encodes an ortholog of zebrafish cluap1 (also qilin, and like PKD2required to suppress kidney cysts) and human clusterin-associatedprotein 1 (CLUAP1); DYF-3 is predicted to have two coiled-coil domains;DYF-3 is required for normal assembly of middle and distal ciliarysegments, with dyf-3 mutants showing truncated sensory cilia; DYF-3 isrequired cell-autonomously for dye uptake; dyf-3 is exp…
179539	WBGene00010407	H19N07.3	H19N07.3	166.469	0.930783	0.246844	3.77074	0.000162766	0.00202806	YES
182228	WBGene00007302	C04F12.8	C04F12.8	282.221	0.929687	0.267392	3.47687	0.00050731	0.00525327	YES
4363063	WBGene00044737	ttr-45	JC8.14	2087.18	0.926998	0.175768	5.27398	1.33498e-07	3.41546e-06	-
178122	WBGene00001398	fat-6	VZK822L.1	12503.9	0.925273	0.186019	4.97407	6.55629e-07	1.48954e-05	YES	fat-6 encodes an Acyl-CoA desaturase (also known as delta-9 fatty acid desaturase); when expressed heterologously in S. cerevisiae, FAT-6 rescues the fatty acid auxotrophy of the ole1 delta-9 desaturase mutant; FAT-6 readily desaturates stearic acid (18:0), or similar fatty acids (17:0 or 18:1 delta-11 trans), but shows less activity on palmitic acid (16:0), and no activity on other medium chain …
187449	WBGene00019773	M04G7.2	M04G7.2	103.879	0.923859	0.287114	3.21774	0.00129205	0.0114354	-
179658	WBGene00011090	R07B7.6	R07B7.6	181.208	0.923011	0.324228	2.84679	0.00441621	0.0304797	-
171610	WBGene00018958	F56C11.6	F56C11.6	265.531	0.922984	0.245349	3.76192	0.000168614	0.00208474	-
174044	WBGene00004860	sma-6	C32D5.2	397.839	0.922612	0.263203	3.50533	0.000456045	0.0047948	-	sma-6 encodes a serine/threonine protein kinase that is orthologous to type I TGF-beta receptors; sma-6 activity is required for regulating body length and for proper development of the male tail; sma-6, along with other genes in the TGF-beta Sma/Mab pathway, also regulates reproductive aging; a reduction of TGF-beta pathway genes extends reproductive span by maintaining oocyte and germline quali…
177984	WBGene00014001	pyk-2	ZK593.1	1411.6	0.921335	0.174099	5.29203	1.20966e-07	3.11141e-06	-	pyk-2 encodes one of two C. elegans pyruvate kinases; large-scale expression studies show that pyk-2 is expressed in the larval and adult intestine.
174190	WBGene00000169	aqp-1	F32A5.5	1781.66	0.920427	0.161494	5.69943	1.20205e-08	3.67609e-07	-	aqp-1 encodes, by alternative splicing, two isoforms of an aquaglyceroporin required for normally short lifespan; AQP-1 expression is upregulated under daf-2(-) conditions, and loss of AQP-1 function in daf-2 mutant animals results in reduced lifespan; AQP-1 increases glycerol permeability five- to seven-fold when expressed in Xenopus oocytes; AQP-1::GFP fusion proteins are expressed predominantl…
177632	WBGene00017071	aagr-1	D2096.3	2465.12	0.920078	0.154187	5.9673	2.41211e-09	8.25274e-08	-
180848	WBGene00001824	hbl-1	F13D11.2	207.463	0.91782	0.237778	3.85998	0.000113396	0.00147949	-	hbl-1 encodes a C2H2-type zinc finger transcription factor related to Drosophila hunchback; hbl-1 is a heterochronic gene that plays an essential role in regulating developmental timing during postembryonic development; accordingly, mutations in hbl-1 affect locomotion, egg laying, body morphology, and hypodermal differentiation; hbl-1 is expressed in hypodermal precursor cells, neuronal precurso…
180078	WBGene00009049	F22B8.7	F22B8.7	610.567	0.917434	0.19921	4.60537	4.11737e-06	7.7944e-05	YES
179211	WBGene00000218	asp-5	F21F8.3	16747	0.916052	0.164112	5.58186	2.37954e-08	6.89637e-07	-
176971	WBGene00003682	nhr-92	Y41D4B.8	126.927	0.914721	0.284673	3.21323	0.00131249	0.0115769	YES
174705	WBGene00004096	pqm-1	F40F8.7	667.898	0.914613	0.204087	4.48149	7.41223e-06	0.000132628	-	pqm-1 encodes a C2H2-type zinc finger and leucine zipper-containing protein that is upregulated in response to oxidative stress induced by paraquat treatment; PQM-1 may function as a stress-responsive transcription factor.
3565085	WBGene00010475	K01F9.2	K01F9.2	113.907	0.913642	0.30471	2.9984	0.00271401	0.0205859	-
181666	WBGene00012407	Y7A5A.1	Y7A5A.1	2163.92	0.912585	0.174643	5.22543	1.73748e-07	4.36764e-06	-
185981	WBGene00018603	F48E3.2	F48E3.2	127.144	0.911636	0.273044	3.33879	0.000841447	0.00808014	-
185653	WBGene00018334	cyp-33E2	F42A9.5	257.91	0.910933	0.302799	3.00838	0.00262646	0.0200698	-	cyp-33E2 encodes a cytochrome P450; when co-expressed with human CPR in vitro, CYP-33E2 exhibits monooxygenase activity on a variety of long-chain fatty acid substrates, including eicosapentaenoic acid and arachidonic acid; cyp-33E2(RNAi) animals show reduced rates of pharyngeal pumping, suggesting that CYP-33E2-generated metabolites may play a role in regulating pharyngeal muscle contraction; a …
178293	WBGene00001394	fat-2	W02A2.1	14843.8	0.910705	0.161071	5.65405	1.56708e-08	4.67335e-07	-	fat-2 encodes a delta-12 fatty acyl desaturase that increases membranefluidity when expressed in yeast, and that may protect against coldstress; FAT-2's substrate is unknown, but may be acyl-CoA; FAT-2 isrequired in vivo for normal levels of C18 or C20 polyunsaturated fattyacids (PUFAs); FAT-2 is fully required for a sperm-attracting cue(perhaps an eicosanoid) secreted by oocytes, and partially r…
4362998	WBGene00044792	F59C6.14	F59C6.14	122.106	0.910408	0.32959	2.76224	0.00574061	0.0370963	YES
181379	WBGene00011361	lyst-1	T01H10.8	375.834	0.908984	0.221789	4.09842	4.1598e-05	0.000618346	-	T01H10.8 encodes a BEACH domain-containing protein that is orthologous to the mammalian lysosomal trafficking regulator LYST which when mutated leads to Chediak-Higashi syndrome (CHS, OMIM:606897).
177195	WBGene00017484	F15E6.3	F15E6.3	200.469	0.908382	0.333138	2.72674	0.00639632	0.0400925	YES
183601	WBGene00016767	C49C8.3	C49C8.3	127.19	0.908318	0.27911	3.25434	0.00113656	0.0103157	-
178972	WBGene00017834	F26F12.3	F26F12.3	1814.68	0.907671	0.21581	4.20589	2.60055e-05	0.000408485	-
180210	WBGene00013078	ttr-25	Y51A2D.10	998.573	0.907169	0.169612	5.34849	8.86927e-08	2.31857e-06	YES
177505	WBGene00018350	ifo-1	F42C5.10	2068.56	0.906671	0.208391	4.35081	1.35636e-05	0.000230119	-
171639	WBGene00001814	haf-4	W04C9.1	2210.93	0.905968	0.188493	4.80636	1.53702e-06	3.26538e-05	-	haf-4 encodes a half-molecular ATP-binding cassette (ABC) transporters similar to the conserved half-type ATP-binding cassette (ABC) transporter, TAPL/ABCB9; in elegans, haf-4 along with another TAPL gene, haf-9 is required for the formation of intestinal organelles; haf-4 and haf-9 are required for proper growth, normal brood size and for the normal defecation cycle; haf-4 and haf-9 are localize…
172067	WBGene00016654	C44E4.5	C44E4.5	758.037	0.905149	0.178983	5.05717	4.25518e-07	1.00314e-05	-
179270	WBGene00019203	ttr-47	H14N18.3	2548.15	0.904672	0.192116	4.70899	2.48952e-06	5.03065e-05	YES
186631	WBGene00010334	del-5	F59F3.4	147.349	0.903753	0.282512	3.19899	0.00137908	0.0120244	-
174206	WBGene00018394	F43E2.6	F43E2.6	293.984	0.903438	0.218023	4.14377	3.41645e-05	0.000519646	-
187410	WBGene00019743	nhr-203	M02H5.5	109.999	0.902875	0.314128	2.87423	0.00405013	0.0284282	-
184707	WBGene00017621	F20A1.10	F20A1.10	1111.65	0.902104	0.189397	4.76303	1.90711e-06	3.97541e-05	YES
190975	WBGene00013762	Y113G7B.12	Y113G7B.12	425.322	0.901793	0.301922	2.98684	0.0028188	0.0212687	-
178452	WBGene00001604	gln-3	Y105C5B.28	4832.69	0.901201	0.14987	6.01323	1.8186e-09	6.37351e-08	YES
179505	WBGene00010012	saeg-1	F53H10.2	1934.45	0.901174	0.187281	4.81188	1.4952e-06	3.19196e-05	YES
173904	WBGene00006923	vhp-1	F08B1.1	761.46	0.900975	0.229132	3.93213	8.41958e-05	0.00114411	YES	vhp-1 encodes a MAP kinase phosphatase (MKP); VHP-1 activity is required for regulation of the KGB-1/JNK-like MAPK-mediated stress response pathway.
180978	WBGene00002163	ist-1	C54D1.3	319.877	0.900491	0.227081	3.9655	7.3242e-05	0.00101246	YES	ist-1 encodes a pleckstrin homology (PH) and phosphotyrosine binding (PTB) domain-containing insulin receptor substrate (IRS) homolog that negatively regulates lifespan and dauer development; IST-1 potentiates insulin-like signaling, although it is not absolutely required for such signaling under most conditions; in addition to acting through the AGE-1/PI3K branch of the insulin-like signaling pa…
4926921	WBGene00045052	K12C11.6	K12C11.6	143.001	0.899945	0.302143	2.97854	0.00289628	0.0216943	-
179148	WBGene00015709	cyp-33A1	C12D5.7	387.641	0.899195	0.222628	4.039	5.36792e-05	0.000770883	-
178233	WBGene00006767	unc-31	ZK897.1	297.743	0.898733	0.203008	4.42709	9.55135e-06	0.000166157	-	unc-31 encodes a pleckstrin homology (PH) domain-containing protein that is the C. elegans ortholog of human CADPS/CAPS (calcium-dependent activator protein for secretion OMIM:604667); UNC-31 functions in post-docking calcium-regulated dense-core vesicle fusion that is required for egg laying, locomotion, pharyngeal pumping, and recovery from the dauer larval stage; in addition, UNC-31 functions …
173164	WBGene00008567	acox-1.4	F08A8.4	1125.32	0.898007	0.191746	4.68332	2.82265e-06	5.61261e-05	-
179753	WBGene00013906	ugt-5	ZC455.6	287.171	0.897881	0.258901	3.46805	0.000524257	0.00539001	-
177141	WBGene00003884	osm-3	M02B7.3	119.79	0.895698	0.291605	3.07162	0.00212904	0.0169086	-	osm-3 encodes a kinesin-2 family member that forms a homodimeric kinesin motor protein; OSM-3, in conjunction with the heterotrimeric kinesin-II composed of KLP-20, KLP-11, and KAP-1, is required for intraflagellar transport (IFT) along the middle segment of the cilia and on its own, is required for IFT along the distal segment; OSM-3 is thus also required for formation of the distal segment of a…
181053	WBGene00015776	dct-1	C14F5.1	214.188	0.894416	0.339018	2.63826	0.00833332	0.0490131	-	dct-1 encodes a protein with similarity to the mammalian BNIP3 proteins that interact with Bcl-2 and the Adenovirus E1B 19kDa protein and that have been shown to have pro-apoptotic activity; loss of dct-1 activity via RNAi in daf-2 mutants and in gld-1; daf-2 doubly mutant animals indicates that dct-1 can function to regulate both lifespan and tumor cell proliferation; when expressed in mammalian…
176452	WBGene00004986	spp-1	T07C4.4	1894.77	0.89338	0.173546	5.1478	2.63565e-07	6.43455e-06	YES	spp-1 encodes a caenopore, a saposin (B) domain-containing protein that is a member of the saposin-like protein (SAPLIP) superfamily containing mammalian NK-lysin and granulysin and the protozoan amoebapore-like proteins; SPP-1 exhibits antibacterial activity in vitro and its expression in vivo is regulated by the DAF-2/insulin receptor signaling pathway and by the presence of bacterial pathogens…
181097	WBGene00006649	tth-1	F08F1.8	332.717	0.891013	0.229518	3.8821	0.000103557	0.00136973	YES	tth-1 encodes a thymosin beta ortholog that contains four functionally distinct thymosin beta repeats; in vitro, TTH-1 binds multiple actin monomers as well as filamentous actin suggesting that, as its homology predicts, TTH-1 plays a direct role in regulating actin polymerization and cytoskeletal organization in C. elegans; consistent with this, loss of tth-1 activity via a deletion mutation tha…
173814	WBGene00018274	F41C3.8	F41C3.8	128.074	0.888949	0.297068	2.99241	0.00276788	0.0209284	YES
175961	WBGene00020315	T07E3.4	T07E3.4	749.258	0.88892	0.28039	3.1703	0.00152282	0.0129945	-	This gene encodes a protein containing an F-box, a motif predicted to mediate protein-protein interactions either with homologs of yeast Skp-1p or with other proteins.
174385	WBGene00004259	pyr-1	D2085.1	2889.16	0.887859	0.227608	3.90082	9.58667e-05	0.00127976	-	pyr-1 encodes the C. elegans protein CAD which is orthologous to the human gene Carbamyl phosphate synthetase I (CPS1); pyr-1 encodes a single protein with predicted carbamoyl phosphate synthetase, aspartate transcarbamoylase, and dihydroorotase activities (CAD), which is involved in pyrimidine biosynthesis; pyr-1 mutants can be rescued by the supply of exogenous pyrimidines; genetic interaction …
177886	WBGene00001752	gst-4	K08F4.7	2000.69	0.887439	0.22296	3.98026	6.88385e-05	0.000956219	YES	gst-4 encodes a putative glutathione-requiring prostaglandin D synthase;gst-4 is required for sperm to normally migrate towards a PUFA-basedsignal exuded by oocytes; gst-4(RNAi) hermaphrodites are infertile, boththrough aberrant loss of their own sperm and through failure of males toeffectively inseminate them; in mammalian eicosanoid signalling,prostaglandin D synthase is required for the conver…
182276	WBGene00015497	nhr-76	C05G6.1	632.561	0.887169	0.20792	4.26687	1.98239e-05	0.000324629	-
180771	WBGene00022500	lfi-1	ZC8.4	6781.51	0.884853	0.171278	5.16619	2.38915e-07	5.88262e-06	YES	lfi-1 encodes, by alternative splicing, at least four isoforms of alarge coiled-coil protein paralogous to F35D11.11, and possiblyorthologous to rootletin (the structural protein comprising ciliaryrootlets); LFI-1 is also homologous to the Parascaris univalens MitoticAntigen, PUMA1; LFI-1 was initially identified in yeast two-hybrid screens for proteins that interact with the coiled-coil protein …
181157	WBGene00001674	gpa-12	F18G5.3	284.849	0.884789	0.256195	3.45358	0.000553205	0.00563446	YES	gpa-12 encodes a member of the G protein alpha subunit family of heterotrimeric GTPases that is orthologous to members of the mammalian Galpha G12/G13 family; GPA-12 activity is required for antifungal innate immunity and genetic analyses indicate that GPA-12 functions upstream of phospholipase Cs PLC-3 and EGL-8 as well as the TPA-1 protein kinase C in this process; genetic analyses also suggest…
179247	WBGene00017881	asp-13	F28A12.4	8219.38	0.884467	0.179251	4.93423	8.04672e-07	1.80537e-05	YES
183778	WBGene00006310	sul-3	C54D2.4	527.925	0.882805	0.248632	3.55065	0.000384286	0.00411543	YES	sul-3 is orthologous to the human gene ARYLSULFATASE B (ARSB; OMIM:253200), which when mutated leads to mucopolysaccharidosis type VI.
173965	WBGene00016119	C25H3.10	C25H3.10	341.171	0.880454	0.31748	2.77326	0.00554981	0.0361448	-
180803	WBGene00016134	C26B9.5	C26B9.5	2750.24	0.878966	0.191142	4.59849	4.25562e-06	8.03381e-05	-
182963	WBGene00007775	acd-3	C27C12.5	138.741	0.876205	0.275072	3.18537	0.0014457	0.0124396	-
176056	WBGene00000118	alh-12	Y69F12A.2	2963.87	0.876189	0.178127	4.91891	8.70265e-07	1.93148e-05	-
174126	WBGene00004058	pmp-1	C44B7.8	1338.15	0.874642	0.18797	4.6531	3.26979e-06	6.39052e-05	-	pmp-1 encodes an ATP-binding cassette (ABC) transporter most closely related to the peroxisomal membrane proteins; pmp-1 activity is required for efficient RNA interference (RNAi) of a germline-expressed target, pop-1.
173357	WBGene00009306	maph-1.1	F32A7.5	1716.53	0.869628	0.164552	5.28482	1.25826e-07	3.2249e-06	-
24104726	WBGene00019489	K07E1.1	K07E1.1	1348.41	0.867868	0.280774	3.09098	0.00199495	0.0161132	YES
175053	WBGene00008499	cyp-37A1	F01D5.9	487.548	0.867663	0.211762	4.09734	4.1792e-05	0.00061995	-
184927	WBGene00017789	F25E5.8	F25E5.8	774.947	0.866935	0.219187	3.95523	7.64615e-05	0.00105191	YES
178248	WBGene00010124	F55G11.4	F55G11.4	327.032	0.865028	0.223236	3.87495	0.000106648	0.00140545	-	F55G11.4 encodes a protein containing a CUB-like domain conserved amongst nematodes; F55G11.4 expression is increased in response to bacterial infection, suggesting that it plays a role in the defense response.
183934	WBGene00008394	D1086.7	D1086.7	908.435	0.863647	0.214443	4.0274	5.63966e-05	0.000804445	-
4926960	WBGene00044989	Y37A1B.17	Y37A1B.17	1536.61	0.862754	0.177243	4.86763	1.12942e-06	2.45372e-05	YES
181682	WBGene00007175	B0395.3	B0395.3	1184.15	0.861284	0.167053	5.15575	2.52621e-07	6.18836e-06	-	B0395.3 is orthologous to the human gene CHOLINE ACETYLTRANSFERASE ISOFORM R (CHAT; OMIM:118490), which when mutated leads to disease.
172514	WBGene00008415	mce-1	D2030.5	1891.09	0.858945	0.235977	3.63995	0.000272691	0.00311981	YES
180607	WBGene00015793	C15C7.7	C15C7.7	377.161	0.857867	0.226561	3.78647	0.000152803	0.00192224	-	C15C7.7 encodes a protein O-fucosyltransferase orthologous to the vertebrate POFUT1 family of proteins; the protein product of C15C7.7 exhibits protein O-fucosyltransferase activity in vitro, fucosylating the EGF12 repeat from the mouse Notch1 receptor; by sequence similarity, the product of C15C7.7 is predicted to localize to the endoplasmic reticulum.
178203	WBGene00009957	F53B2.8	F53B2.8	637	0.857003	0.298525	2.87079	0.00409449	0.0286713	YES
181624	WBGene00012444	Y15E3A.5	Y15E3A.5	204.667	0.856864	0.310502	2.75961	0.00578705	0.0372401	YES
172879	WBGene00008886	F16C3.2	F16C3.2	194.359	0.855825	0.296568	2.88576	0.0039047	0.0276108	-
177905	WBGene00001157	ech-8	F01G10.2	438.096	0.855138	0.265212	3.22436	0.00126255	0.0112115	-
179791	WBGene00012339	W07G4.5	W07G4.5	801.614	0.855065	0.233897	3.65573	0.000256455	0.00295617	-
180760	WBGene00000072	add-1	F39C12.2	379.056	0.854726	0.226522	3.77326	0.000161128	0.00201117	-	add-1 encodes an ortholog of the cytoskeletal protein alpha-adducin (ADD1, OMIM:102680, mutations are associated with susceptibility to salt-sensitive essential hypertension); by homology, ADD-1 is predicted to be a cell membrane-associated protein that mediates localized changes in the cytoskeleton in response to activation of signal transduction cascades; in C. elegans, ADD-1 activity is requir…
175012	WBGene00007836	C31C9.2	C31C9.2	736.615	0.854595	0.198515	4.30493	1.67037e-05	0.000278472	-	C31C9.2 is orthologous to the human gene PHOSPHOGLYCERATE DEHYDROGENASE (PHGDH; OMIM:606879), which when mutated leads to phosphoglycerate dehydrogenase deficiency.
179770	WBGene00003738	nid-1	F54F3.1	3254.51	0.853427	0.150119	5.68502	1.30801e-08	3.97481e-07	-	nid-1 encodes the single C.elegans homolog of the nidogen (entactin) protein; members of the nidogen protein family are structural components of basement membranes and are believed to connect laminin and collagen IV networks together; in C. elegans, nid-1 is not required for basement membrane assembly, however, nid-1 is required for the proper positioning of the longitudinal neurons and to direct…
175591	WBGene00010904	ugt-62	M88.1	3627.05	0.85191	0.17703	4.81222	1.49259e-06	3.19196e-05	-
189051	WBGene00020903	acd-5	T28F2.7	166.618	0.851109	0.285378	2.98239	0.00286011	0.0214837	-
179772	WBGene00010063	dhrs-4	F54F3.4	641.087	0.84949	0.211933	4.00829	6.11608e-05	0.000866234	-	dhrs-4 encodes a member of the short-chain dehydrogenase/reductase (SDR) family; by orthology to human DHRS4, C. elegans DHRS-4 is predicted to function as a tetrameric, peroxisomal NADPH-dependent carbonyl-reductase that acts on a large and diverse set of small molecule substrates.
187521	WBGene00010977	R02D5.3	R02D5.3	151.382	0.848706	0.300306	2.82614	0.00471123	0.0321005	-
175613	WBGene00011407	ppat-1	T04A8.5	607.96	0.847313	0.25825	3.28099	0.00103445	0.00954532	-
181373	WBGene00004859	sma-5	W06B3.2	686.626	0.847112	0.271769	3.11703	0.00182684	0.0150654	-	sma-5 encodes a serine/threonine kinase homologous to the mammalian MAP kinase MAPK7/ERK5 (OMIM:602521, required for development of extraembryonic vasculature and embryonic cardiovasculature); SMA-5 is required for normal body size morphogenesis, growth rates, and intestinal granule distribution, and for regulating the size of the intestine, body wall muscle, and hypodermis, as well as the number…
184904	WBGene00017748	F23F1.7	F23F1.7	198.57	0.846697	0.303613	2.78873	0.00529144	0.0349038	YES
179818	WBGene00000789	cpz-2	M04G12.2	5438.17	0.845923	0.188831	4.4798	7.4713e-06	0.000133519	YES
175417	WBGene00021818	Y53G8B.2	Y53G8B.2	233.811	0.845463	0.279878	3.02082	0.0025209	0.0194177	YES
186340	WBGene00010128	F55G11.8	F55G11.8	281.407	0.845154	0.272301	3.10375	0.00191088	0.0155768	-
180943	WBGene00019844	abts-4	R03E9.3	660.426	0.844771	0.179214	4.71375	2.43204e-06	4.94791e-05	YES	abts-4 encodes an anion transporter; ABTS-4::GFP fusion proteins are expressed solely in the intestine, with highest levels seen in the most anterior and posterior gut cells and subcellular localization restricted to the basolateral membrane.
177869	WBGene00011423	ipla-7	T04B2.5	1410.68	0.843718	0.187109	4.50924	6.50592e-06	0.000118024	-	T04B2.5 encodes a phospholipase A2.
174623	WBGene00011304	mnk-1	R166.5	4091.28	0.842551	0.196835	4.28049	1.86481e-05	0.000306629	-	mnk-1 encodes the C. elegans ortholog of the Mnk MAP kinase-interacting kinase
187234	WBGene00019590	K09F6.7	K09F6.7	149.188	0.841497	0.291935	2.88248	0.00394553	0.0278586	-
175488	WBGene00002267	lec-4	C44F1.3	1597.15	0.841421	0.174278	4.82803	1.37893e-06	2.96448e-05	YES	lec-4 encodes a predicted galectin that exhibits sugar binding properties in vitro.
183937	WBGene00017041	D2007.1	D2007.1	193.104	0.840336	0.284943	2.94914	0.00318664	0.0233658	-
181134	WBGene00015740	C13E3.1	C13E3.1	198.551	0.839365	0.252732	3.32116	0.000896435	0.00848031	-
180833	WBGene00001182	egl-13	T22B7.1	702.415	0.837848	0.211376	3.96378	7.37723e-05	0.00101881	YES	egl-13 encodes a SOX domain transcription factor; egl-13 is required for maintenance of the uterine pi cell fate; mutations in egl-13 affect the cell fusion process that makes the vulval-uterine connection and consequently egg laying; egl-13 is expressed in the pi cells, transiently expressed in the rho lineage, in the anchor cell following fusion, and in neurons, body wall muscles, and intestina…
180901	WBGene00021048	W05H9.1	W05H9.1	5793.63	0.835523	0.248658	3.36013	0.000779045	0.00755648	YES
179020	WBGene00017431	F13H6.3	F13H6.3	682.576	0.835218	0.217997	3.83133	0.000127452	0.0016362	-
180921	WBGene00015783	C15B12.1	C15B12.1	199.246	0.834967	0.281108	2.97027	0.00297539	0.022183	-
172131	WBGene00016728	C46H11.2	C46H11.2	682.451	0.833834	0.288881	2.88643	0.00389644	0.027566	-
172840	WBGene00003659	nhr-69	T23H4.2	605.596	0.832386	0.222113	3.74758	0.000178546	0.00218689	-	nhr-69 encodes a conserved nuclear receptor that is a member of the NR2 subfamily of nuclear receptors that contains Drosophila and human HNF4 (OMIM:600281, mutations in human HNF4A are associated with Type I MODY (maturity-onset diabetes of the young)); by homology, NHR-69 is predicted to function as a transcription factor that may activate or repress transcription in response to a hormonal sign…
175689	WBGene00016675	C45G9.4	C45G9.4	270.317	0.83224	0.240642	3.45842	0.000543355	0.00555463	-
179478	WBGene00011893	T21C9.6	T21C9.6	815.684	0.831357	0.185218	4.48853	7.17163e-06	0.000128803	-
174188	WBGene00017970	F32A5.4	F32A5.4	1231	0.830198	0.313745	2.64609	0.00814282	0.0482077	YES
178949	WBGene00000071	acy-4	T01C2.1	323.345	0.828491	0.215673	3.84143	0.000122321	0.001581	-	acy-4 encodes an adenylate cyclase most similar to vertebrate type V and type VI adenylate cyclases; by homology, ACY-4 is a predicted plasma membrane protein that catalyzes the conversion of ATP to cyclic AMP, a key second messenger in intracellular signaling.
185380	WBGene00009493	hrg-4	F36H1.5	395.051	0.828319	0.220502	3.75651	0.000172298	0.00212481	-	hrg-4 encodes a transmembrane protein that is conserved amongst nematodes; hrg-4 functions to mediate heme homeostasis, likely by regulating heme transport across the plasma membrane; in vitro, HRG-4 exhibits heme binding over a broad pH range and when expressed in Xenopus oocytes, can stimulate heme-dependent currents; when expressed in HEK293 cells, HRG-4 localizes primarily to the plasma membr…
179916	WBGene00013875	ZC376.3	ZC376.3	233.836	0.827138	0.312514	2.64673	0.00812753	0.0481725	-
174512	WBGene00003618	nhr-19	E02H1.7	272.239	0.827097	0.233998	3.53463	0.000408352	0.00433768	-
171785	WBGene00021469	Y39G10AR.11	Y39G10AR.11	1000.54	0.825287	0.210913	3.91294	9.11809e-05	0.00122745	-
180485	WBGene00016995	acly-1	D1005.1	4486.4	0.825131	0.209603	3.93663	8.26332e-05	0.00112606	-
180605	WBGene00015791	C15C7.5	C15C7.5	879.653	0.824064	0.229077	3.59732	0.000321508	0.00358714	-
180126	WBGene00011850	T20B3.1	T20B3.1	268.27	0.82293	0.270839	3.03845	0.00237798	0.0185048	-
190457	WBGene00013382	gcl-1	Y62E10A.16	220.794	0.822737	0.251849	3.26678	0.00108778	0.00993558	-
181517	WBGene00007904	C33G3.4	C33G3.4	383.387	0.82255	0.219487	3.7476	0.000178535	0.00218689	-	C33G3.4 is orthologous to the human gene BETA-MANNOSIDASE (MANBA; OMIM:248510), which when mutated leads to disease.
189510	WBGene00021256	Y22D7AR.2	Y22D7AR.2	135.822	0.821975	0.265951	3.09071	0.0019968	0.0161132	-
175521	WBGene00002038	hum-5	T02C12.1	2545.94	0.821468	0.16411	5.00558	5.56946e-07	1.28356e-05	-
266840	WBGene00010871	M05B5.3	M05B5.3	233.109	0.820999	0.245924	3.33842	0.000842554	0.00808043	-
178234	WBGene00004030	pin-2	F07C6.1	136.027	0.820303	0.293512	2.79478	0.00519343	0.0345525	-	pin-2 encodes a LIM domain-containing protein that, along with UNC-97, comprises the two C. elegans members of the PINCH family of predicted adapter proteins; based upon its similarity to Drosophila and vertebrate members of the PINCH family, PIN-2 is predicted to play a role in regulation of cell morphology, motility, and survival, but as loss of pin-2 via large-scale RNAi results in no obvious …
180740	WBGene00019345	tmem-135	K02G10.3	596.188	0.820251	0.201672	4.06726	4.75689e-05	0.000690013	-
181205	WBGene00007650	ugt-23	C17G1.3	1480.4	0.82009	0.194268	4.22143	2.42753e-05	0.000387222	YES
189038	WBGene00020890	fbxa-202	T28C12.3	176.328	0.818741	0.279161	2.93286	0.00335851	0.0244655	-	This gene encodes a protein containing an F-box, a motif predicted to mediate protein-protein interactions either with homologs of yeast Skp-1p or with other proteins; this gene's encoded protein also contains an FTH/DUF38 motif, which may also mediate protein-protein interaction.
180725	WBGene00003628	nhr-35	C07A12.3	507.019	0.818136	0.197503	4.1424	3.43689e-05	0.000521654	-
189628	WBGene00012564	fbxa-107	Y37H2A.4	250.674	0.816617	0.235735	3.46414	0.000531932	0.00545334	YES	This gene encodes a protein containing an F-box, a motif predicted to mediate protein-protein interactions either with homologs of yeast Skp-1p or with other proteins; this gene's encoded protein also contains an FTH/DUF38 motif, which may also mediate protein-protein interaction.
180910	WBGene00015381	C03B1.13	C03B1.13	279.283	0.814857	0.236859	3.44026	0.000581154	0.00589088	YES
177627	WBGene00018073	F35H10.10	F35H10.10	1305.6	0.81336	0.245377	3.31474	0.000917299	0.00864145	-
171674	WBGene00022386	Y95B8A.6	Y95B8A.6	152.94	0.811183	0.250008	3.24462	0.00117605	0.010614	YES
174989	WBGene00008447	E01G4.5	E01G4.5	165.347	0.808618	0.289283	2.79524	0.00518606	0.0345473	-
185793	WBGene00018465	F45E1.4	F45E1.4	416.738	0.808319	0.281409	2.87239	0.00407375	0.02854	YES
184903	WBGene00017747	F23F1.6	F23F1.6	256.831	0.808131	0.282105	2.86465	0.00417476	0.0290639	YES
172936	WBGene00006578	tli-1	F25H2.1	366.708	0.807606	0.217027	3.72122	0.000198266	0.00239382	-
178518	WBGene00008200	C49C3.10	C49C3.10	221.066	0.807467	0.256938	3.14266	0.00167422	0.0140533	-
178560	WBGene00020707	wago-10	T22H9.3	274.935	0.807427	0.238365	3.38736	0.000705688	0.00691479	-
353402	WBGene00010947	M176.11	M176.11	194.404	0.807228	0.245831	3.28367	0.00102463	0.00947291	-
181454	WBGene00009797	F46G10.2	F46G10.2	361.362	0.806679	0.248507	3.2461	0.00116999	0.0105659	-
173545	WBGene00018101	math-27	F36H5.2	963.344	0.805995	0.258315	3.1202	0.00180726	0.0149685	-	The F36H5.2 gene encodes a protein with a meprin-associated Traf homology (MATH) domain that may be involved in apoptosis.
180782	WBGene00016599	C42D8.1	C42D8.1	437.634	0.804554	0.21917	3.67091	0.00024169	0.00281431	-
188772	WBGene00020710	T23B3.2	T23B3.2	496.615	0.804347	0.225027	3.57445	0.000350965	0.00382517	YES
176640	WBGene00004024	php-3	Y75B8A.1	357.289	0.802105	0.201119	3.98822	6.65721e-05	0.000930797	-
178140	WBGene00011738	T12G3.2	T12G3.2	1491.06	0.80125	0.172857	4.63535	3.56339e-06	6.90809e-05	-	The T12G3.2 gene encodes a protein that may be involved in apoptosis.
173199	WBGene00011435	T04D3.8	T04D3.8	156.975	0.800077	0.259181	3.08694	0.00202228	0.0162991	-
181242	WBGene00011102	R07E3.1	R07E3.1	3786.35	0.799075	0.176583	4.52522	6.03336e-06	0.000110425	-
173362	WBGene00004237	ptr-23	ZK270.1	817.512	0.798401	0.29987	2.66249	0.00775641	0.0464933	-	ptr-23 encodes a nematode-specific member of the sterol sensing domain (SSD) proteins, distantly paralogous to Drosophila PATCHED (PTC) and human PTCH (OMIM:601309, mutated in basal cell nevus syndrome); PTR-23 is strongly required for normal molting from L4 to adult stages (a role conserved in C. briggsae); PTR_23 also functions in a pathway with the mucin-like protein OSM-8 to regulate the osmo…
176641	WBGene00003779	nob-1	Y75B8A.2	195.041	0.798364	0.235955	3.38354	0.000715565	0.00699254	-	The nob-1 gene encodes one of three C. elegans posterior group homeodomain transcription factors orthologous to Drosophila Abd-B and the vertebrate Hox9-13 proteins; NOB-1, along with an additional posterior Hox ortholog, PHP-3, is required during embryogenesis for proper fate specification and morphogenesis of cells in the posterior region.
172511	WBGene00008412	D2030.2	D2030.2	1781.83	0.797784	0.174862	4.56236	5.05807e-06	9.40083e-05	YES
176854	WBGene00000675	col-101	K02D7.3	6244.88	0.796981	0.290196	2.74636	0.0060261	0.0385264	-	col-101 encodes a cuticle collagen; loss of col-101 via large-scale RNAi screens results in animals that are pale and slow growing.
259628	WBGene00017567	F18E3.11	F18E3.11	471.765	0.796804	0.298727	2.66733	0.0076457	0.0460597	-
172053	WBGene00022471	rnf-145	Y119C1B.5	728.093	0.796462	0.219903	3.62187	0.000292479	0.00330681	-
174082	WBGene00017563	F18C5.10	F18C5.10	783.867	0.795908	0.249155	3.19443	0.00140107	0.0121499	YES
171846	WBGene00002174	itx-1	W03D8.6	1516.84	0.795683	0.191236	4.16074	3.17212e-05	0.000486077	-	itx-1 encodes one of two Caspr orthologues found in the C. elegans genome; Caspr proteins belong to the Neurexin superfamily and are involved in mediating cell-cell contacts and in the formation of specialized membrane-domains in polarized epithelial and nerve cells; RNA interference of itx-1 suggests that itx-1 is involved in the correct positioning and maintenance of apical junctions and in mai…
178615	WBGene00020662	T21H3.1	T21H3.1	12081.1	0.795113	0.165629	4.80058	1.58207e-06	3.34627e-05	-
180171	WBGene00007392	fbxa-156	C06H5.1	204.411	0.794738	0.297997	2.66693	0.00765467	0.0460944	-	This gene encodes a protein containing an F-box, a motif predicted to mediate protein-protein interactions either with homologs of yeast Skp-1p or with other proteins; this gene's encoded protein also contains an FTH/DUF38 motif, which may also mediate protein-protein interaction.
173286	WBGene00007991	C37A5.7	C37A5.7	194.44	0.794586	0.25836	3.07551	0.00210146	0.0167512	-
171591	WBGene00022276	nlp-40	Y74C9A.2	3640.5	0.793986	0.155759	5.09753	3.4412e-07	8.24744e-06	-	nlp-40 encodes a neuropeptide-like protein; NLP-40 is secreted by the intestine and mediates the pacemaker function of the intestine that regulates the rhythmic defecation motor program; NLP-40 likely functions with the AEX-2 G protein-coupled receptor, expressed on GABAergic neurons, to regulate GABA release and effect contraction of the enteric muscles.
172382	WBGene00017063	mctp-1	D2092.1	656.902	0.792939	0.219251	3.61658	0.000298524	0.00335933	-
180939	WBGene00004876	smf-1	K11G12.4	253.905	0.791435	0.271019	2.92022	0.0034978	0.0252923	-	smf-1 encodes one of three C. elegans divalent-metal ion transporters (DMTs) orthologous to the mammalian DMT1 transporters and Saccharomyces cerevisiae Smf proteins; in C. elegans, SMF-1 plays a minor role in manganese uptake, although mutations in smf-1 do display an increased tolerance to manganese exposure; SMF-1 is broadly expressed fromlate embryogenesis through adulthood, with strongest ex…
180601	WBGene00001685	gpd-3	K10B3.7	13396.7	0.790967	0.163718	4.83129	1.35649e-06	2.92062e-05	YES	gpd-3 encodes a predicted glyceraldehyde 3-phosphate dehydrogenase that affects embryonic viability; GPD-3 interacts with LIN-2 in two-hybrid assays.
179120	WBGene00015464	C05C8.7	C05C8.7	1152.43	0.790375	0.200508	3.94187	8.0849e-05	0.00110593	-
174988	WBGene00008446	E01G4.3	E01G4.3	2135.28	0.79018	0.168491	4.68973	2.73561e-06	5.46515e-05	YES
186253	WBGene00010064	F54F7.2	F54F7.2	310.322	0.789075	0.230135	3.42875	0.000606366	0.00609923	-
176871	WBGene00022047	Y66H1A.5	Y66H1A.5	900.817	0.787342	0.220059	3.57787	0.000346405	0.00379151	-
181405	WBGene00000222	atf-6	F45E6.2	323.919	0.78723	0.258553	3.04475	0.00232872	0.0182298	-	atf-6 is an ortholog of mammalian ATF6alpha, a proximal sensor requiredfor the unfolded protein response (UPR) in the endoplasmic reticulum (ER);ATF6alpha is a transmembrane protein, with a bZIP transcription factordomain in its cytosolic amino terminus that is released and activated byproteolytic cleavage upon ER stress; either ire-1 or xbp-1 deletions aresynthetically lethal with atf-6 or pek-1…
179815	WBGene00009347	F32H5.1	F32H5.1	886.085	0.785218	0.185285	4.23789	2.25629e-05	0.000362315	-
181223	WBGene00012326	W07E11.1	W07E11.1	3140.24	0.784223	0.168592	4.65161	3.29348e-06	6.41939e-05	-
259887	WBGene00016956	C55C3.6	C55C3.6	175.267	0.783204	0.262469	2.98398	0.00284522	0.0214232	-
176477	WBGene00012860	acdh-11	Y45F3A.3	1408.28	0.783015	0.183881	4.25828	2.0601e-05	0.00033454	-	acdh-11 encodes a protein that is similar to acyl-CoA dehydrogenase; crystal structure of ACDH-11 shows its selective and high-affinity binding to C11/C12-chain fatty acids but it does not appear to exhibit C11/C12-CoA dehydrogenase activity; evidence suggests that ACDH-11 sequesters C11/C12-chain fatty acids and prevents these low-abundance fatty acids from activating nuclear hormone receptors a…
171619	WBGene00016906	C53D5.5	C53D5.5	465.796	0.782319	0.193455	4.04394	5.25605e-05	0.000756325	-	The C53D5.5 gene encodes an ortholog of the human gene GAMMA-GLUTAMYLTRANSFERASE 1 (GGT1), which when mutated leads to glutathionuria (OMIM:231950).
180836	WBGene00020921	W01C8.5	W01C8.5	543.173	0.782277	0.213343	3.66675	0.000245652	0.00284893	-
177852	WBGene00000964	dhp-2	C47E12.8	280.686	0.781614	0.215751	3.62276	0.000291476	0.00330053	-	The dhp-2 gene encodes an ortholog of the human gene DIHYDROPYRIMIDINASE (DPYS), which when mutated leads to dihydropyrimidinuria (OMIM:222748).
179124	WBGene00005602	srj-14	C03G6.3	218.51	0.780419	0.29038	2.68758	0.00719724	0.0440021	YES
180278	WBGene00012813	Y43F8B.2	Y43F8B.2	981.513	0.780348	0.212249	3.67658	0.000236386	0.00275924	YES
176549	WBGene00006553	tbx-34	Y47D3A.10	284.765	0.779636	0.219362	3.5541	0.000379275	0.00407685	-	tbx-34 encodes a diverged member of the T-box transcription factor family; by homology, TBX-34 is predicted to function as a transcriptional regulator during development, but as loss of tbx-34 activity via RNAi results in no obvious defects, the precise role of TBX-34 in C. elegans development and/or behavior is not yet known.
181326	WBGene00003997	pgp-3	ZK455.7	631.754	0.779478	0.194394	4.00978	6.07748e-05	0.000861615	-	pgp-3 encodes a transmembrane protein that is a member of the P-glycoprotein subclass of the ATP-binding cassette (ABC) transporter superfamily; with PGP-1, PGP-3 is required for defense against the pathogenic Pseudomonas aeruginosa strain PA14, and may facilitate ATP-dependent efflux of the toxic phenazine compounds produced by the bacteria; PGP-3 is also required for resistance to colchicine an…
178465	WBGene00013111	sta-1	Y51H4A.17	269.362	0.779307	0.243844	3.19592	0.00139387	0.0121166	YES	sta-1 encodes a protein that is a member of the STAT family of transcription factors; from N- to C-terminus, STA-1 contains conserved coiled-coil, DNA-binding, and SH2 domains, but apparently lacks a conserved amino-terminal oligomerization domain found in other STAT family members; sta-1 activity is required for repressing dauer formation at high temperatures and genetic analyses indicate that S…
181181	WBGene00011763	T14B1.1	T14B1.1	306.316	0.778674	0.239354	3.25323	0.00114103	0.0103367	YES
181331	WBGene00004197	prx-12	F08B12.2	208.892	0.778126	0.265327	2.9327	0.00336027	0.0244655	-
180700	WBGene00016866	coel-1	C52B9.3	155.462	0.777745	0.290706	2.67537	0.00746476	0.0452392	-	coel-1 encodes, by alternative splicing, two isoforms of a putative tubulin-destabilizing protein orthologous to human TBCEL (LRRC35; OMIM:610451), and paralogous to K07H8.1 and human TBCE (OMIM:604934, mutated in HRD); coel-1(tm2136) homozygotes are viable, and COEL-1 has no obvious function in mass RNAi assays.
180612	WBGene00017892	F28B4.3	F28B4.3	6962.24	0.777145	0.167047	4.65225	3.28328e-06	6.40817e-05	-
176574	WBGene00004735	sbp-1	Y47D3B.7	1545.86	0.77672	0.197136	3.94002	8.14743e-05	0.00111237	-	sbp-1 encodes a basic helix-loop-helix (bHLH) transcription factor homologous to the mammalian Sterol Regulatory Element Binding Proteins (SREBPs, OMIM:184756, overexpression of nuclear form of SREBP-1c is associated with insulin resistance and features of congenital generalized lipodystrophy); in C. elegans, SBP-1 activity is required for normal lipid metabolism and wild-type levels of lipogenic…
181410	WBGene00006493	ivns-1	R09A8.3	3110.1	0.776595	0.166995	4.65041	3.31278e-06	6.44827e-05	-
259475	WBGene00007840	C31C9.6	C31C9.6	143.532	0.775924	0.268249	2.89256	0.00382121	0.0271147	-
187585	WBGene00002057	ifd-1	R04E5.10	617.153	0.775175	0.249742	3.10391	0.00190984	0.0155768	-	ifd-1 encodes two isoforms of a nonessential intermediate filament protein; IFD-1 is predicted to function as a structural component of the cytoskeleton; IFD-1 has no obvious function in RNAi assays.
180758	WBGene00019957	R08E3.1	R08E3.1	3012.2	0.771159	0.168602	4.57384	4.78871e-06	8.9348e-05	-
176082	WBGene00015992	C18H2.5	C18H2.5	326.329	0.769659	0.246792	3.11865	0.0018168	0.0150139	-
179067	WBGene00020806	T25F10.3	T25F10.3	548.948	0.768079	0.273617	2.80713	0.00499852	0.0336442	YES
179951	WBGene00008594	clec-57	F08H9.6	525.915	0.767585	0.226372	3.39081	0.000696861	0.00684692	-
187504	WBGene00019806	R01B10.4	R01B10.4	234.944	0.766801	0.247726	3.09536	0.00196574	0.0159249	-
186116	WBGene00018704	ztf-13	F52E4.8	230.488	0.766238	0.241232	3.17636	0.00149136	0.0127639	-
179615	WBGene00014300	D2023.1	D2023.1	242.513	0.766179	0.28827	2.65785	0.00786413	0.0470411	-
172519	WBGene00000084	aex-1	D2030.10	232.978	0.764572	0.263593	2.90058	0.00372477	0.0265602	-	aex-1 encodes a novel, C2 calcium-binding domain protein that is similar to human BAP3 proteins and rat Munc13; in C. elegans, AEX-1 functions in retrograde signaling to regulate presynaptic activity and localization of the synaptic vesicle fusion protein UNC-13; AEX-1 is required for the defecation motor program, specifically the anterior body wall and enteric muscle contractions, and for normal…
3565504	WBGene00001684	gpd-2	K10B3.8	8313.44	0.76448	0.18096	4.22457	2.39393e-05	0.000382286	YES	gpd-2 encodes one of four C. elegans glyceraldehyde-3-phosphate dehydrogenases (GAPDHs); by homology, GPD-2 is predicted to reversibly catalyze the oxidation and phosphorylation of glyceraldehyde-3-phosphate to 1,3-diphosphoglycerate during glycolysis; in C. elegans, GPD-2 and GPD-3 constitute the major GAPDH isoenzymes and are expressed at highest levels during postembryonic development, primari…
191699	WBGene00002235	kqt-3	Y54G9A.3	201.115	0.764257	0.251147	3.04306	0.00234183	0.0182912	-	kqt-3 encodes one of three C. elegans KCNQ-like potassium channel subunits and, with respect to humans, is most similar to the KCNQ1 channel protein which when mutated leads to inherited long QT syndrome (OMIM:607542); although loss of KQT-3 activity via large-scale RNAi screens results in no obvious abnormalities, KQT-3 likely functions to regulate cellular excitability as expression of KQT-3 in…
180991	WBGene00019351	lron-7	K03A1.2	4732.4	0.763583	0.178348	4.28141	1.85711e-05	0.000305711	-
177911	WBGene00012782	Y43C5A.2	Y43C5A.2	3423.92	0.763079	0.21336	3.57649	0.000348233	0.00379996	-
177572	WBGene00015510	erp-44.2	C06A6.5	564.171	0.7629	0.244002	3.12661	0.00176834	0.0147232	YES
179019	WBGene00017430	bcl-11	F13H6.1	1067.51	0.762084	0.25037	3.04383	0.00233589	0.0182562	-
179703	WBGene00010471	cdr-6	K01D12.12	929.286	0.761886	0.203777	3.73882	0.000184885	0.00225304	YES	cdr-6 encodes a predicted transmembrane protein that is a member of the C. elegans CDR (cadmium responsive) family of proteins; loss of cdr-6 activity results in shortened lifespan, but has no effect on sensitivity to cadmium or other metals; cdr-6 is expressed postembryonically in pharyngeal and intestinal cells, as well as the rectal gland cell.
181461	WBGene00008515	F02C12.1	F02C12.1	533.902	0.760225	0.209024	3.63702	0.000275809	0.00314469	YES
181087	WBGene00019986	R09F10.1	R09F10.1	1340.11	0.759794	0.226988	3.34728	0.00081609	0.00786285	-
182152	WBGene00015382	C03B1.14	C03B1.14	127.619	0.758424	0.287452	2.63843	0.00832897	0.0490076	-
180723	WBGene00015561	C07A12.7	C07A12.7	661.331	0.757875	0.179968	4.21115	2.5407e-05	0.000400836	YES
3565794	WBGene00016968	epg-5	C56C10.12	447.696	0.757259	0.19831	3.81856	0.000134233	0.00171258	-
179108	WBGene00017310	F09G2.1	F09G2.1	397.219	0.757171	0.202316	3.74253	0.00018218	0.00222383	-
183929	WBGene00008383	D1081.5	D1081.5	290.985	0.757064	0.218269	3.46849	0.000523391	0.00538494	-
173053	WBGene00011935	scrm-1	T22H2.5	321.017	0.756998	0.211041	3.58697	0.000334547	0.00369541	YES	scrm-1 encodes, by alternative splicing, two isoforms of a putativephospholipid scramblase required for phosphatidylserine exposure and thenormally rapid engulfment of apoptotic cells in the germline; SCRM-1 islocalized to plasma membranes of embryonic cells from earlyembryogenesis onward; SCRM-1 is specifically bound by residues 380-550of WAH-1 in vitro, and WAH-1 binding is required in liposome…
171609	WBGene00004225	ptr-11	F56C11.2	284.161	0.756884	0.273616	2.76623	0.00567085	0.0367279	-	ptr-11 encodes a nematode-specific member of the sterol sensing domain(SSD) proteins, distantly paralogous to Drosophila PATCHED (PTC) andhuman PTCH (OMIM:601309, mutated in basal cell nevus syndrome); PTR-11is required for normal growth to full size, locomotion, and vulvalmorphogenesis.
172581	WBGene00008311	rskn-2	C54G4.1	2098.65	0.756083	0.20314	3.72198	0.000197667	0.00238859	YES
190873	WBGene00013633	Y105C5A.8	Y105C5A.8	616.606	0.754407	0.184179	4.09606	4.2025e-05	0.000622765	YES
179456	WBGene00012529	Y32F6A.4	Y32F6A.4	1461.49	0.754376	0.215395	3.50228	0.000461286	0.00483931	-
181531	WBGene00010605	K06G5.1	K06G5.1	9099.32	0.754371	0.168153	4.48621	7.25011e-06	0.000129889	-
179905	WBGene00044080	D1086.10	D1086.10	3601.9	0.753629	0.23545	3.20081	0.00137044	0.0119853	-
180249	WBGene00012684	Y39B6A.25	Y39B6A.25	140.106	0.751264	0.269398	2.78868	0.00529235	0.0349038	-
173798	WBGene00018044	F35D11.3	F35D11.3	601.866	0.75092	0.201707	3.72282	0.000197009	0.00238464	YES
172187	WBGene00004131	pqn-44	F55A12.9	2307.17	0.750078	0.19869	3.77512	0.000159928	0.00199966	YES	The protein product of this gene is predicted to contain a glutamine/asparagine (Q/N)-rich ('prion') domain, by the algorithm of Michelitsch and Weissman (as of the WS77 release of WormBase, i.e., in wormpep77).
180946	WBGene00019227	sgca-1	H22K11.4	316.97	0.748369	0.267255	2.80021	0.00510696	0.0341508	-	sgca-1 encodes a protein orthologous to the human gene SARCOGLYCAN, ALPHA (50KD DYSTROPHIN-ASSOCIATED GLYCOPROTEIN) (SGCA; OMIM:600119), which when mutated leads to disease.
6418853	WBGene00045268	ttr-42	H01M10.3	297.773	0.747974	0.249397	2.99913	0.00270748	0.020558	-
179043	WBGene00018488	acs-1	F46E10.1	5756.54	0.747704	0.232163	3.2206	0.00127924	0.0113462	-
246012	WBGene00007372	C06B8.7	C06B8.7	319.433	0.746395	0.226782	3.29124	0.000997451	0.00925922	-
179708	WBGene00009201	F28C1.3	F28C1.3	1212.61	0.745503	0.168617	4.42128	9.81193e-06	0.000170484	YES
184575	WBGene00017515	F16F9.4	F16F9.4	374.353	0.745338	0.274346	2.71678	0.00659199	0.0410688	-
175491	WBGene00006591	toh-1	T24A11.3	561.034	0.744672	0.228184	3.26346	0.00110059	0.0100399	-	toh-1 encodes an astacin-like metalloprotease; TOH-1 is predicted to function as a secreted protease; experiments that specifically assessed toh-1's role in molting indicate that toh-1(RNAi) causes no abnormal phenotypes.
181429	WBGene00008692	scav-4	F11C1.3	681.702	0.741822	0.178146	4.16413	3.12548e-05	0.000480463	-
177347	WBGene00016953	C55C3.3	C55C3.3	508.674	0.741384	0.202635	3.65872	0.00025348	0.00293028	-
176441	WBGene00010755	vglu-2	K10G9.1	785.236	0.740724	0.204343	3.6249	0.000289079	0.00327607	-
191748	WBGene00004227	ptr-13	K07C10.1	760.868	0.739347	0.178857	4.13373	3.56916e-05	0.000539457	-	ptr-13 encodes a nematode-specific member of the sterol sensing domain(SSD) proteins, distantly paralogous to Drosophila PATCHED (PTC) andhuman PTCH (OMIM:601309, mutated in basal cell nevus syndrome); PTR-13is weakly required for normal molting from L4 to adult stages; PTR-13 isalso required for normal growth to full size and locomotion.
180824	WBGene00016934	mboa-3	C54G7.2	1141.04	0.738891	0.163815	4.51052	6.46696e-06	0.000117466	YES	mboa-3 encodes a putative transmembrane O-acyl transferase (MBOAT) orthologous to human MBOAT1 (OMIM:611732), and paralogous to C08F8.4 and ZK550.1; MBOA-3 has no obvious function in mass RNAi assays, and mboa-3(RNAi) animals incorporate exogenous arachidonic acid into phosphatidylcholine (PC), phosphatidylserine (PS) and phosphatidylethanolamine (PE) normally.
175171	WBGene00021043	pck-1	W05G11.6	5788.48	0.738005	0.178509	4.13428	3.56075e-05	0.000538751	YES	pck-1 is one of three C. elegans genes that encode proteins with similarity to phosphoenolpyruvate carboxykinase (PEPCK); by similarity, the products of W05G11.6 are predicted to function in gluconeogenesis.
177908	WBGene00000910	daf-14	F01G10.8	242.719	0.737618	0.278008	2.65323	0.00797264	0.0475322	-	daf-14 encodes a Smad-related protein that is unusual in that while its C-terminus is well-conserved with Smad proteins, it lacks the N-terminal DNA binding domain found in all other known Smads; DAF-14 is predicted to function as a transducer of the DAF-7/TGF-beta-mediated signal that promotes reproductive growth and negatively regulates dauer formation; DAF-14 activity is also required for norm…
176455	WBGene00008019	C38H2.2	C38H2.2	854.759	0.736713	0.217714	3.38386	0.00071474	0.00699104	-	C38H2.2 encodes a core 1 UDP-Gal:GalNAcalpha1-Ser/Thrbeta1,3-galactosyltransferase (core 1 beta3-Gal-T or T-synthase,EC2.4.1.122); C38H2.2 protein is predicted to be primarilyextracellular, with an N-terminal transmembrane domain; C38H2.2 shares 6conserved cysteine residues with all known T-synthases, and isubiquitously expressed; enzymatically active C38H2.2 can be generatedfrom insect but not m…
174832	WBGene00012219	W03C9.1	W03C9.1	127.618	0.736704	0.269054	2.73813	0.00617902	0.0391565	-
190217	WBGene00013164	Y53F4B.18	Y53F4B.18	1448.77	0.735597	0.184451	3.98803	6.6624e-05	0.000930797	-
174523	WBGene00014259	ZK1320.11	ZK1320.11	340.878	0.735573	0.215022	3.42092	0.000624105	0.00625147	YES
179314	WBGene00019464	K07B1.4	K07B1.4	712.17	0.735096	0.176374	4.16783	3.0751e-05	0.000475766	YES
178315	WBGene00012637	Y38H8A.3	Y38H8A.3	920.617	0.732143	0.175989	4.16016	3.18031e-05	0.000486814	-
177007	WBGene00016027	C23H5.8	C23H5.8	4590.01	0.731693	0.230911	3.16872	0.00153114	0.0130526	-
180058	WBGene00010185	F57A10.4	F57A10.4	216.995	0.73126	0.223682	3.26919	0.00107855	0.00985752	-
191693	WBGene00002120	ins-37	F08G2.6	307.669	0.728105	0.221859	3.28184	0.00103134	0.00952267	-	ins-37 encodes an insulin-like peptide.
180636	WBGene00022820	ZK813.1	ZK813.1	1585.54	0.727131	0.203688	3.56983	0.000357215	0.00388321	-
176229	WBGene00004856	sma-2	ZK370.2	172.158	0.72643	0.265575	2.73531	0.00623211	0.039375	-	sma-2 encodes, along with sma-3 and sma-4, one of three C. elegans Smad proteins, with SMA-2 and SMA-3 most closely related to receptor-regulated Smads (R-Smads) and SMA-4 more closely related to co-mediator Smads (CoSmads); during development, SMA-2 functions in a TGF-beta signaling pathway to regulate body size and specification of sensory structures in the male tail; sma-2, through this pathwa…
180819	WBGene00001006	dlg-1	C25F6.2	724.98	0.72582	0.190199	3.8161	0.000135577	0.00172521	-	dlg-1 encodes a MAGUK protein, orthologous to Drosophila Discs large; DLG-1 is physically located at apical adherens junctions in all epithelia and is required for organization of the embryonic gut epithelium into a coherent tube.
6418702	WBGene00077500	C27H6.9	C27H6.9	675.014	0.72567	0.202093	3.59076	0.000329711	0.00365882	-
181068	WBGene00019490	K07E3.1	K07E3.1	614.506	0.724911	0.211595	3.42594	0.000612685	0.00615018	-
179589	WBGene00003658	nhr-68	H12C20.3	1792.83	0.724685	0.211721	3.42282	0.000619741	0.0062164	-
190573	WBGene00013499	Y70G10A.3	Y70G10A.3	694.79	0.724211	0.262035	2.7638	0.00571333	0.0369532	-
174846	WBGene00012463	Y17G7B.10	Y17G7B.10	1216.53	0.722849	0.200285	3.60911	0.000307252	0.00344677	-
180863	WBGene00019935	R07E4.1	R07E4.1	292.123	0.722504	0.223737	3.22925	0.00124116	0.0110698	-
176281	WBGene00001749	gst-1	R107.7	3767.95	0.722029	0.171939	4.19933	2.67708e-05	0.000418228	YES	gst-1 encodes a putative glutathione S-transferase of the pi class;GST-1 is required for sperm to normally migrate towards a PUFA-basedsignal exuded by oocytes; gst-1(RNAi) hermaphrodites are infertile,both through aberrant loss of their own sperm and through failure ofmales to effectively inseminate them.
182896	WBGene00016101	C25E10.12	C25E10.12	336.623	0.721914	0.243833	2.96069	0.00306948	0.0227315	YES	C25E10.12 encodes one of three C. elegans metallophoshopesterase that are related to human 239FB, which is encoded by a gene in the 11p13-p14 chromosomal region associated with various tumors and WAGR (Wilms' tumor, aniridia, genitourinary anomalies, and mental retardation) syndrome; large-scale expression studies suggest that C25E10.12 is expressed in a number of different tissues including the …
172248	WBGene00016332	C32F10.4	C32F10.4	648.505	0.720924	0.234026	3.08053	0.00206636	0.0165446	-
179209	WBGene00000219	asp-6	F21F8.7	21131.7	0.72027	0.200488	3.59258	0.000327424	0.00364187	-	aspartic protease.
174706	WBGene00009512	bigr-1	F37H8.3	353.014	0.720247	0.215878	3.33636	0.000848844	0.0081133	YES
176849	WBGene00020649	sma-10	T21D12.9	616.576	0.719867	0.255245	2.8203	0.00479786	0.0324757	-	sma-10 encodes a protein containing leucine rich-repeats and immunoglobulin-like domains that is a member of the LRIG family of transmembrane proteins; sma-10 functions to regulate the TGFbeta signaling pathway that controls body size; consistent with genetic epistasis analysis suggesting that SMA-10 acts between the DBL-1/TGFbeta ligand and the SMA-6/TGFbeta receptor in the SMA-6/DAF-4 signaling…
13217708	WBGene00005444	srh-237	T05E12.7	266.07	0.719115	0.247853	2.90138	0.00371521	0.0265276	-
353400	WBGene00017971	F32A5.8	F32A5.8	419.034	0.718622	0.220436	3.26	0.00111413	0.0101376	YES
179530	WBGene00011429	T04C12.7	T04C12.7	263.822	0.718345	0.228053	3.1499	0.00163325	0.0137736	YES
185882	WBGene00018523	lact-1	F46H5.8	240.52	0.718167	0.256627	2.79848	0.00513435	0.034318	-	lact-1 encodes a beta-lactamase domain-containing protein.
182581	WBGene00007557	C14A4.6	C14A4.6	529.074	0.718153	0.202332	3.54938	0.000386135	0.0041291	-
186264	WBGene00018840	F54H5.3	F54H5.3	157.843	0.718039	0.242052	2.96646	0.00301246	0.0223783	-
3565268	WBGene00021161	Y4C6B.7	Y4C6B.7	455.634	0.717816	0.198151	3.62257	0.000291695	0.00330053	YES
175765	WBGene00017304	nmad-1	F09F7.7	716.954	0.717493	0.198642	3.61199	0.000303851	0.00341128	-
176637	WBGene00000273	brp-1	Y79H2A.1	9168.26	0.715872	0.171998	4.16209	3.15347e-05	0.000483734	YES	brp-1 encodes a glutamine-rich protein that is conserved in nematodes, but that has no known homologies or sequence motifs; BRP-1 is able to bypass the need for the S. cerevisiae mating pheromone MAP kinase cascade to activate the mating pheromone-responsive gene FUSl.
187630	WBGene00011045	gpx-2	R05H10.5	1635.48	0.715336	0.170926	4.18505	2.851e-05	0.000443476	-
177146	WBGene00018145	F37C4.5	F37C4.5	4481.36	0.713181	0.186127	3.83168	0.000127269	0.00163531	YES
179450	WBGene00007073	ugt-2	AC3.8	500.126	0.712763	0.252587	2.82185	0.00477478	0.0323651	-
178992	WBGene00000534	cpi-2	R01B10.1	2813.54	0.712634	0.184813	3.85598	0.000115267	0.00149847	YES
178623	WBGene00004053	tank-1	ZK1005.1	2060.43	0.711357	0.176606	4.02794	5.62681e-05	0.000804053	-	tank-1 (formerly known as pme-5) encodes a protein containing N-terminal ankyrin repeats and C-terminal poly (ADP-ribose) polymerase (PARP) regulatory and catalytic domains that is orthologous to human tankyrase 1 (TNKS; OMIM:603303) and tankyrase 2 (TNKS2; OMIM: 607128), but structurally more similar to the ADPRT-3 tankyrase of Dictyostelium discoideum; TANK-1 also contains a lysine-rich region,…
180475	WBGene00003965	pdk-1	H42K12.1	215.018	0.711036	0.268945	2.64379	0.00819824	0.0484759	YES	pdk-1 encodes the C. elegans 3-phosphoinositide-dependent kinase 1 ortholog; PDK-1 is a component of the DAF-2/insulin receptor-like signaling pathway and accordingly, functions to regulate such processes as dauer larvae formation, longevity, and salt chemotaxis learning; genetic analyses indicate that, in regulating dauer arrest, PDK-1 acts downstream of AGE-1/PI3K and upstream of the AKT-1 and …
181077	WBGene00019294	K02A6.3	K02A6.3	341.781	0.706714	0.211266	3.34514	0.000822413	0.00791848	YES	This gene encodes a protein containing an F-box, a motif predicted to mediate protein-protein interactions either with homologs of yeast Skp-1p or with other proteins.
183911	WBGene00001790	gst-42	D1053.1	682.696	0.706069	0.180686	3.90772	9.31708e-05	0.00125073	YES	gst-42 is orthologous to the human gene GLUTATHIONE TRANSFERASE ZETA-1 (also known as MALEYLACETOACETATE ISOMERASE; GSTZ1; OMIM:603758), which when mutated is thought to lead to a variety of type I tyrosinemia.
178934	WBGene00016061	hpo-15	C24G6.6	2278.33	0.703974	0.179677	3.918	8.92874e-05	0.00120421	-
180925	WBGene00017688	ttr-35	F22A3.2	750.161	0.703614	0.185286	3.79744	0.000146198	0.00184561	YES
178875	WBGene00003528	nas-9	C37H5.9	828.386	0.703233	0.191121	3.67952	0.00023367	0.00273418	YES	nas-9 encodes an astacin-like metalloprotease; loss of nas-9 activity via RNAi results in low levels (6%) of embryonic lethality; a nas-9::GFP promoter fusion is expressed in embryos and in the hypodermis of larvae and adults.
177546	WBGene00002173	itr-1	F33D4.2	4736.83	0.702824	0.179228	3.92141	8.80334e-05	0.00118857	-	itr-1 encodes a putative inositol (1,4,5) trisphosphate receptor that affects the defecation cycle and pharyngeal pumping, and also affects ovulation in a pathway downstream of LET-23; interacts with UNC-54 in vivo, and is expressed in the adult intestine, pharynx, excretory cell, germ line, and spermatheca, with limited neuronal expression.
181328	WBGene00009632	ttyh-1	F42E11.2	717.111	0.70266	0.189052	3.71676	0.000201791	0.00242621	YES
175640	WBGene00017808	nspd-9	F26A1.10	338.158	0.701744	0.199498	3.51756	0.000435536	0.00459931	YES
176618	WBGene00013227	Y56A3A.6	Y56A3A.6	444.697	0.700748	0.215458	3.25236	0.00114451	0.0103618	-
178895	WBGene00003374	mlk-1	K11D12.10	606.913	0.700707	0.215296	3.25462	0.00113545	0.0103121	-
179872	WBGene00009973	F53C11.3	F53C11.3	1659.31	0.700245	0.171429	4.08474	4.41254e-05	0.000647232	-
179248	WBGene00022538	ZC190.4	ZC190.4	338.306	0.700009	0.261478	2.67712	0.0074258	0.0451123	-
178725	WBGene00001758	gst-10	Y45G12C.2	2800.76	0.699431	0.17497	3.99742	6.40366e-05	0.000903411	YES	gst-10 encodes a glutathione S-transferase with similarity to the pi class of human glutathione S-transferases; GST-10 catalyzes the conjugation of glutathione to 4-hydroxynonenal in vitro.
174971	WBGene00012988	ztf-22	Y48C3A.4	437.109	0.696243	0.210726	3.30403	0.000953067	0.00893167	-
174392	WBGene00004194	prx-5	C34C6.6	459.36	0.694391	0.189303	3.66814	0.000244324	0.0028381	-	prx-5 encodes an ortholog of the human receptor for type I peroxisomal targeting signal protein, PXR1 (or PEX5; OMIM:600414), which when mutated leads to neonatal adrenoleukodystrophy or Zellweger syndrome; PXR1 protein is a component of the peroxisomal import machinery known to exist in organisms like yeast, plants and mammals.
181393	WBGene00009636	F42F12.4	F42F12.4	222.508	0.691775	0.24853	2.78346	0.00537818	0.0353087	-
185877	WBGene00009798	F46G10.4	F46G10.4	385.551	0.689691	0.214364	3.21739	0.00129365	0.0114387	-
178386	WBGene00010793	LLC1.2	LLC1.2	2840.16	0.68965	0.186918	3.68959	0.000224612	0.00264972	-
175167	WBGene00003670	nhr-80	H10E21.3	370.558	0.689552	0.210718	3.27239	0.00106643	0.00977772	-	nhr-80 encodes a nuclear hormone receptor, expressed in the intestine,that regulates expression of the delta-9 desaturases FAT-5/-6/-7, andthus regulates fatty acid metabolism; NHR-80 is fully required for anyexpression of FAT-7, full expression of FAT-5/-6, viability in theabsence of FAT-6, and transcriptional hyperactivation of fat-7 in theabsence of FAT-6, and for a fully normal adult lifespan…
172520	WBGene00003071	lrp-1	F29D11.1	2055.44	0.689106	0.196254	3.5113	0.00044592	0.00470207	-	lrp-1 encodes a low-density lipoprotein (LDL) receptor-like protein most closely related to the vertebrate gp330/megalin/LRP-2 proteins; during development, lrp-1 activity is required in the hyp7 syncytium for completion of molting and for growth beyond the third larval stage; LRP-1 is expressed on the apical surface of the hyp6 and hyp7 syncytia in hermaphrodites and males from hatching through …
175809	WBGene00021344	rev-3	Y37B11A.2	608.657	0.688916	0.220936	3.11817	0.00181975	0.0150296	-
179463	WBGene00012531	Y32F6B.1	Y32F6B.1	976.984	0.688441	0.24669	2.79071	0.00525919	0.0348433	-
176404	WBGene00010540	K03H1.5	K03H1.5	403.586	0.688054	0.216801	3.17366	0.00150529	0.0128755	-
181241	WBGene00011106	acl-5	R07E3.5	617.089	0.687864	0.185687	3.70443	0.00021187	0.0025263	YES	acl-5 encode a glycerol-3-phosphate acyltransferase; ACL-5 proteins are predicted to function in phospholipid biosynthesis, and acl-5 expression is highly induced during dauer larval development; large-scale expression studies have reported acl-5 expression in body wall muscle and some unidentified cells in the head.
191143	WBGene00022590	ZC317.7	ZC317.7	337.897	0.686118	0.241203	2.84457	0.00444719	0.0306494	-
180260	WBGene00012668	Y39B6A.5	Y39B6A.5	148.757	0.685279	0.251473	2.72507	0.00642887	0.0402615	YES
181152	WBGene00016438	C35B8.3	C35B8.3	335.924	0.684506	0.208772	3.27872	0.00104277	0.0095938	-
189432	WBGene00012431	Y11D7A.7	Y11D7A.7	394.985	0.68372	0.249467	2.74073	0.00613032	0.0389626	-
186181	WBGene00010001	F53F8.4	F53F8.4	917.238	0.677638	0.211005	3.21148	0.00132052	0.0116264	YES
176594	WBGene00013425	ceh-91	Y66A7A.5	547.819	0.675931	0.223323	3.02669	0.00247245	0.0191675	-	ceh-91 is a divergent homeobox gene; it encodes a highly divergent double homeobox domain (named Hochob), and two divergent homeodomains; most homeodomain proteins bind DNA and function as transcription factors; ceh-91 is expressed in intestine, renal gland cells, and head neurons;
171934	WBGene00001501	ftn-2	D1037.3	4799.96	0.675666	0.208501	3.24059	0.00119283	0.0107184	-	ftn-2 encodes one of two C. elegans ferritin heavy chain homologs; loss of ftn-2 activity via deletion mutation results in slightly lower brood sizes and, under iron stress conditions, slightly faster growth from the L4 to adult stage of development, and slightly reduced lifespan; an ftn-2::gfp reporter fusion is expressed in diverse tissues, including the pharynx, intestine, and hypodermis, and …
179549	WBGene00010744	K10D6.4	K10D6.4	198.551	0.675622	0.241187	2.80124	0.00509074	0.034058	-
191752	WBGene00004235	ptr-21	Y65B4BR.3	835.257	0.672757	0.173152	3.88535	0.000102181	0.00135277	-	ptr-21 encodes a nematode-specific member of the sterol sensing domain(SSD) proteins, distantly paralogous to Drosophila PATCHED (PTC) andhuman PTCH (OMIM:601309, mutated in basal cell nevus syndrome); PTR-21is weakly required for normal molting from L4 to adult stages; PTR-21 isalso required for normal growth to full size and locomotion.
188583	WBGene00011832	bgal-1	T19B10.3	622.049	0.67022	0.249419	2.68712	0.00720703	0.0440341	YES	The T19B10.3 gene encodes an ortholog of the human gene GALACTOSIDASE, BETA 1 (GLB1), which when mutated leads to gangliosidosis type I (OMIM:230500).
179738	WBGene00011242	R11D1.1	R11D1.1	1298.65	0.669955	0.190403	3.51861	0.000433819	0.00458454	-
182595	WBGene00007583	C14B4.2	C14B4.2	786.2	0.669633	0.191665	3.49376	0.000476269	0.00497114	-
187512	WBGene00019813	ger-1	R01H2.5	451.906	0.66944	0.20839	3.21244	0.00131615	0.0116021	-	ger-1 encodes the C. elegans ortholog of GDP-keto-6-deoxymannose 3,5-epimerase/4-reductase; GER-1 is involved in the synthesis of GDP-fucose and exhibits enzymatic activity in vitro; ger-1 is expressed in larvae and adults.
24105124	WBGene00021675	Y48G1BR.1	Y48G1BR.1	387.892	0.669028	0.233072	2.87047	0.00409857	0.028686	-
175213	WBGene00020566	ttr-7	T19C3.9	262.74	0.667242	0.227607	2.93155	0.00337275	0.0244988	YES
175955	WBGene00004857	sma-3	R13F6.9	194.281	0.667234	0.246549	2.70629	0.00680392	0.0420436	-	sma-3 encodes a Smad protein; during development, SMA-3 functions as part of a DBL-1/SMA-6 TGF-beta-related signaling pathway that controls body size and male tail sensory ray and spicule formation; sma-3, through this pathway, also regulates reproductive aging; studies have shown that a reduction of TGF-beta pathway genes extends reproductive span by maintaining oocyte and germline quality; sma-…
181064	WBGene00019492	K07E3.4	K07E3.4	2576.56	0.666804	0.153169	4.3534	1.34044e-05	0.000227954	-
24104671	WBGene00003822	nsy-1	F59A6.1	1572.22	0.666145	0.170199	3.91393	9.08072e-05	0.00122356	-	nsy-1 encodes a MAP kinase kinase kinase (MAP3K) that is orthologous to the mammalian apoptosis signal-regulating kinase (ASK) family of protein kinases; nsy-1 activity is required for chemotaxis, egg laying, pathogen response, and response to anoxia; NSY-1 activity is activated by the calmodulin kinase UNC-43, and is required for lateral signalling that leads to asymmetric olfactory neuron fates…
174099	WBGene00020577	T19D12.2	T19D12.2	623.28	0.665853	0.17991	3.70104	0.000214717	0.00255181	YES
189911	WBGene00012866	afmd-2	Y45F10A.3	155.472	0.662897	0.246871	2.6852	0.00724872	0.0442043	-
173333	WBGene00013203	Y54E5A.8	Y54E5A.8	307.237	0.661518	0.22611	2.92565	0.00343735	0.0249205	-
179405	WBGene00011003	R04B5.5	R04B5.5	311.913	0.661439	0.219542	3.01282	0.00258831	0.0198414	-	R04B5.5 encodes one of two C. elegans sorbitol dehydrogense orthologs; by homology the product of R04B5.5 is predicted to catalyze the reversible oxidation of sorbitol to fructose in the presence of NAD+; in the embryo, an R04B5.5::gfp fusion is expressed in body wall muscle, gut, and tail hypodermis.
174360	WBGene00011756	ctg-2	T13H5.2	528.328	0.659253	0.206794	3.18797	0.00143274	0.012365	-
180881	WBGene00015801	C15H9.5	C15H9.5	486.327	0.658999	0.229424	2.8724	0.00407367	0.02854	-
177147	WBGene00018146	F37C4.6	F37C4.6	1007.39	0.658741	0.205793	3.20099	0.00136957	0.011985	YES
181258	WBGene00003733	nhx-5	F57C7.2	340.863	0.657612	0.212712	3.09156	0.00199108	0.0161012	YES	nhx-5 encodes a sodium/proton exchanger expressed intracellularly in many neurons, as well as in the vulC cells of the vulva and the excretory cell; nhx-5 has no obvious phenotype in mass RNAi screens; NHX-5 is thought to prevent intracellular acidification by catalysing the electroneutral exchange of vesicular sodium for an intracellular proton; the granular intracellular expression of NHX-5::GF…
181593	WBGene00008975	F20D1.3	F20D1.3	1286.84	0.652253	0.162175	4.02191	5.77286e-05	0.000820851	YES
187461	WBGene00010891	M18.6	M18.6	482.282	0.652248	0.240442	2.7127	0.00667379	0.0414708	-
180812	WBGene00015389	scav-1	C03F11.3	1827.84	0.650194	0.158166	4.11083	3.94242e-05	0.000590294	-
183055	WBGene00016264	C30F12.5	C30F12.5	808.725	0.650017	0.233247	2.78683	0.00532271	0.0350084	-
181334	WBGene00003970	pek-1	F46C3.1	963.175	0.648778	0.208988	3.10438	0.00190681	0.0155701	-	pek-1 encodes a predicted transmembrane protein kinase orthologous to human eukaryotic translation initiation factor 2-alpha kinase 3 (EIF2AK3, OMIM:604032), which when mutated leads to Wolcott-Rallison syndrome; PEK-1 is strongly expressed in intestinal cells and is required for the unfolded protein response (UPR) that counteracts cellular stress induced by accumulation of unfolded proteins in t…
178747	WBGene00002055	ifc-1	F37B4.2	2705.97	0.648727	0.23711	2.73598	0.00621951	0.0393625	-	ifc-1 encodes a nonessential intermediate filament protein; IFC-1 is predicted to function as a structural component of the cytoskeleton; IFC-1 has no function in RNAi assays.
181456	WBGene00004238	ptr-24	F46G10.5	1518.9	0.648265	0.178037	3.64117	0.000271399	0.00311245	-	ptr-24 encodes a nematode-specific member of the sterol sensing domain(SSD) proteins, distantly paralogous to Drosophila PATCHED (PTC) andhuman PTCH (OMIM:601309, mutated in basal cell nevus syndrome); PTR-24has no known function in vivo.
172288	WBGene00001819	haf-9	ZK484.2	2897.4	0.64799	0.179042	3.6192	0.000295515	0.00333589	-	haf-9 encodes a protein similar to the conserved half-type ATP-binding cassette (ABC) transporter, TAPL/ABCB9; in elegans, haf-9 along with another TAPL gene, haf-4 is required for the formation of intestinal organelles; haf-9 and haf-4 are required for proper growth, normal brood size and for the normal defecation cycle; haf-9 and haf-4 are localized to intestinal organelles and physically inter…
174452	WBGene00012005	43617	T24H10.7	629.898	0.647747	0.222823	2.907	0.00364914	0.0261661	YES	jun-1 encodes a basic-leucine zipper (bZIP) transcription factor that is the C. elegans JUN homolog; jun-1 activity is essential for regulation of ovulation, and thus normal levels of fertility; in regulating ovulation, JUN-1 functions with FOS-1 to regulate expression of plc-1 which encodes a phospholipase C essential for IP3 production and ovulation; in addition, JUN-1 interacts with FOS-1 in v…
178962	WBGene00019599	acds-10	K09H11.1	823.493	0.646292	0.202418	3.19285	0.00140875	0.0122092	-	K09H11.1 encodes an acyl CoA dehydrogenase; by homology, the product of K09H11.1 is predicted to function in fatty acid beta-oxidation; K09H11.1::yfp promoter fusions are expressed in the descendants of the tertiary vulval precursor cells P3.p, P4.p, and P8.p; large-scale expression studies reveal additional expression in the nervous system, intestine, and hypodermis.
3565035	WBGene00009245	rict-1	F29C12.3	2205.37	0.644809	0.239759	2.6894	0.00715803	0.0437996	-	rict-1 enocdes the C. elegans ortholog of mammalian Rictor, a component of the target of rapamycin complex 2 (TORC2); in C. elegans, rict-1 activity is required for regulation of fat metabolism, feeding, growth, and life span; rict-1 has been reported to interact genetically with akt-1, akt-2, and sgk-1; a rict-1::RFP promoter fusion indicates that rict-1 is expressed in head neurons, the ventral…
175361	WBGene00021020	W04B5.3	W04B5.3	815.684	0.644674	0.179571	3.59007	0.000330584	0.00366488	-
182893	WBGene00023417	swm-1	C25E10.9	798.571	0.643831	0.196111	3.28298	0.00102715	0.0094901	YES	swm-1 encodes a putative secreted TIL-domain protease inhibitor that, inmales, inhibits unpolarized round spermatids from remodelling themselvesinto motile spermatozoa until their transfer to a hermaphrodite; SWM-1is also required for efficient sperm transfer, and thus for malefertility; SWM-1 is biologically active from spermatogenesis in L4larvae onward into adulthood, and functions non-autonom…
174010	WBGene00020025	R12C12.5	R12C12.5	588.968	0.642834	0.198361	3.24073	0.00119225	0.0107184	YES
179226	WBGene00020721	T23B12.6	T23B12.6	1306.12	0.642394	0.179473	3.57934	0.000344458	0.00377593	-	T23B12.6 encodes a BTB/POZ domain-containing protein with similarity to the mammalian KCTD3 (potassium channel tetramerisation domain containing 3) proteins.
175500	WBGene00007969	acs-19	C36A4.9	12857.9	0.640776	0.20407	3.13999	0.00168955	0.0141407	YES
181164	WBGene00020596	oga-1	T20B5.3	522.445	0.640449	0.207948	3.07985	0.00207105	0.016573	-	oga-1 encodes an ortholog of mammalian O-linked N-acetylglucosamine(O-GlcNAc)-selective N-acetyl-beta-D-glucosaminidase (O-GlcNAcase); apolymorphism of OGA-1's human ortholog MGEA5 is associated with type 2diabetes, and OGA-1 appears to be required for fine-tuning of insulinsignalling; oga-1(ok1207) mutants are viable and fertile but accumulateO-GlcNAc on nuclear pores and other proteins, while s…
176669	WBGene00013035	Y49E10.16	Y49E10.16	711.972	0.640127	0.211781	3.02258	0.00250626	0.0193431	-
181289	WBGene00006896	ver-3	F59F3.1	746.107	0.640055	0.200683	3.18938	0.00142576	0.0123195	-
181595	WBGene00004317	rbg-1	F20D1.6	372.922	0.639389	0.199784	3.2004	0.00137238	0.011991	YES
175843	WBGene00017775	F25B5.3	F25B5.3	6600.65	0.638896	0.176504	3.61972	0.000294916	0.00333174	-	F25B5.3 is orthologous to the human gene NUCLEOTIDASE, 5-PRIME, CYTOSOLIC III (NT5C3; OMIM:606224), which when mutated leads to hemolytic anemia due to UMPH1 deficiency
180104	WBGene00009149	F26D2.10	F26D2.10	313.185	0.638143	0.234957	2.716	0.0066076	0.0411305	-
177014	WBGene00019783	M70.1	M70.1	403.918	0.637959	0.18831	3.38782	0.000704496	0.0069078	-
3565206	WBGene00020166	T02G5.7	T02G5.7	7221.4	0.637919	0.171498	3.7197	0.000199462	0.00240423	-	The T02G5.7 gene encodes a homolog of the human gene ACAT1, which when mutated leads to alpha-methylacetoaceticaciduria (OMIM:203750).
181468	WBGene00001465	flr-1	F02D10.5	223.597	0.637411	0.23236	2.7432	0.00608432	0.038761	-	flr-1 encodes an ion channel that belongs to the DEG/ENaC sodium channel superfamily; flr-1 activity is essential for normal defecation rhythm, growth rates, expulsion, and dauer larvae formation; a rescuing FLR-1::GFP reporter is expressed in the intestine from embryonic to adult stages where it localizes to the membranes facing the inner lumen as well as to part of the lateral membrane between …
173393	WBGene00016810	C50D2.7	C50D2.7	766.454	0.636847	0.179061	3.55659	0.000375697	0.00404148	-
175714	WBGene00003588	nex-1	ZC155.1	4805.95	0.636079	0.196166	3.24256	0.00118463	0.0106646	YES	nex-1 encodes an annexin, a member of a family of calcium-dependent phospholipid binding proteins; NEX-1 is required for efficient engulfment of apoptotic cell corpses in the pharynx, and may also function in other membrane fusion events, such as exocytosis; NEX-1 in vitro can bind phosphatidylserine, phosphatidylinositol, heparin, heparan sulfate, and chondroitin sulfate; NEX-1 is expressed in t…
178384	WBGene00010086	F55B11.4	F55B11.4	946.561	0.6352	0.21087	3.01228	0.00259296	0.0198559	YES
175099	WBGene00009182	F26H11.4	F26H11.4	252.887	0.634351	0.232343	2.73023	0.00632894	0.0397732	-
180942	WBGene00003163	mdl-1	R03E9.1	1190.76	0.633702	0.235148	2.6949	0.00704092	0.0431747	YES	mdl-1 encodes a basic helix-loop-helix (bHLH) protein similar to the vertebrate MAD transcriptional regulators; in vitro, MDL-1 can heterodimerize, and bind an E-box DNA sequence, with MXL-1, a C. elegans MAX-like bHLH protein; when expressed in rat embryonic fibroblasts, MDL-1 is able to suppress c-MYC/RAS-induced cell transformation, in a manner dependent upon an intact, predicted SIN3 interact…
180929	WBGene00020504	svh-2	T14E8.1	1373.77	0.632396	0.200849	3.14862	0.00164045	0.0138182	-
178014	WBGene00011480	enpl-1	T05E11.3	11386.8	0.631917	0.161147	3.92137	8.80453e-05	0.00118857	-	enpl-1 encodes the C. elegans ortholog of the Hsp90 family member and endoplasmic reticulum (ER) chaperone GRP94/GP96; loss of enpl-1 activity via RNAi results in slow growth, larval arrest, uncoordinated locomotion, and weak endocytosis defects; in addition, loss of enpl-1 expression results in an increase in hsp-4 expression, revealing compensatory regulation amongst ER chaperones; an enpl-1::g…
181198	WBGene00002271	lec-8	R07B1.10	2265.95	0.631888	0.17222	3.66908	0.000243424	0.00282993	-	lec-8 encodes a glycolipid-binding galectin; LEC-8 binds glycolipids and can inhibit Bacillus thuringiensis Cry5B from binding glycolipids; lec-8 mutants are more susceptible to Cry5B; lec-8 is expressed in the pharyngeal-intestinal valve, the intestinal-rectal valve, and in some vesicles of the intestine; lec-8 expression in the intestine is induced in response to bacterial infection and Cry5B, …
173358	WBGene00000088	aex-5	F32A7.6	643.314	0.631759	0.214225	2.94905	0.00318757	0.0233658	-	an ortholog of calcium-dependent serine endoproteinases, the kex2/subtilisin-like proprotein convertase that affects defecation cycle and anterior body contractions; and is expressed in all muscle cells except pharyngeal muscles.
190020	WBGene00012987	Y48C3A.3	Y48C3A.3	274.67	0.63166	0.207871	3.03871	0.00237591	0.0184987	YES
178228	WBGene00011951	T23F6.3	T23F6.3	497.737	0.630651	0.22576	2.79346	0.00521481	0.034618	-
24104905	WBGene00020576	T19D12.1	T19D12.1	1361.01	0.630167	0.176535	3.56963	0.000357479	0.00388321	-
186961	WBGene00010546	K03H1.11	K03H1.11	378.396	0.629486	0.216541	2.90701	0.00364902	0.0261661	-
175938	WBGene00021503	ctsa-2	Y40D12A.2	1107.75	0.628059	0.179089	3.50697	0.000453246	0.00476885	-
183905	WBGene00004890	smp-2	D1037.2	1121.6	0.627179	0.186439	3.36398	0.000768266	0.00746197	-
172390	WBGene00002258	lbp-6	W02D3.5	9729.29	0.626914	0.184708	3.39409	0.000688569	0.00677469	YES
174986	WBGene00008444	tbc-14	E01G4.1	654.79	0.625663	0.207273	3.01854	0.00253997	0.0195437	-
183833	WBGene00008333	C55A6.4	C55A6.4	366.32	0.624508	0.219072	2.8507	0.00436225	0.0301651	YES
176050	WBGene00003378	mml-1	T20B12.6	687.59	0.623222	0.216623	2.87699	0.00401491	0.0282515	-	mml-1 encodes, by alternative splicing, two isoforms of a bHLH-ZIP protein orthologous to human MLX (OMIM:602976), MLXIP (OMIM:608090), and MLXIPL (OMIM:605678, deleted in Williams-Beuren syndrome); MML-1 has five N-terminal Mondo Conserved Regions, an N-terminal nuclear localization sequence, and a C-terminal bHLHZip domain; with MXL-2, MML-1 is probably required for normal migration of ray 1 pr…
190226	WBGene00001787	gst-39	Y53F4B.33	482.216	0.622554	0.19035	3.27057	0.00107331	0.00981724	YES
13190517	WBGene00043097	C02D5.4	C02D5.4	880.168	0.621797	0.217694	2.85629	0.00428618	0.0297103	-
181196	WBGene00009801	ipla-2	F47A4.5	416.113	0.621374	0.229268	2.71025	0.00672324	0.0416352	-	ipla-2 encodes a calcium-independent phospholipase A2 (iPLA2, EC 3.1.1.4); ipla-2 transcription is elevated in response to short-term (2 hr.) fasting; an IPLA-2::GFP fusion protein is expressed in head neurons, body wall muscle, hypodermal seam cells, and the intestine; in the intestine, the IPLA-2::GFP fusion protein localizes to the cytoplasm and assembles into aggregates, that are close to or …
180822	WBGene00020735	T23F2.2	T23F2.2	562.194	0.620798	0.219171	2.83248	0.00461882	0.0315616	YES
188160	WBGene00020289	T06C10.3	T06C10.3	311.698	0.620573	0.216435	2.86726	0.00414047	0.0289231	-
172189	WBGene00001491	frm-4	C24A11.8	1874.02	0.617241	0.178728	3.45352	0.000553317	0.00563446	YES	frm-4 encodes a predicted transmembrane protein that contains an N-terminal FERM (Band 4.1-ezrin-radixin-moesin) domain; by homology, FRM-4 is predicted to function as a membrane-cytoskeleton linker protein that plays a role in cell adhesion, migration, or organization of cell surface structures; however, as loss of frm-4 activity via large-scale RNAi screens does not result in any obvious abnorm…
179424	WBGene00000102	akt-1	C12D8.10	3973.36	0.616048	0.18092	3.40509	0.00066142	0.00657948	YES	akt-1 encodes an ortholog of the serine/threonine kinase Akt/PKB; akt-1 genetically interacts with the insulin signaling pathway and functions to regulate such processes as dauer larval development and salt chemotaxis learning; AKT-1 binds calmodulin in vitro in a calcium-dependent manner; an AKT-1::GFP fusion protein is widely expressed beginning in late stage embryos and continuing through adul…
176086	WBGene00003956	pcp-1	ZK112.1	5588.72	0.6154	0.186705	3.29611	0.000980348	0.00911616	-	pcp-1 encodes a predicted prolylcarboxypeptidase (PRCP); by homology, PCP-1 is predicted to function as a lysosomal serine-type peptidase that hydrolyzes proteins containing a penultimate proline residue.
175891	WBGene00018563	F47D12.7	F47D12.7	914.711	0.614035	0.192787	3.18505	0.0014473	0.0124459	-
24104657	WBGene00018984	F56F10.1	F56F10.1	3014.95	0.610163	0.188713	3.23328	0.00122376	0.0109485	-	F56F10.1 encodes a predicted carboxypeptidase.
179255	WBGene00015219	B0507.2	B0507.2	467.258	0.610123	0.198435	3.07467	0.00210737	0.0167891	YES
187474	WBGene00010915	M110.7	M110.7	321.767	0.608835	0.217228	2.80275	0.00506687	0.034025	-
175602	WBGene00009442	F35G12.5	F35G12.5	460.236	0.608524	0.20599	2.95414	0.00313545	0.0230659	-
180616	WBGene00002253	lbp-1	F40F4.3	1187.88	0.605759	0.191007	3.17141	0.00151703	0.0129528	YES	lbp-1 encodes a predicted secreted fatty acid binding protein (FABP) that is similar to the Ascaris suum secreted FABP As-p18; by homology, LBP-1 is predicted to function in sequestering or transporting small hydrophobic molecules such as lipids and steroid hormones; an lbp-1::gfp promoter fusion is expressed in the embryo, beginning at gastrulation, in presumptive hypodermal precursors; lbp-1::g…
175895	WBGene00002891	let-767	C56G2.6	7575.24	0.604983	0.158402	3.81929	0.000133836	0.00170901	YES	let-767 encodes a steroid dehydrogenase required for embryogenesis, molting, and female reproduction; LET-767 is orthologous to human HSD17B3 (OMIM:605573, mutated in pseudohermaphroditism), HSD17B12 (OMIM:609574), and HSDL1; in vitro, LET-767 catalytically converts androstenedione and estrone into testosterone and estradiol, and in vivo probably catalyzes the synthesis of endogeneous steroid hor…
3564781	WBGene00021068	W06H8.6	W06H8.6	1313.43	0.602478	0.168284	3.58012	0.000343432	0.00377043	-
171931	WBGene00021650	Y47G6A.26	Y47G6A.26	386.089	0.601861	0.209396	2.87427	0.00404959	0.0284282	-
179119	WBGene00015460	C05C8.1	C05C8.1	544.791	0.601802	0.202	2.97922	0.00288986	0.0216687	-
181600	WBGene00007666	C18B12.4	C18B12.4	633.051	0.601502	0.212196	2.83465	0.00458765	0.031407	-
177800	WBGene00003627	nhr-34	F58G6.5	523.747	0.599739	0.186875	3.20931	0.00133056	0.0117076	-	nhr-34 encodes a member of the nuclear receptor superfamily; phylogenetic analyses indicate that NHR-34 is a divergent nuclear receptor that likely arose from the expansion and diversification of the HNF4 (NR2A) subgroup in C. elegans; the role of NHR-34 in C. elegans development and/or behavior, and the NHR-34 expression pattern, are not yet known.
180750	WBGene00003056	lon-2	C39E6.1	474.208	0.599725	0.199558	3.00526	0.00265355	0.0202124	-	lon-2 encodes a member of the glypican family of heparan sulfate proteoglycans; during development, lon-2 activity is required in the hypodermis for negative regulation of the DBL-1/BMP signaling pathway that regulates body length; genetic analyses indicate that lon-2 functions upstream of dbl-1, and in vitro studies show that LON-2 can bind mammalian BMP2, suggesting that LON-2 may directly inte…
176446	WBGene00003589	nex-2	T07C4.9	1279.42	0.599352	0.182185	3.2898	0.00100259	0.00929899	YES	nex-2 encodes an annexin, a member of a family of calcium-dependent phospholipid binding proteins; by homology, NEX-2 could function in a number of processes, such as membrane fusion, cytoskeletal interactions, and intracellular signaling; however, as loss of nex-2 function via RNA-mediated interference (RNAi) does not result in any abnormalities, the precise role of NEX-2 in C. elegans developme…
181510	WBGene00007848	cytb-5.1	C31E10.7	2348.18	0.598344	0.192636	3.10608	0.00189584	0.0155069	YES	cytb-5.1 encodes a protein orthologous to cytochrome b5; a CYTB-5.1 reporter fusion protein, when expressed in the distal tip cell, exhibits perinuclear localization, consistent with localization to the endoplasmic reticulum.
182693	WBGene00015865	C16E9.1	C16E9.1	835.9	0.597008	0.194366	3.07156	0.00212943	0.0169086	YES
4927009	WBGene00045038	ule-2	F13G11.3	679.05	0.593025	0.201185	2.94766	0.00320194	0.0234472	-
177903	WBGene00007697	C24F3.2	C24F3.2	403.265	0.592927	0.2253	2.63172	0.00849531	0.0497829	YES
181791	WBGene00007068	cTel55X.1	cTel55X.1	698.672	0.592177	0.204725	2.89254	0.00382135	0.0271147	-
174140	WBGene00000198	art-1	C15F1.6	4058.89	0.591561	0.151831	3.89618	9.77222e-05	0.00130212	YES	a protein similar to synaptic glycoprotein SC2 from mammals.
172430	WBGene00016266	idhg-2	C30F12.7	1189.03	0.590998	0.192974	3.06257	0.00219447	0.01732	YES	C30F12.7 encodes the C. elegans homolog of the gamma subunit of an NAD+-dependent mitochondrial isocitrate dehydrogenase; by homology, the product of C30F12.7 is predicted to catalyze the formation of alpha-ketoglutarate from isocitrate as part of the citric acid cycle.
175848	WBGene00001489	frm-2	T04C9.6	429.617	0.590987	0.205054	2.88211	0.00395025	0.0278782	-
178224	WBGene00007779	C27D8.3	C27D8.3	477.226	0.590877	0.18748	3.15167	0.00162338	0.0137306	-	The C27D8.3 gene encodes a protein that may be involved in apoptosis.
181233	WBGene00007591	zipt-13	C14H10.1	1592.44	0.589742	0.19838	2.97278	0.00295112	0.0220248	YES
189613	WBGene00012547	Y37D8A.5	Y37D8A.5	320.272	0.588585	0.211191	2.78698	0.00532022	0.0350084	-
174787	WBGene00013926	nep-1	ZK20.6	573.645	0.588202	0.18506	3.17845	0.00148065	0.0126928	-	ZK20.6 encodes a neprilysin; neprilysins are thermolysin-like zinc metallopeptidases, found on the outer surface of animal cells, that negatively regulate small signalling peptides (e.g., enkephalin, tachykinin, insulin, and natriuretic peptides) by cleaving them; ZK20.6 is closely paralogous to F18A12.8, and orthologous to CG9761 in Drosophila melanogaster; more generally, ZK20.6 falls into a gr…
266822	WBGene00001404	fbp-1	K07A3.1	3150.2	0.588082	0.161384	3.64399	0.000268446	0.00308349	YES	fbp-1 encodes fructose 1,6-bisphosphatase, a gluconeogenic enzyme that catalyzes the hydrolysis of fructose 1,6-bisphosphate to fructose 6-phosphate and inorganic phosphate in a reaction that reverses the third enzymatic step of glycolysis; FBP-1 is orthologous to human FBP1 (OMIM:229700, mutated in FBP deficiency).
175908	WBGene00015814	oatr-1	C16A3.10	4234.23	0.58683	0.178599	3.28575	0.00101712	0.00940952	-	C16A3.10 encodes an ornithine transaminase orthologous to the human gene OAT (ornithine aminotransferase); the product of C16A3.10 is predicted to catalyze the conversion of ornithine to L-glutamate-5-semialdehyde in the process of arginine-to-proline conversion.
172483	WBGene00001680	gpb-2	F52A8.2	355.78	0.586605	0.196395	2.98687	0.00281854	0.0212687	-	gpb-2 encodes an ortholog of Gbeta(5), that is dispensable for viability, but required for normal egg-laying, locomotion, and pharyngeal pumping; GBP-2 may regulate the interaction between the GOA-1 and EGL-30 signaling pathways based on genetic analysis; gpb-2 is expressed throughout development in the nervous system and in muscle, and expression is dependent upon expression of both EAT-16 and E…
174005	WBGene00001208	egl-44	F28B12.2	691.356	0.586253	0.214341	2.73514	0.00623539	0.039375	-	egl-44 encodes a transcription enhancer factor of the TEA domain (TEAD) class; egl-44 activity is required to repress the touch cell fate in some cells and to promote aspects of HSN differentiation; EGL-44 physically interacts with YAP-1, a C. elegans Yes-associated protein (YAP) homolog, and when co-expressed, the two proteins are able to activate a TEAD reporter; an EGL-44::GFP fusion protein i…
178282	WBGene00010440	ttr-51	JC8.8	3703.72	0.586238	0.186848	3.13752	0.00170386	0.0142523	YES
179629	WBGene00004855	sma-1	R31.1	3217.39	0.584813	0.159015	3.67771	0.000235333	0.00274918	-	sma-1 encodes a beta-H spectrin; during embryonic morphogenesis, SMA-1 activity is required for a normal rate of elongation and thus, for a wild-type body length upon hatching; in addition, SMA-1 is required for proper morphogenesis of the pharynx and the excretory cell; sma-1 mRNA transcripts are first detected in hypodermal cells at the beginning of embryonic morphogenesis with later expression…
178844	WBGene00020369	T08H10.1	T08H10.1	3973.25	0.584731	0.175529	3.33125	0.000864562	0.00822533	-
3565691	WBGene00013884	ZC412.3	ZC412.3	630.988	0.583962	0.18103	3.22577	0.00125633	0.0111705	YES
189992	WBGene00021635	Y47G6A.5	Y47G6A.5	517.805	0.583097	0.208063	2.8025	0.00507083	0.034025	-
186113	WBGene00002021	hsp-17	F52E1.7	591.599	0.580583	0.209164	2.77574	0.0055077	0.0359298	-	hsp-17 encodes a heat shock protein that is a member of the hsp16/hsp20/alpha-crystallin family of heat shock proteins; by homology, HSP-17 is predicted to function as a molecular chaperone that protects cells from heat-induced protein aggregation and denaturation.
176033	WBGene00015163	B0361.9	B0361.9	550.302	0.580415	0.196854	2.94846	0.00319366	0.0233985	YES
175541	WBGene00006959	xbp-1	R74.3	5227.63	0.578816	0.153366	3.77409	0.000160596	0.00200626	-	xbp-1 encodes a bZIP transcription factor orthologous to yeast Hac1 and mammalian X box-binding protein 1 (XBP-1, OMIM:194355); XBP-1 is required for the unfolded protein response (UPR) that counteracts cellular stress induced by accumulation of unfolded proteins in the endoplasmic reticulum (ER); xbp-1 mRNA is spliced by the IRE-1 endoribonuclease to promote translation of transcriptionally acti…
179381	WBGene00008239	fshr-1	C50H2.1	981.272	0.578404	0.168091	3.44102	0.000579529	0.00587855	YES	fshr-1 encodes a putative neuropeptide receptor required for normalacetylcholine secretion by synapses; FSHR-1 is orthologous to humanfollicle-stimulating hormone receptor (OMIM:136435; mutated in ovariandysgenesis), thyrotropin receptor (OMIM:603372; mutated inhyperthyroidism), and luteinizing hormone receptor (OMIM:152790, mutatedin precocious puberty); fshr-1 mutants have abnormally many GFP::…
259368	WBGene00021237	crtc-1	Y20F4.2	407.267	0.578065	0.209751	2.75595	0.00585216	0.0375644	-	crtc-1 encodes a CREB-regulated transcriptional coactivator orthologous to mammalian CRTCs (OMIM: 608972); CRTC-1 is a central node linking the upstream lifespan modifiers AMPK and calcineurin to CREB activity via a shared signal-transduction pathway; posttranslational modification of CRTC-1 is required for their effects on longevity; CRTC-1 is both a critical and direct target of aak-2-mediated …
181267	WBGene00008748	yap-1	F13E6.4	679.017	0.577388	0.187664	3.07672	0.00209295	0.0166926	-	yap-1 encodes a protein with sequence similarity to YAP (yes-associated protein) in its N-terminal TEAD-binding domain and WW domain; YAP-1 plays a role in the response to heat and in determination of adult life span; YAP-1 physically interacts with EGL-44, a transcription enhancer factor of the TEA domain (TEAD) class, and when co-expressed, the two proteins are able to activate a TEAD reporter;…
172437	WBGene00007024	plin-1	W01A8.1	6834.69	0.576791	0.187411	3.07769	0.00208614	0.0166643	YES	plin-1 encodes a mammalian perilipin homolog, the similarity appears clearly in profile-to-sequence (PSI-BLAST) and profile-to-profile (HHpred) searches; mammalian perilipin family proteins coat lipid droplets (LDs) sub-cellularly and are known to regulate the size and formation of LDs; perilipins are also known to interact with adipose triglyceride lipases (ATGL) and hormone sensitive lipases (H…
173389	WBGene00016020	sptl-1	C23H3.4	4128.34	0.57626	0.158286	3.64063	0.000271974	0.00311656	-	sptl-1 encodes a putative serine palmitoyltransferase required for normal embryonic and larval developement, locomotion, and speed of growth.
172314	WBGene00020349	T08B2.11	T08B2.11	450.808	0.5738	0.20977	2.73538	0.00623084	0.039375	-
6418876	WBGene00045394	ZK813.7	ZK813.7	2162.2	0.57222	0.163349	3.50304	0.000459977	0.00482909	-
174503	WBGene00011849	T19H5.4	T19H5.4	1124.83	0.571149	0.178075	3.20735	0.00133963	0.0117587	YES
180666	WBGene00018532	F47B7.1	F47B7.1	1561.21	0.570941	0.191988	2.97383	0.00294105	0.0219725	YES
177846	WBGene00001113	dur-1	F25H8.5	1154.98	0.57007	0.205586	2.7729	0.00555591	0.036146	YES	The dur-1 ('Dauer UpRegulated') gene encodes proteins (DUR-1A and DUR-1C) that are predicted to be hydrophilic and heat-resistant, and that might participate in anhydrobiosis; expression of at least one dur-1 transcript is upregulated in dauer larvae and other transcripts may be specifically expressed in dauer larvae.
173269	WBGene00004875	smd-1	F47G4.7	4256.85	0.569086	0.199448	2.85331	0.00432666	0.0299621	-	smd-1 encodes an S-adenosylmethionine decarboxylase; SMD-1 functions in polyamine biosynthesis, exhibiting adenosylmethionine decarboxylase activity in vitro that is stimulated by putrescine; in large-scale RNAi screens, loss of smd-1 results in defective axon guidance and, in a sensitized genetic background, locomotion defects; smd-1::gfp reporter fusions are expressed in the intestine and in he…
177065	WBGene00021879	clec-83	Y54G2A.14	2211.29	0.565431	0.172836	3.27149	0.00106983	0.00980266	-
181758	WBGene00020812	acdh-7	T25G12.5	1175.13	0.564712	0.181773	3.10669	0.00189193	0.0154925	-
172917	WBGene00003847	blmp-1	F25D7.3	489.429	0.563985	0.211522	2.66631	0.00766887	0.0461414	-	blmp-1 encodes a zinc finger and SET domain-containing protein that is the C. elegans BLIMP1 (B lymphocyte-induced maturation protein 1) ortholog; loss of blmp-1 activity via deletion mutation has been reported to result in small, dumpy animals with abnormal fat content, while loss of blmp-1 activity via RNAi reportedly results in animals that are small, dumpy, have an amorphous pharynx, and are …
180608	WBGene00002217	klp-4	F56E3.3	1596.15	0.563835	0.181848	3.10058	0.00193141	0.0156821	-	klp-4 encodes a kinesin-like motor protein paralogous to UNC-104 and KLP-6 and orthologous to Drosophila KHC-73 and the vertebrate KIF1A, KIF13B, and GAKIN motor proteins; as loss of KLP-4 function via RNA-mediated interference (RNAi) does not result in any abnormalities, the precise role of KLP-4 in C. elegans development and/or behavior is not yet known; based on sequence similarity, however, K…
173742	WBGene00019487	ephx-1	K07D4.7	482.674	0.563621	0.197687	2.85108	0.00435715	0.0301443	-
183530	WBGene00008127	ddo-1	C47A10.5	285.054	0.563379	0.211406	2.66492	0.00770077	0.0462668	-	ddo-1 encodes a D-aspartate oxidase (DASPO), paralogous to DDO-2 and DDO-3; recombinant DDO-1 has DASPO acvitity on acidic D-amino acid substrates (e.g., D-aspartate, D-glutamate, or N-methyl-D-aspartate/NMDA), with highest catalytic efficiency on D-glutamate; since the C-terminal residues of DDO-1 match the PTS1 consensus sequence, DDO-1 is predicted to be peroxisomal.
172171	WBGene00000540	cln-3.2	C01G8.2	274.604	0.562282	0.209194	2.68785	0.00719137	0.0439849	-
181044	WBGene00001169	eef-1A.2	R03G5.1	13129.9	0.560739	0.164731	3.40396	0.000664166	0.00660224	YES	eef-1A.2 encodes a translation elongation factor 1-alpha homolog that is required for embryonic viability, fertility, and a normal postembryonic growth rate; eef-1A.2 encodes at least one alternatively spliced coding sequence identical to that of eef-1A.1.
178411	WBGene00001330	eps-8	Y57G11C.24	1513.96	0.555747	0.166686	3.33409	0.000855798	0.00816893	-	eps-8 is encodes a cell signaling adaptor protein that contains and N-terminal PTB domain, and C-terminal SH3 and actin-binding domains; EPS-8 is essential for epidermal and intestinal cells morphogenesis; eps-8 is also involved in trafficking of the LET-23 EGF receptor during vulval development; EPS-8 physically interacts with the ankyrin repeat protein VAB-19 and demonstrates a novel actin barb…
181184	WBGene00008865	F15G9.1	F15G9.1	1567.78	0.553571	0.198951	2.78245	0.00539503	0.0353871	YES
181727	WBGene00020142	aak-2	T01C8.1	838.457	0.551129	0.169911	3.24364	0.00118013	0.0106308	YES	aak-2 encodes one of two C. elegans homologs of the catalytic alpha subunit of AMP-activated protein kinases (AMPKs); in C. elegans, aak-2 functions downstream of environmental stressors, energy level signals (AMP:ATP ratio), and daf-2-mediated insulin signaling to positively regulate adult lifespan; in regulating lifespan, aak-2 likely acts in parallel with daf-16/FOXO; aak-2 activity is also re…
181558	WBGene00004313	rbc-1	F54E4.1	1975.9	0.550972	0.152862	3.60437	0.000312908	0.00350204	-	rbc-1 encodes an ortholog of S. cerevisiae RAV1; like RAV1, RBC-1 may berequired for the reassociation of vacuolar proton-translocating ATPase(V-ATPase) after temporary glucose starvation.
181067	WBGene00019493	catp-5	K07E3.7	502.242	0.547759	0.18222	3.00604	0.00264675	0.020182	-
172005	WBGene00002138	inx-16	R12E2.5	1437.95	0.546979	0.206692	2.64634	0.00813669	0.0481912	-	inx-16 encodes a pannexin, an integral transmembrane channel protein that is a structural component of gap junctions; inx-16 is required for the initiation and propagation of the intestinal calcium wave that is essential for proper execution of the C. elegans rhythmic defecation motor program; in addition, inx-16 mutant animals are aldicarb-resistant, suggesting regulatory communication between t…
176272	WBGene00010308	F59B2.3	F59B2.3	1184.48	0.546229	0.166981	3.2712	0.00107093	0.00980653	-
191694	WBGene00002131	inx-9	ZK792.3	514.047	0.546121	0.205743	2.65438	0.00794534	0.0474298	YES	inx-9 encodes an innexin, an integral transmembrane channel protein that is a structural component of invertebrate gap junctions; although the precise role of INX-9 in C. elegans development and/or behavior is not yet known, INX-9 may play a role in gonad or germline development, as INX-9 expression is detected solely in the sheath cells of the somatic gonad and particularly, the sheath cells in …
24104866	WBGene00020366	acdh-10	T08G2.3	1419.73	0.5458	0.179391	3.04252	0.00234603	0.0183057	-	T08G2.3 is orthologous to the human gene ACYL-CoA DEHYDROGENASE, MEDIUM-CHAIN (ACADM; OMIM:607008), which when mutated leads to MCAD deficiency.
179616	WBGene00004258	pyc-1	D2023.2	9781.62	0.545718	0.143093	3.81373	0.000136883	0.00174021	-	pyc-1 encodes the C. elegans pyruvate carboxylase ortholog; by homology, PYC-1 is predicted to function as a key regulatory enzyme of gluconeogenesis, lipogenesis, and anaplerosis, localizing to the mitochondrial matrix and catalyzing the formation of oxaloacetate from pyruvate and carbonate; pyc-1 expression is induced upon exposure of C. elegans to cadmium.
179394	WBGene00010699	trpp-6	K08H10.9	726.79	0.544437	0.186687	2.9163	0.00354208	0.0255356	-
180309	WBGene00013358	abhd-3.1	Y60A3A.7	1242.27	0.541199	0.159939	3.38379	0.000714926	0.00699104	-
181315	WBGene00007267	C03A3.2	C03A3.2	957.745	0.538494	0.172618	3.11957	0.00181116	0.0149759	YES
174520	WBGene00014252	ZK1320.2	ZK1320.2	1693.97	0.536289	0.186525	2.87515	0.00403835	0.0283886	YES
176671	WBGene00013037	Y49E10.18	Y49E10.18	613.195	0.535258	0.194287	2.75498	0.00586959	0.0376595	-
174758	WBGene00007143	B0334.3	B0334.3	3126.42	0.534903	0.175005	3.05651	0.00223931	0.017645	-
180533	WBGene00020509	hex-1	T14F9.3	1287.6	0.5334	0.193733	2.75327	0.00590034	0.0378063	YES	hex-1 encodes a beta-N-acetylhexosaminidase that is orthologous to the human gene CERVICAL CANCER PROTO-ONCOGENE 7 (HEXB; OMIM:606873), which when mutated leads to disease.
180759	WBGene00018193	F39C12.1	F39C12.1	1795.61	0.532804	0.168948	3.15366	0.00161234	0.0136693	-
181382	WBGene00000277	cab-1	C23H4.1	2156.53	0.531841	0.15864	3.3525	0.00080084	0.00775222	YES	Novel protein which has a C-terminal motif weakly homologous to mouse NPDC-1 and is involved in synaptic regulation; it is expressed in various neurons including ventral cord and tail ganglion neurons; it physically interacts with AEX-3, which is a guanine nucleotide exchange factor for the Rab3 GTPase.
176360	WBGene00001955	hlh-11	F58A4.7	880.657	0.531238	0.182469	2.91138	0.00359836	0.0258956	YES
176168	WBGene00003243	mig-10	F10E9.6	659.888	0.530286	0.200223	2.64847	0.00808567	0.0480074	-	mig-10 encodes proteins that contain, from N- to C-terminus, an RA-like (Ras association) domain, a PH (pleckstrin homology) domain, and a proline-rich motif, and that are homologous to the vertebrate RIAM, lamellopodin, and Grb7, Grb10, and Grb14 cytoplasmic adaptor proteins; during development, mig-10 activity is required for cell migration and for outgrowth of axons and excretory cell canals; …
181637	WBGene00001649	gob-1	H13N06.3	1595.22	0.530199	0.172893	3.06662	0.00216493	0.0171128	YES	gob-1 encodes an experimentally confirmed trehalose-6-phosphatase, whichbelongs to the HAD-like hydrolase superfamily; heat-shock induction oftransgenic ELT-2 causes ectopic expression of gob-1; gob-1 first hasELT-2-dependent expression in the 8E cell stage of embryonic intestine,but later is expressed more widely; gob-1 mutants are lethal as earlylarvae, at least partly because of their intestin…
183615	WBGene00008211	C49F5.7	C49F5.7	2290.64	0.529075	0.162427	3.25732	0.00112471	0.0102211	YES
179506	WBGene00009334	F32D8.12	F32D8.12	2096.07	0.528876	0.189972	2.78396	0.0053699	0.0352705	-
174681	WBGene00010988	metr-1	R03D7.1	8000.88	0.528766	0.147308	3.58953	0.000331274	0.00366488	-	metr-1 encodes a protein orthologous to the human gene Methionine synthase (MTR), which is involved in the conversion of homocysteine to form methionine.
174398	WBGene00010681	mak-1	K08F8.1	4837.23	0.527878	0.187363	2.81741	0.00484133	0.0327238	YES
181425	WBGene00004108	pqn-18	C34E7.1	440.877	0.527082	0.194357	2.71193	0.00668929	0.0415134	-	The protein product of this gene is predicted to contain a glutamine/asparagine (Q/N)-rich ('prion') domain, by the algorithm of Michelitsch and Weissman (as of the WS77 release of WormBase, i.e., in wormpep77).
180308	WBGene00013359	Y60A3A.8	Y60A3A.8	326.566	0.52512	0.196211	2.67631	0.00744388	0.045192	-
172263	WBGene00016419	tyr-4	C34G6.2	3614.78	0.525082	0.162271	3.23583	0.0012129	0.0108716	-
180931	WBGene00000786	cpr-6	C25B8.3	12345.7	0.525059	0.170351	3.08222	0.00205465	0.0164876	-
171758	WBGene00022139	tub-2	Y71G12A.3	1159.22	0.523588	0.190306	2.75129	0.0059361	0.0380016	-
180918	WBGene00019620	fah-1	K10C2.4	2652.02	0.522755	0.17432	2.99882	0.00271025	0.0205682	-	fah-1 encodes a putative fumarylacetoacetate hydrolase, orthologous to human FAH (OMIM:276700, mutated in type I tyrosinemia), that is required for tyrosine metabolism, resistance to oxidative and protein-folding stresses, and more generally for normally rapid growth, normal locomotion, fertility, and viability; fah-1 is expressed in hypodermis and intestine; the intestines of fah-1(RNAi) animals…
179778	WBGene00011802	T16G1.9	T16G1.9	1058.21	0.522554	0.183638	2.84557	0.00443321	0.0305677	-
176154	WBGene00016800	C50C3.2	C50C3.2	451.129	0.521069	0.19283	2.70222	0.00688777	0.0424343	-
181625	WBGene00007877	nfki-1	C33A11.1	644.414	0.520753	0.186782	2.78802	0.00530311	0.0349433	YES
173795	WBGene00019747	ipla-1	M03A1.6	3174.92	0.515851	0.1825	2.82658	0.00470485	0.0320723	-	ipla-1 encodes a phospholipase that is a member of the Group VIA subgroup of the phospholipase A2 superfamily; in C. elegans, ipla-1 functions cell autonomously in hypodermal seam cells to regulate membrane trafficking and the asymmetric, anterior cortical localization of WRM-1/beta-catenin that, in turn, regulates asymmetric cell division; ipla-1 mutations are suppressed by mutations in mon-2 an…
181480	WBGene00006816	unc-84	F54B11.3	844.609	0.514128	0.174901	2.93953	0.00328714	0.0240536	YES	unc-84 encodes an inner nuclear membrane protein that contains a SUN domain with homology to S. pombe Sad1 and is paralogous to sun-1; SUN proteins include Drosophila Klaroid and CG6589, and mammalian SUN1, SUN2, SUN3 and Spag4; SUN-domain proteins bind lamins and the KASH domain proteins of the outer nuclear membrane; UNC-84 affects nuclear migration and anchoring of various cell types together …
173641	WBGene00003678	nhr-88	K08A2.5	678.399	0.511387	0.193508	2.64272	0.00822421	0.0485697	-
180528	WBGene00018739	F53B1.8	F53B1.8	683.245	0.510656	0.172122	2.96683	0.00300888	0.0223632	YES
179415	WBGene00014109	chpf-1	ZK856.8	1449.03	0.509375	0.184609	2.75921	0.00579416	0.0372585	-
173227	WBGene00013597	gpi-1	Y87G2A.8	4666.23	0.50923	0.15526	3.27986	0.00103857	0.00957108	-	gpi-1 encodes two isoforms of a putative glucose 6-phosphate isomeraseorthologous to human GPI (OMIM:172400, mutated in chronic hemolyticanemia); gpi-1 is required both for embryonic viability and(paradoxically) for normally short lifespan; gpi-1 is expressed inneurons and intestine.
180652	WBGene00015955	C18B2.4	C18B2.4	456.547	0.507264	0.191803	2.6447	0.00817623	0.0483657	-
180940	WBGene00019656	slc-25A10	K11G12.5	2221.45	0.50706	0.18709	2.71024	0.00672338	0.0416352	YES
176416	WBGene00011803	T16G12.1	T16G12.1	1804.85	0.505684	0.180345	2.80397	0.00504769	0.0339435	-
175691	WBGene00000107	alh-1	F54D8.3	9245.99	0.501733	0.161762	3.10168	0.00192423	0.0156591	YES	alh-1 is orthologous to the human gene ALDEHYDE DEHYDROGENASE 2, MITOCHONDRIAL (ALDH2; OMIM:100650), in which a polymorphism can lead to acute ethanol intolerance.
180582	WBGene00022200	fard-1	Y71H10A.2	2756.07	0.500806	0.189595	2.64146	0.00825507	0.0486721	YES	fard-1 is an ortholog of human FAR2 (fatty acyl CoA reductase 2) and FAR1 (fatty acyl CoA reductase 1); fard-1 is predicted to have fatty-acyl-CoA reductase (alcohol-forming) activity, based on protein domain information; FARD-1 is required for the formation of ether lipids.
177067	WBGene00021895	clec-84	Y54G2A.33	842.533	0.500439	0.182354	2.74433	0.00606353	0.0386827	YES
180830	WBGene00020658	T21F4.1	T21F4.1	1307.73	0.499409	0.156776	3.18549	0.00144507	0.0124396	-	T21F4.1 is orthologous to the human gene Arginase Type I Erythroid Variant (ARG1), which contributes most of the arginase activity in the liver.
180359	WBGene00001851	hif-1	F38A6.3	4265.05	0.498646	0.14947	3.33608	0.000849682	0.00811592	-	hif-1 encodes an ortholog of the mammalian hypoxia-induced factor HIF-1, and is required for survival in hypoxic environments (1% oxygen) that have no effect on wild-type C. elegans.
176510	WBGene00010772	K11D9.3	K11D9.3	631.662	0.496792	0.178411	2.78453	0.00536048	0.0352246	-
177664	WBGene00022010	catp-7	Y59H11AR.2	1917.03	0.496702	0.17724	2.80243	0.0050719	0.034025	-
178991	WBGene00019805	R01B10.3	R01B10.3	450.103	0.495394	0.185293	2.67358	0.00750472	0.0453622	-
181756	WBGene00002207	sid-3	B0302.1	801.628	0.49049	0.179053	2.73936	0.00615585	0.039044	-	sid-3 encodes a nonreceptor tyrosine kinase that is a member of the activated cdc-42-associated kinase (Ack) subfamily of cytoplasmic tyrosine kinases; in C. elegans sid-3 functions to regulate the import of dsRNA into cells, thus affecting the efficiency of RNA-mediated gene silencing (RNAi); SID-3 localizes to the cytoplasm.
175369	WBGene00021852	Y54F10AM.8	Y54F10AM.8	3533.68	0.490297	0.18027	2.71979	0.00653227	0.0407849	-
177850	WBGene00001650	gon-1	F25H8.3	1523.08	0.488916	0.165414	2.95571	0.00311948	0.0229947	-	gon-1 encodes a functional metalloprotease that defines a new sub-family of secreted proteases known as MPT (metalloprotease with thrombospondin type 1 repeats); the other two members of this family are the bovine procollagen I N-protease ( PINP ) and the murine enzyme ADAMTS-1; gon-1 is essential for hermaphrodite gonadal morphogenesis and sequence homology with other metalloproteases suggests t…
185875	WBGene00009796	F46G10.1	F46G10.1	1718.86	0.487745	0.178929	2.72592	0.00641231	0.0401753	-
176060	WBGene00003497	mup-4	K07D8.1	6153.73	0.487067	0.170689	2.85353	0.00432361	0.0299554	YES	The mup-4 gene encodes a novel transmembrane protein required for junctional attachments between hypodermis and muscle, and between the apical epithelial surface and the cuticular matrix.
180724	WBGene00003963	pdi-2	C07A12.4	17767.5	0.483346	0.151398	3.19256	0.0014102	0.0122144	-	pdi-2 encodes a protein disulfide isomerase beta subunit; by homology, PDI-2 is predicted to function in oxidative protein folding in the endoplasmic reticulum (ER); PDI-2 activity is required for several organismal processes including body morphology, locomotion, fertility, molting, and collagen deposition; pdi-2 transcript levels are increased in response to ER stress; pdi-2 is expressed in the…
174141	WBGene00004930	sod-1	C15F1.7	3104.1	0.481954	0.181344	2.65768	0.00786815	0.0470456	YES	sod-1 encodes the copper/zinc superoxide dismustase, an enzyme that is known to protect cells from oxidative damage; superoxide dismutase activity can be detected in worm extracts; sod-1 activity has been implicated in the increased life-span of dauer larvae where this enzyme demonstrates the highest activity compared to other life-stages as well as in the increased life span of age-1 mutants and…
181007	WBGene00018604	uggt-1	F48E3.3	2455.31	0.481059	0.168287	2.85856	0.00425574	0.0295563	-	uggt-1 encodes one of two C. elegans homologs of UDP-Glc:glycoprotein glucosyltransferase (UGGT), an endoplasmic reticulum enzyme involved in quality control of glycoprotein folding; expression of uggt-1 in S. pombe cells lacking functional UGGT activity indicates that UGGT-1 displays UDP-Glc:glycoprotein glucosyltransferase activity; loss of uggt-1 activity via RNAi results in larval development…
181019	WBGene00017244	apy-1	F08C6.6	2930.19	0.480822	0.181975	2.64224	0.00823604	0.0485997	-	apy-1 encodes a membrane-bound uridine diphosphatase (UDPase, endo-apyrase) orthologous to human CANT1 and paralogous to ZK563.7; APY-1 is required for repression of the unfolded protein response of stressed endoplasmic reticulum (ER), for normally organized pharynx and thin muscle fibers in adults, and for normally high fertility, rapid growth, and long lifespan; apy-1 is transcriptionally activ…
187703	WBGene00019965	R08F11.1	R08F11.1	696.284	0.480199	0.17667	2.71806	0.00656657	0.0409636	-
176403	WBGene00010539	ttr-2	K03H1.4	3361.38	0.476576	0.17181	2.77386	0.00553962	0.0361053	-	K03H1.4 encodes a protein containing a predicted signal sequence followed by a transthyretin-like domain; the product of K03H1.4 belongs to a family of apparently nematode-specific proteins whose function is not yet known.
176684	WBGene00013737	tpst-1	Y111B2A.15	1361.46	0.475747	0.164375	2.89429	0.00380021	0.0270178	YES	tpst-1 encodes a tyrosylprotein sulfotransferase; tpst-1 activity is required for proper cuticle formation and secretion of ROL-6, a cuticle collagen; when expressed in 293-T cells, TPST-1 exhibits tyrosylprotein sulfotransferase activity; a tpst-1::gfp promoter fusion is expressed beginning during embryogenesis and continuing through larval and adult stages; tpst-1 expression is seen mainly in t…
177224	WBGene00017591	F19C7.1	F19C7.1	5961.7	0.470824	0.172497	2.72946	0.00634373	0.0398322	-
191734	WBGene00003773	nlt-1	ZK892.2	1406.39	0.470641	0.168598	2.7915	0.00524643	0.0347926	-	nlt-1 encodes a member of the SCP-2 sterol transfer family.
179853	WBGene00010425	lpin-1	H37A05.1	5305.19	0.468084	0.165946	2.8207	0.00479186	0.0324504	-	lpin-1 encodes a putative phosphatidic acid phosphatase orthologous tobudding yeast PAH1 and human LPIN1 (OMIM:605518), LPIN2 (OMIM:605519,mutated in Majeed syndrome), and LPIN3 (OMIM:605520); lpin-1 isexpressed in vulval muscle; in mass RNAi assays, lpin-1 is requiredfor the osmotic integrity of eggs and for normal larval growth, bodythickness, locomotion, and fertility; by orthology, LPIN-1 is …
174547	WBGene00007331	pho-11	C05C10.4	9962.02	0.465971	0.160395	2.90515	0.00367075	0.026279	-
179393	WBGene00004323	rde-1	K08H10.7	2692.67	0.460437	0.173684	2.65101	0.00802524	0.0477667	-	rde-1 encodes a member of the Argonaute (SGO) and PIWI family of proteins; rde-1 activity is required for RNA-mediated interference (RNAi); specifically, in RNAi induced by exogenous dsRNA, RDE-1 acts as the siRNA acceptor for siRNAs produced by DCR-1-mediated cleavage; subsequently, RDE-1 directs a multi-protein complex to homologous mRNA targets to trigger their destabilization and degradation;…
3896724	WBGene00021036	W05F2.4	W05F2.4	1800.8	0.455919	0.164141	2.77761	0.00547607	0.0357908	-
180915	WBGene00019617	K10C2.1	K10C2.1	8655.55	0.45248	0.14966	3.0234	0.00249955	0.0193152	-
174128	WBGene00016630	acer-1	C44B7.10	5903.61	0.447213	0.15253	2.93198	0.00336811	0.0244774	YES
181726	WBGene00020146	got-1.2	T01C8.5	1191.18	0.443853	0.159798	2.77758	0.00547646	0.0357908	-
174245	WBGene00015206	B0495.7	B0495.7	3046.22	0.436611	0.16388	2.66421	0.00771684	0.0463139	-
177736	WBGene00006438	nrfl-1	C01F6.6	2900.12	0.434917	0.15758	2.75997	0.0057807	0.0372401	-	nrfl-1encodes, by alternative splicing, five isoforms of an ortholog of Drosophila SIP1 that maintains epithelial integrity via regulation of Moesin activity, and of the human SLC9A3R1 (OMIM:604990), SLC9A3R2 (OMIM:606553), PDZK1 (OMIM:603831), and PDZD3(OMIM:607146) proteins that regulate plasma membrane exchanger activity; in C. elegans, nrfl-1 is required for normally short lifespan and for no…
172705	WBGene00011629	T08G11.1	T08G11.1	12358.1	0.434608	0.158627	2.7398	0.00614763	0.0390203	-
190868	WBGene00022427	spl-3	Y104H12D.3	1366.43	0.434317	0.161133	2.6954	0.00703051	0.0431292	-
6418727	WBGene00045418	F15B9.10	F15B9.10	1651.76	0.426271	0.156069	2.73131	0.00630836	0.0396793	-
172376	WBGene00019001	ipgm-1	F57B10.3	6419.48	0.423393	0.147795	2.86474	0.00417353	0.0290639	-	ipgm-1 encodes an experimentally confirmed cofactor-independent phosphoglycerate mutase that is essential for embryonic and larval viability, and for normal body morphology; paradoxically, ipgm-1 is also required for normally short lifespan (in mass RNAi screens for Age phenotypes); IPGM-1 exhibits phosphoglycerate mutase activity when expressed in vitro; ipgm-1 is expressed widely in larvae and …
175503	WBGene00014202	mmcm-1	ZK1058.1	4387.96	0.420904	0.151226	2.78328	0.00538121	0.0353125	-	mmcm-1 encodes an ortholog of human methylmalonyl-CoA mutase (MUT); MMCM-1 enzyme, in vitro, kinetically resembles its human ortholog; mmcm-1 deletion mutants incorporate abnormally low levels of 1-[(14)C]-propionate into proteins; mmcm-1(RNAi) and mmcm-1 deletion mutant animals excrete abnormally high levels of methylmalonic acid into their culture medium when challenged with propionic acid; mmc…
176122	WBGene00000542	clp-1	C06G4.2	6660	0.420895	0.14623	2.87831	0.00399818	0.0281613	-	clp-1 encodes a calpain homolog that has significant identity to mammalian calpains over its whole length and that contains motifs typical of calpains, including a thiol (cysteine) protease active site and a Ca[2+]-binding domain; CLP-1 is required, in parallel with TRA-3 but in series with ASP-3 and ASP-3, for degenerative (necrotic-like) cell death in neurons induced by mutations such as mec-4(…
34700645	WBGene00000215	asp-2	T18H9.2	19711.7	0.415757	0.151423	2.74567	0.00603866	0.0385896	-	asp-2 encodes aspartic protease.
179645	WBGene00010204	F57F5.1	F57F5.1	17153.9	0.413847	0.150165	2.75595	0.00585212	0.0375644	-

## Sheet: Down_daf-2(e1370) vs N2
Genes down-regulated in daf-2(e1370) vs. N2 (adjusted p-value<0.05)
Entrez Gene ID	Wormbase Gene ID	Public name	Sequence Name	baseMean	log2FoldChange	lfcSE	stat	pvalue	padj	Class II DAF-16 target (314)	Description
183270	WBGene00016483	C36C5.14	C36C5.14	15.9077	-7.40312	1.35694	-5.45574	4.87688e-08	1.34058e-06	-
173430	WBGene00015403	clec-10	C03H5.1	469.696	-7.21071	0.397034	-18.1615	1.04213e-73	1.0722e-70	YES
190538	WBGene00022083	Y69A2AR.12	Y69A2AR.12	40.5694	-6.91758	1.10497	-6.26045	3.83866e-10	1.49035e-08	-
185375	WBGene00009488	oac-20	F36G9.12	155.478	-6.6846	0.579799	-11.5292	9.40568e-31	2.02208e-28	YES
180928	WBGene00017691	ilys-5	F22A3.6	6787.62	-6.61391	0.177153	-37.3344	4.54541e-305	6.5472e-301	YES
190546	WBGene00022096	Y69A2AR.25	Y69A2AR.25	25.8434	-6.24935	1.15277	-5.42116	5.92126e-08	1.60621e-06	-
13213873	WBGene00194928	ZC513.14	ZC513.14	11.7078	-5.96753	1.49619	-3.98849	6.64939e-05	0.000930785	-
191914	WBGene00005552	sri-40	Y27F2A.3	213.725	-5.69537	0.385971	-14.756	2.816e-49	1.39868e-46	YES
187039	WBGene00019421	K05F6.10	K05F6.10	17.4535	-5.64355	1.21178	-4.65723	3.20492e-06	6.27224e-05	-
178245	WBGene00007875	dod-24	C32H11.12	168.299	-5.61917	0.439364	-12.7893	1.88092e-37	5.64432e-35	YES
3565477	WBGene00017718	F22F4.5	F22F4.5	38.9385	-5.46152	0.780567	-6.99687	2.61743e-12	1.34648e-10	-
187016	WBGene00010578	K04H8.3	K04H8.3	12.2088	-5.16666	1.25706	-4.11011	3.95478e-05	0.00059092	-
190659	WBGene00022261	clec-210	Y73C8C.2	48.466	-5.16362	0.650015	-7.94384	1.96013e-15	1.39771e-13	YES
188554	WBGene00011800	T16G1.6	T16G1.6	346.072	-4.92954	0.328096	-15.0247	5.06087e-51	2.69988e-48	YES
177176	WBGene00018643	drd-50	F49F1.1	64.3034	-4.8447	0.580761	-8.34199	7.30513e-17	5.87839e-15	YES
191207	WBGene00022641	ZK6.6	ZK6.6	68.906	-4.7398	0.531477	-8.91816	4.74106e-19	4.58324e-17	-
186491	WBGene00003094	lys-5	F58B3.2	23.1426	-4.73835	0.878309	-5.39485	6.858e-08	1.8327e-06	-
13192832	WBGene00219216	K08D10.14	K08D10.14	57.2913	-4.7228	0.575885	-8.20094	2.38518e-16	1.84711e-14	-
174896	WBGene00012592	Y38E10A.14	Y38E10A.14	445.59	-4.68587	0.305118	-15.3576	3.15053e-53	1.89085e-50	YES	Y38E10A.14 encodes a novel protein.
186337	WBGene00010123	F55G11.2	F55G11.2	75.8419	-4.53968	0.489481	-9.27447	1.78498e-20	1.94779e-18	YES	F55G11.2 encodes a protein containing a CUB (complement C1r/C1s, Uegf, Bmp1)-like domain; F55G11.2 expression is upregulated in response to infection with the human bacterial pathogen Pseudomonas aeruginosa; F55G11.2 expression is regulated by the ELT-2 GATA transcription factor.
179100	WBGene00001399	fat-7	F10D2.9	654.675	-4.48365	0.368393	-12.1709	4.44368e-34	1.12293e-31	-	fat-7 encodes an essential delta-9 fatty acid desaturase that is required for the synthesis of monounsaturated fatty acids; fat-7 can substitute for the functions of the other two fatty acid desaturases, fat-5 and fat-6; RNA interference has shown that fat-7 is required for viability and normal growth.
177447	WBGene00015933	C17H12.8	C17H12.8	304.973	-4.44994	0.300087	-14.8289	9.53521e-50	4.90519e-47	YES
182706	WBGene00015878	C17B7.4	C17B7.4	10.522	-3.96177	1.13953	-3.47667	0.000507689	0.00525342	-
180043	WBGene00007368	C06B8.2	C06B8.2	24.779	-3.95624	0.742875	-5.32557	1.00635e-07	2.61179e-06	YES
178744	WBGene00020182	ugt-53	T03D3.1	351.818	-3.9086	0.267216	-14.6271	1.88606e-48	8.76349e-46	YES
182060	WBGene00015281	C01B10.7	C01B10.7	12.7856	-3.86816	0.985976	-3.92317	8.73906e-05	0.00118195	-
177177	WBGene00018647	F49F1.7	F49F1.7	106.101	-3.80375	0.38031	-10.0017	1.49758e-23	2.05439e-21	YES
180103	WBGene00009148	F26D2.3	F26D2.3	9.90486	-3.79447	1.09821	-3.45514	0.000550015	0.00561475	-
181769	WBGene00017376	F11C7.2	F11C7.2	43.2545	-3.76429	0.533958	-7.04978	1.79197e-12	9.42025e-11	-
188626	WBGene00011852	clec-26	T20B3.12	33.2912	-3.75732	0.640081	-5.87007	4.35601e-09	1.44905e-07	YES
13186714	WBGene00206354	F27E5.9	F27E5.9	33.031	-3.72912	0.616223	-6.05157	1.43441e-09	5.08898e-08	-
186125	WBGene00018708	oac-32	F52F10.4	123.991	-3.67083	0.411886	-8.91225	5.00091e-19	4.8022e-17	YES
187204	WBGene00019563	K09C6.9	K09C6.9	158.595	-3.64005	0.370618	-9.82157	9.09172e-23	1.13876e-20	YES
176276	WBGene00010314	F59B2.12	F59B2.12	19.4082	-3.62962	1.05534	-3.4393	0.00058322	0.00589523	-
182755	WBGene00015932	C17H12.6	C17H12.6	16.8449	-3.62831	0.853966	-4.24877	2.14944e-05	0.000347092	YES
174682	WBGene00010989	R03D7.2	R03D7.2	540.397	-3.59897	0.263645	-13.6508	1.99604e-42	7.56603e-40	YES
185316	WBGene00018062	F35F10.13	F35F10.13	17.2677	-3.57292	0.823383	-4.33932	1.42926e-05	0.000242201	-
192016	WBGene00006193	str-146	F58G4.6	24.7058	-3.52447	0.704564	-5.00234	5.66398e-07	1.30326e-05	-
183091	WBGene00007851	clec-245	C31G12.2	20.1727	-3.48937	0.712587	-4.89677	9.74261e-07	2.14248e-05	-
189475	WBGene00012480	clec-104	Y18D10A.10	10.4397	-3.47147	0.975757	-3.55772	0.000374088	0.00403018	-
176894	WBGene00019660	K11H12.4	K11H12.4	234.009	-3.46858	0.268545	-12.9162	3.64771e-38	1.16759e-35	YES
189021	WBGene00020878	T28A11.16	T28A11.16	61.3104	-3.408	0.482784	-7.05904	1.67651e-12	8.84559e-11	-
189664	WBGene00012597	nhr-235	Y38E10A.19	15.1265	-3.37659	0.818698	-4.12435	3.71791e-05	0.000558423	-
179917	WBGene00013874	ZC376.2	ZC376.2	254.5	-3.3288	0.268653	-12.3907	2.93452e-35	7.82757e-33	YES
184767	WBGene00017658	F21C10.9	F21C10.9	1261.72	-3.32636	0.261008	-12.7443	3.35389e-37	9.85907e-35	YES
183396	WBGene00016577	clec-3	C41H7.7	27.8727	-3.31221	0.594725	-5.56931	2.55751e-08	7.36769e-07	YES
186062	WBGene00018645	F49F1.5	F49F1.5	137.793	-3.24709	0.447036	-7.2636	3.76915e-13	2.1043e-11	YES
6418698	WBGene00045411	C25F9.11	C25F9.11	44.0819	-3.22787	0.519983	-6.20765	5.37825e-10	2.04402e-08	-
179776	WBGene00011798	T16G1.4	T16G1.4	129.201	-3.20524	0.437205	-7.33121	2.28084e-13	1.29343e-11	YES
188249	WBGene00020326	math-38	T07H3.3	25.3078	-3.19769	0.70742	-4.52021	6.17783e-06	0.00011264	YES
3564937	WBGene00023423	F43C1.7	F43C1.7	18.5128	-3.16543	0.759729	-4.16653	3.09277e-05	0.000477473	YES
182903	WBGene00005832	srw-85	C25F9.1	12.4078	-3.11239	0.984727	-3.16066	0.00157413	0.0133847	-
183754	WBGene00016899	C53C11.1	C53C11.1	13.326	-3.09839	0.831504	-3.72624	0.000194357	0.00236047	-
185562	WBGene00009597	F40G12.2	F40G12.2	11.2706	-3.08177	1.07535	-2.86582	0.00415928	0.0290228	-
181768	WBGene00006886	vap-1	F11C7.3	87.7205	-3.07594	0.389382	-7.89954	2.79935e-15	1.92928e-13	YES	vap-1 encodes a predicted secreted protein that is similar to the venom allergen-like proteins found in a number of invertebrates, including parasitic nematodes; a vap-1 reporter fusion is expressed specifically within the amphid sheath cells.
178244	WBGene00007867	C32H11.4	C32H11.4	107.668	-3.02955	0.334382	-9.06014	1.30289e-19	1.35013e-17	YES
189157	WBGene00020989	W03D8.8	W03D8.8	66.3471	-3.02873	0.430459	-7.03604	1.97786e-12	1.03222e-10	YES
3565371	WBGene00008043	C40H1.8	C40H1.8	240.013	-3.0136	0.329309	-9.15128	5.62635e-20	6.00311e-18	-
189796	WBGene00021500	Y40C7B.4	Y40C7B.4	11.2021	-3.00035	0.938951	-3.19543	0.00139625	0.01213	-
184680	WBGene00017594	F19C7.4	F19C7.4	22.496	-2.99101	0.633287	-4.72299	2.324e-06	4.74149e-05	YES
259734	WBGene00008358	nspc-18	D1025.7	165.412	-2.97878	0.336406	-8.85474	8.38818e-19	7.79505e-17	YES
180094	WBGene00007833	oac-6	C31A11.5	36.4546	-2.97645	0.520535	-5.71805	1.07751e-08	3.33056e-07	YES
184206	WBGene00008584	irg-4	F08G5.6	1169.26	-2.95	0.269957	-10.9277	8.50096e-28	1.5306e-25	YES	F08G5.6 encodes a CUB-like domain-containing protein; F08G5.6 is involved in the transcriptional, innate immune response towards several different bacterial pathogens; an F08G5.6::gfp promoter fusion is expressed in the intestine and in head neurons; F08G5.6 expression is positively regulated in the intestine by the ELT-2 GATA transcription factor.
187430	WBGene00019763	galt-1	M03F8.4	38.5416	-2.92111	0.514639	-5.67604	1.3785e-08	4.1802e-07	YES	galt-1 encodes a galactosyltransferase that is a member of a novel glycosyltransferase family of proteins found in a wide variety of multicellular eukaryotes, but not in mammals; when expressed in insect calls, GALT-1 demonstrates manganese-dependent galactosyltransferase activity; loss of galt-1 activity results in animals that are resistant to the toxic effects of the fungal galectin CGL2 from …
186240	WBGene00000008	aat-7	F54D12.3	33.0771	-2.90569	0.576527	-5.03999	4.65558e-07	1.09039e-05	-	aat-7 encodes a predicted amino acid transporter catalytic subunit; unlike catalytic subunits in other organisms, however, AAT-7 does not contain the highly conserved cysteine residue known to facilitate covalent interaction with a glycoprotein subunit, suggesting that AAT-7 does not require this residue for heterodimer formation or alternatively, does not require the glycoprotein subunit for fun…
183904	WBGene00008357	nspc-16	D1025.6	43.9067	-2.89553	0.531855	-5.4442	5.20393e-08	1.42234e-06	YES
13184240	WBGene00194717	ZC239.22	ZC239.22	17.2095	-2.83284	0.725349	-3.90549	9.40352e-05	0.00126116	-
186056	WBGene00009898	dod-23	F49E12.2	636.294	-2.82352	0.199273	-14.1691	1.4222e-45	6.02512e-43	YES
180301	WBGene00003959	pcp-4	Y116F11B.3	663.204	-2.81671	0.239484	-11.7616	6.15923e-32	1.40822e-29	YES
3565354	WBGene00009515	clec-170	F38A1.1	281.556	-2.80079	0.231036	-12.1228	8.00268e-34	1.98742e-31	YES
188646	WBGene00020616	T20D4.10	T20D4.10	73.3598	-2.79484	0.495565	-5.6397	1.70347e-08	5.03837e-07	-
188356	WBGene00011672	cyp-13A5	T10B9.2	78.0477	-2.77448	0.496778	-5.58496	2.33757e-08	6.80209e-07	-	cyp-13A5 encodes one of ~80 C. elegans cytochrome P450s: membrane-associated, heme-containing NADPH-dependent monooxygenases that catalyze the oxidative metabolism of a variety of exogenous compounds and endogenous substrates; loss of cyp-13A5 activity in large-scale RNAi screens results in uncoordinated locomotion, decreased and/or slow growth, and cadmium hypersensitivity.
182658	WBGene00015828	math-14	C16C4.4	90.4884	-2.7557	0.371506	-7.41765	1.19216e-13	7.0089e-12	YES
184345	WBGene00043980	F11D5.7	F11D5.7	56.7448	-2.70552	0.483567	-5.59491	2.20734e-08	6.46231e-07	YES
191390	WBGene00014063	clec-143	ZK673.9	10.9808	-2.69365	0.925238	-2.91131	0.00359921	0.0258956	YES
184589	WBGene00008892	clec-246	F16H6.2	15.5557	-2.69344	0.75788	-3.55391	0.000379551	0.00407685	-
179621	WBGene00011262	pho-8	R13H4.3	89.1678	-2.68252	0.479709	-5.59198	2.245e-08	6.55921e-07	YES
177769	WBGene00007509	C10C5.5	C10C5.5	25.6186	-2.67163	0.651957	-4.09786	4.16991e-05	0.000619211	YES
24104718	WBGene00235332	K04A8.20	K04A8.20	11.2021	-2.66435	0.990596	-2.68965	0.00715279	0.0437861	-
189178	WBGene00012231	W04A4.2	W04A4.2	514.198	-2.65046	0.229071	-11.5705	5.81441e-31	1.26895e-28	YES
188650	WBGene00020620	T20D4.15	T20D4.15	13.9078	-2.64324	0.885394	-2.98538	0.00283222	0.0213365	-
184048	WBGene00017148	EGAP2.2	EGAP2.2	12.8534	-2.62567	0.821363	-3.19672	0.00139	0.012101	-
174607	WBGene00014057	ZK673.1	ZK673.1	168.278	-2.59577	0.297111	-8.73672	2.39985e-18	2.14705e-16	YES
187947	WBGene00020144	T01C8.3	T01C8.3	75.2603	-2.57978	0.358873	-7.18857	6.54752e-13	3.58595e-11	YES
181548	WBGene00008359	nspc-17	D1025.8	199.532	-2.57818	0.287889	-8.95545	3.38344e-19	3.35442e-17	YES
183101	WBGene00016294	C31H2.4	C31H2.4	159.502	-2.5671	0.28586	-8.98029	2.7006e-19	2.72024e-17	YES	C31H2.4 encodes a possible 4-hydroxyphenylpyruvate dioxygenase, orthologous to human HPDL/GLOXD1, and paralogous to HPD-1 and human HPD (OMIM:609695, mutated in tyrosinemia type III); C31H2.4 has no obvious function in mass RNAi experiments.
3565454	WBGene00044332	clec-36	T20B3.16	19.563	-2.55044	0.657927	-3.87648	0.000105978	0.0013979	YES
186765	WBGene00004052	parg-2	H23L24.5	128.899	-2.53941	0.439575	-5.77698	7.60551e-09	2.42367e-07	YES	parg-2 (formerly known as pme-4) encodes a poly(ADP-ribose) glycohydrolase (PARG) orthologous to human PARG (OMIM:603501) and paralogous to PARG-1; PARG-2 exhibits poly(ADP-ribose) glycohydrolase activity in vitro, and is required in vivo for normal resistance to ionizing radiation; PARG-2 is primarily expressed in the cytoplasm of nerve cells in the head and tail, and also in embryos; neuronal e…
185307	WBGene00009429	irg-5	F35E12.5	385.669	-2.5377	0.316954	-8.00653	1.17993e-15	8.49787e-14	YES
3564940	WBGene00018170	nspb-1	F38A5.14	189.995	-2.49539	0.481761	-5.17973	2.22202e-07	5.48988e-06	-
181391	WBGene00009634	nspc-9	F42F12.1	338.928	-2.48773	0.236444	-10.5214	6.88456e-26	1.12688e-23	YES
185671	WBGene00009637	nspc-13	F42F12.6	81.866	-2.46921	0.419253	-5.88955	3.87247e-09	1.29719e-07	-
190188	WBGene00021797	plep-1	Y52E8A.4	14.251	-2.44573	0.793576	-3.08191	0.00205676	0.0164953	YES
186063	WBGene00018646	mul-1	F49F1.6	40.9752	-2.42266	0.486353	-4.98129	6.31624e-07	1.43954e-05	YES	mul-1 encodes a mucin-like protein containing a signal sequence and several ShK toxin domains; expression and phenotypic analyses suggest that mul-1 plays a role in response to stressors such as ionizing radiation, heavy metals, and bacterial infection; induction of mul-1 in response to ionizing radiation requires the ELT-2 GATA transcription factor and the p38 MAPK signaling pathway.
186324	WBGene00018899	F55G1.1	F55G1.1	20.1521	-2.3926	0.63966	-3.74042	0.000183713	0.00224064	-
185448	WBGene00018169	nspb-2	F38A5.12	114.512	-2.37007	0.517152	-4.58292	4.58528e-06	8.58861e-05	YES
178247	WBGene00010125	dod-22	F55G11.5	34.1418	-2.35953	0.510558	-4.62147	3.81024e-06	7.2794e-05	YES
182851	WBGene00016063	delm-2	C24G7.1	30.578	-2.33231	0.568855	-4.1	4.13145e-05	0.000615402	YES
172716	WBGene00009344	F32H2.7	F32H2.7	575.003	-2.32845	0.195955	-11.8825	1.45873e-32	3.50193e-30	-
191358	WBGene00022771	ZK616.1	ZK616.1	18.5377	-2.31155	0.667192	-3.46459	0.000531037	0.00544804	-
178215	WBGene00003995	pgp-1	K08E7.9	766.704	-2.30349	0.299851	-7.68212	1.56473e-14	9.92879e-13	-	pgp-1 encodes a transmembrane protein that is a member of the P-glycoprotein subclass of the ATP-binding cassette (ABC) transporter superfamily; along with PGP-3, PGP-1 is required for defense against the pathogenic Pseudomonas aeruginosa strain PA14, and may facilitate ATP-dependent efflux of the toxic phenazine compounds produced by the bacteria; PGP-1 is expressed in the apical membrane of int…
13213180	WBGene00195164	K12B6.11	K12B6.11	101.719	-2.28862	0.348842	-6.56063	5.35817e-11	2.29018e-09	-
185086	WBGene00009232	nkat-1	F28H6.3	14.8972	-2.27555	0.742029	-3.06667	0.00216461	0.0171128	-	nkat-1 encodes kynurenine aminotransferase III, an ortholog of mammalian KAT3.
3565089	WBGene00021978	Y58A7A.4	Y58A7A.4	22.1878	-2.27519	0.85104	-2.67342	0.00750814	0.0453638	YES
173091	WBGene00012961	Y47H10A.5	Y47H10A.5	56.3764	-2.26265	0.420624	-5.37926	7.47913e-08	1.98032e-06	YES
186667	WBGene00019146	H02F09.3	H02F09.3	34.1643	-2.25281	0.511912	-4.40077	1.07869e-05	0.000186748	YES
13198724	WBGene00194925	K08D8.11	K08D8.11	23.0934	-2.23654	0.644266	-3.47146	0.00051764	0.00534486	-
180025	WBGene00011668	clec-47	T09F5.9	900.791	-2.22877	0.316914	-7.03274	2.02519e-12	1.0531e-10	YES	clec-47 encodes a C-type lectin; clec-47 expression is upregulated in response to stressors including ionizing radiation and bacterial infection.
191171	WBGene00013901	ugt-16	ZC443.6	187.723	-2.22192	0.28699	-7.74214	9.7755e-15	6.37132e-13	YES
13186491	WBGene00044807	T19H5.6	T19H5.6	13.4024	-2.21976	0.811672	-2.7348	0.00624174	0.0393979	-
189114	WBGene00020938	clec-218	W02D7.2	630.686	-2.19714	0.244985	-8.96845	3.00708e-19	3.00791e-17	YES
3565092	WBGene00044339	nspc-4	C03G5.11	226.818	-2.16877	0.255408	-8.49141	2.04147e-17	1.72973e-15	-
174746	WBGene00012201	W02B12.1	W02B12.1	431.446	-2.15227	0.243197	-8.84991	8.75908e-19	8.08755e-17	YES
184591	WBGene00008894	F16H6.4	F16H6.4	22.3201	-2.15078	0.634148	-3.39161	0.000694827	0.0068316	-
190293	WBGene00013207	zipt-2.3	Y54G9A.4	67.2958	-2.14833	0.407573	-5.27104	1.3565e-07	3.46437e-06	YES
180815	WBGene00016558	pks-1	C41A3.1	215.355	-2.13582	0.237546	-8.99119	2.44578e-19	2.49851e-17	-
181294	WBGene00007482	C09F12.2	C09F12.2	42.8769	-2.12985	0.677571	-3.14336	0.00167021	0.0140278	-
182761	WBGene00015950	C18A11.4	C18A11.4	21.6357	-2.12493	0.625109	-3.3993	0.000675582	0.00668803	YES
192087	WBGene00006979	zig-2	F42F12.2	48.5528	-2.1048	0.491406	-4.28322	1.84205e-05	0.000303579	-	zig-2 encodes a predicted secreted protein that is a member of the immunoglobulin superfamily of proteins; a zig-2::gfp reporter fusion is expressed in the PVT interneuron and weakly in 4-6 additional head neurons.
172085	WBGene00015695	ugt-26	C10H11.6	2360.05	-2.10342	0.201674	-10.4298	1.81244e-25	2.77728e-23	YES
185443	WBGene00018162	nspb-3	F38A5.5	89.6843	-2.10023	0.606853	-3.46085	0.000538477	0.00551651	-
182708	WBGene00015882	C17B7.8	C17B7.8	18.8021	-2.06645	0.730759	-2.82781	0.00468669	0.0319636	-	C17B7.8 encodes a neprilysin; neprilysins are thermolysin-like zinc metallopeptidases, found on the outer surface of animal cells, that negatively regulate small signalling peptides (e.g., enkephalin, tachykinin, insulin, and natriuretic peptides) by cleaving them; C17B7.8 has no clear orthologs in other organisms.
191134	WBGene00022584	ZC266.1	ZC266.1	117.296	-2.04902	0.306072	-6.69457	2.16307e-11	9.73651e-10	YES
184167	WBGene00008566	acox-1.3	F08A8.3	104.402	-2.03496	0.40094	-5.07547	3.86549e-07	9.17274e-06	-
181392	WBGene00009640	nspc-10	F42F12.9	352.868	-2.01853	0.256926	-7.85647	3.95125e-15	2.65953e-13	-
3896804	WBGene00044490	pudl-2	Y54G2A.47	27.4111	-2.01457	0.606034	-3.32419	0.00088676	0.00840875	-
178776	WBGene00020756	T24A6.20	T24A6.20	337.816	-2.01381	0.201005	-10.0187	1.26157e-23	1.74727e-21	YES
191214	WBGene00013931	clec-97	ZK39.6	57.6666	-1.97607	0.429082	-4.60534	4.11798e-06	7.7944e-05	YES
179018	WBGene00020889	T28C12.2	T28C12.2	88.8173	-1.97455	0.38094	-5.18335	2.17931e-07	5.3936e-06	-
185709	WBGene00018393	msra-1	F43E2.5	3516.93	-1.97215	0.267297	-7.3781	1.6056e-13	9.2508e-12	YES	msra-1 encodes a methionine sulfoxide-S-reductase (MsrA) with experimentally confirmed activity.
188666	WBGene00020639	fbxa-71	T20H9.3	25.9074	-1.97203	0.615068	-3.2062	0.00134501	0.0117987	-
259943	WBGene00010274	F58G6.3	F58G6.3	376.521	-1.9623	0.240281	-8.16667	3.17013e-16	2.42886e-14	YES
3565642	WBGene00013602	Y87G2A.16	Y87G2A.16	141.217	-1.95978	0.351146	-5.58108	2.39025e-08	6.91348e-07	-
177628	WBGene00001906	his-32	F17E9.10	13.8021	-1.95398	0.729602	-2.67814	0.00740318	0.0450129	-	his-32 encodes an H3 histone; by homology, HIS-32 is predicted to function as a nucleosome component required for packaging of DNA into chromatin; his-32 is a replication-dependent histone locus that resides in the HIS5 cluster on chromosome IV.
180870	WBGene00015623	C09B8.4	C09B8.4	370.83	-1.95278	0.317575	-6.14902	7.79631e-10	2.85746e-08	-
187224	WBGene00019579	oac-57	K09E10.1	63.9159	-1.93943	0.469801	-4.12819	3.65631e-05	0.000550318	-
13191578	WBGene00194981	Y49E10.30	Y49E10.30	19.9091	-1.93046	0.616304	-3.13231	0.00173434	0.0144652	-
180590	WBGene00019738	clec-265	M02F4.7	520.872	-1.9294	0.286699	-6.72971	1.70006e-11	7.7248e-10	YES
187664	WBGene00019917	clec-43	R07C3.1	13.8245	-1.89591	0.719078	-2.63658	0.00837467	0.049176	-
4363055	WBGene00044676	fbxa-42	Y54F10BL.1	79.2164	-1.89376	0.400715	-4.72595	2.29048e-06	4.68637e-05	-
184002	WBGene00017105	E02H9.7	E02H9.7	58.812	-1.89327	0.388288	-4.87594	1.08289e-06	2.37051e-05	YES
187266	WBGene00010745	dod-17	K10D11.1	734.851	-1.88864	0.198041	-9.53662	1.47569e-21	1.71418e-19	YES
191450	WBGene00014135	ZK896.4	ZK896.4	25.5324	-1.88453	0.67062	-2.81013	0.00495216	0.0333634	YES
185439	WBGene00009522	F38A1.9	F38A1.9	24.6387	-1.88251	0.613807	-3.06694	0.00216262	0.0171128	-
182538	WBGene00015710	C12D5.9	C12D5.9	41.4922	-1.87383	0.495946	-3.77828	0.000157913	0.00197617	YES
176311	WBGene00008042	C40H1.7	C40H1.7	132.233	-1.87173	0.312057	-5.99804	1.9971e-09	6.93161e-08	YES
180079	WBGene00009048	cth-1	F22B8.6	384.415	-1.8695	0.22191	-8.4246	3.6199e-17	3.01394e-15	YES	cth-1 encodes a putative cystathionine gamma-lyase; CTH-1 is orthologous to human CTH (OMIM:607657, mutated in cystathioninuria), extremely similar to its paralog CTH-2, and also paralogous to CBL-1; either CTH-1, or CTH-2, or both proteins weakly inhibitDHC-1 in vivo.
187441	WBGene00010859	M04C9.4	M04C9.4	126.2	-1.86316	0.306237	-6.08404	1.17188e-09	4.20942e-08	YES
186218	WBGene00010034	F54B11.11	F54B11.11	85.2543	-1.86081	0.411259	-4.52467	6.04908e-06	0.000110432	-
188792	WBGene00001941	his-67	T23D8.5	68.4137	-1.85948	0.44578	-4.1713	3.02866e-05	0.000469084	-	his-67 encodes an H4 histone required for embryonic viability and growth.
186170	WBGene00009984	F53F1.6	F53F1.6	43.4524	-1.85809	0.503978	-3.68685	0.000227045	0.00267009	YES
3565534	WBGene00008360	nspc-19	D1025.9	110.498	-1.85718	0.356388	-5.21111	1.8771e-07	4.67781e-06	YES
186497	WBGene00019029	F58B6.1	F58B6.1	15.1185	-1.85593	0.693802	-2.67502	0.00747256	0.0452392	YES
181575	WBGene00009629	sprr-2	F42D1.3	51.0614	-1.8559	0.396292	-4.68315	2.82501e-06	5.61261e-05	YES
181691	WBGene00008621	F09C8.1	F09C8.1	84.2043	-1.84803	0.422677	-4.3722	1.22999e-05	0.000210163	YES
179637	WBGene00000781	cpr-1	C52E4.1	2549.94	-1.84349	0.215814	-8.54203	1.31886e-17	1.13076e-15	-	cpr-1 encodes a cysteine protease of the cathepsin B-like cysteine protease family; cpr-1 appears to be required for embryogenesis; cpr-1 is specifically expressed in the gut of all stages except the embryo and around developing embryos in the gonad; expression of cpr-1 is regulated by three promoter GATA motifs.
260084	WBGene00008244	fipr-11	C50H2.10	252.204	-1.83895	0.435897	-4.21878	2.4563e-05	0.000390945	-
173940	WBGene00015894	acdh-2	C17C3.12	1288.97	-1.83234	0.567977	-3.22609	0.00125496	0.0111652	YES	acdh-2 encodes a short-chain acyl-CoA dehydrogenase; ACDH-2 is predicted to be a mitochondrial enzyme that catalyzes the first step of fatty acid beta-oxidation and thus plays a key role in energy production; steady-state acdh-2 mRNA levels are under the control of the MDT-15 mediator complex subunit; in addition, gene expression studies indicate that acdh-2 expression is downregulated in fasted …
6418710	WBGene00077593	C49G7.12	C49G7.12	91.9861	-1.83213	0.36673	-4.99585	5.85777e-07	1.34356e-05	YES
182780	WBGene00015969	glb-6	C18C4.9	25.8382	-1.82333	0.615644	-2.96166	0.00305985	0.0226835	-	glb-6 encodes a novel globin-like protein; GLB-6 is expressed in neurons and glb-6 expression is downregulated in a daf-2(e1370) mutant background under normoxic conditions; biochemical characterization of GLB-6 indicates that CO, NO, and CN- do not bind to the heme in GLB-6 and that GLB-6 demonstrates a low redox potential and rapid, two-state autoxidation kinetics.
180004	WBGene00000562	cng-1	F14H8.6	41.6474	-1.79345	0.467556	-3.83579	0.000125163	0.00161177	YES
182036	WBGene00015258	B0554.5	B0554.5	24.5689	-1.79199	0.654602	-2.73752	0.00619038	0.0392112	-
259717	WBGene00023477	nspc-1	C03G5.8	196.702	-1.78949	0.276724	-6.4667	1.0017e-10	4.14841e-09	-
178612	WBGene00000785	cpr-5	W07B8.5	7505.02	-1.78871	0.264812	-6.75463	1.43197e-11	6.5898e-10	YES	cpr-5 encodes a cysteine protease.
185122	WBGene00017930	F29G9.1	F29G9.1	25.0632	-1.78644	0.536905	-3.3273	0.000876932	0.00833751	-
182110	WBGene00004777	ser-2	C02D4.2	38.1333	-1.77811	0.499573	-3.55925	0.000371915	0.00400978	-	ser-2 encodes at least four tyramine 7-transmembrane domain receptors (GPCRs), by alternative splicing from three different promoters, that have distinct but partially overlapping expression patterns; ser-2 has at least three alternative promoters that drive SER-2 expression in a set of sensory, inter- and motor neurons (e.g., AIY, AIZ, and RIA) adding up to ~10% of all neurons in the nervous sys…
188360	WBGene00011676	cyp-13A2	T10B9.7	142.341	-1.77543	0.320039	-5.54755	2.89704e-08	8.26316e-07	YES	cyp-13A2 encodes one of ~80 C. elegans cytochrome P450s: membrane-associated, heme-containing NADPH-dependent monooxygenases that catalyze the oxidative metabolism of a variety of exogenous compounds and endogenous substrates.
3565230	WBGene00007341	C05D12.4	C05D12.4	117.901	-1.77479	0.282473	-6.28304	3.32026e-10	1.30669e-08	YES
188525	WBGene00020528	lgc-54	T15B7.16	105.895	-1.76334	0.32274	-5.46365	4.66434e-08	1.28954e-06	-
181525	WBGene00010994	lgc-25	R03E1.3	27.5032	-1.76264	0.53843	-3.27366	0.00106162	0.0097461	-
181051	WBGene00006981	zig-4	C09C7.1	33.8171	-1.75987	0.584913	-3.00877	0.00262308	0.0200546	-	zig-4 encodes a predicted secreted protein that is a member of the immunoglobulin superfamily of proteins; ZIG-4 activity is required for maintenance of ventral nerve cord organization: the AVKL/R and PVQL/R axons of the left and right ventral nerve cords do not maintain their proper spatial positions and drift into the opposite cord; a zig-4::gfp reporter fusion is expressed in the PVT, ASK, BAG…
187305	WBGene00019654	K11G9.3	K11G9.3	53.975	-1.75478	0.459838	-3.81609	0.000135583	0.00172521	-
260227	WBGene00012686	Y39B6A.27	Y39B6A.27	65.9275	-1.75303	0.435282	-4.02736	5.64072e-05	0.000804445	-
183155	WBGene00016340	gba-2	C33C12.8	20.9228	-1.74357	0.608527	-2.86524	0.00416696	0.0290377	-
186382	WBGene00010148	F56D5.3	F56D5.3	67.8018	-1.7234	0.401233	-4.29526	1.74492e-05	0.000288944	-
191209	WBGene00022645	ZK6.11	ZK6.11	5271.46	-1.7133	0.197374	-8.68044	3.94228e-18	3.50522e-16	YES
189004	WBGene00012103	clec-12	T27F6.2	38.0227	-1.71154	0.486251	-3.51987	0.000431759	0.00456612	-
179565	WBGene00009830	cutl-18	F47G9.3	117.79	-1.70912	0.401417	-4.25771	2.06527e-05	0.000335002	YES
180630	WBGene00006929	vit-5	C04F6.1	64699.8	-1.69871	0.317175	-5.35575	8.52008e-08	2.23133e-06	YES	vit-5 encodes a vitellogenin, a lipid-binding protein precursor related to vertebrate vitellogenins and mammalian ApoB-100, a core LDL particle constituent; by homology, VIT-5 is predicted to function as a lipid transport protein; loss of vit-5 activity via large-scale RNA-mediated interference (RNAi) screens indicates that VIT-5 is required for embryogenesis and normal rates of postembryonic gro…
184746	WBGene00017648	ddo-3	F20H11.5	1279.01	-1.68646	0.169537	-9.9474	2.58863e-23	3.36524e-21	YES	ddo-3 encodes a secreted D-aspartate oxidase (DASPO), paralogous to DDO-1 and DDO-2; recombinant DDO-3 protein exhibits DDO activity in a FAD-dependent manner; DDO-3 is secreted to the oocyte surface, uterine space, seminal fluid and coelomocytes in a signal peptide-dependent manner; ddo-3 is involved in D-glutamate and L-tryptophan metabolism, self-fertility, hatching, nose touch response and li…
3564808	WBGene00044272	nspa-4	H12D21.13	60.4854	-1.68635	0.378878	-4.4509	8.55126e-06	0.000150394	-
189009	WBGene00020869	T28A11.2	T28A11.2	338.562	-1.681	0.274988	-6.11298	9.77847e-10	3.53892e-08	-
188647	WBGene00020617	T20D4.11	T20D4.11	101.746	-1.67464	0.398217	-4.20535	2.60682e-05	0.000408581	-
189440	WBGene00021193	math-44	Y16E11A.1	45.1913	-1.67339	0.419755	-3.9866	6.70281e-05	0.000935335	YES
3896803	WBGene00044489	pudl-1	Y54G2A.46	81.7101	-1.66632	0.391409	-4.25724	2.06963e-05	0.000335331	-
187292	WBGene00005655	srr-4	K11D12.3	227.312	-1.66486	0.341537	-4.87461	1.09023e-06	2.38295e-05	-
6418857	WBGene00045272	F59C12.4	F59C12.4	82.5594	-1.66176	0.377952	-4.39674	1.09888e-05	0.00018956	-
177798	WBGene00010277	F58G6.7	F58G6.7	343.616	-1.66065	0.250344	-6.63347	3.27875e-11	1.42538e-09	YES
179146	WBGene00017201	grsp-4	F07C4.7	452.338	-1.65205	0.20434	-8.0848	6.22641e-16	4.62295e-14	YES
173924	WBGene00017143	EEED8.15	EEED8.15	30.0404	-1.6444	0.530643	-3.09889	0.0019425	0.0157455	-
3565708	WBGene00044296	F10C1.9	F10C1.9	463.836	-1.64298	0.220046	-7.46651	8.2349e-14	4.94231e-12	-
178187	WBGene00009215	thn-2	F28D1.5	267.309	-1.63862	0.290272	-5.64512	1.65063e-08	4.9022e-07	-
184831	WBGene00017703	F22E5.1	F22E5.1	75.9595	-1.63537	0.384518	-4.25303	2.10893e-05	0.000340931	YES
184896	WBGene00009087	F23D12.3	F23D12.3	29.0244	-1.63095	0.528597	-3.08544	0.00203253	0.0163361	-
183775	WBGene00016912	clec-86	C54D1.2	44.2281	-1.62346	0.443911	-3.65718	0.000255004	0.00294554	YES
180021	WBGene00011339	T01G5.1	T01G5.1	218.15	-1.61868	0.319527	-5.06586	4.06554e-07	9.63159e-06	-	T01G5.1 encodes a protein kinase that is a member of the KIN-16 family of C. elegans receptor protein tyrosine kinases.
179886	WBGene00007366	C06B3.7	C06B3.7	81.176	-1.61557	0.349928	-4.61686	3.89583e-06	7.43252e-05	YES
191651	WBGene00001546	gcy-21	F22E5.3	47.8293	-1.61485	0.432196	-3.73638	0.000186688	0.00227116	-	gcy-21 is predicted to encode a guanylate cyclase.
259598	WBGene00007515	C10C6.7	C10C6.7	26.833	-1.60254	0.569428	-2.8143	0.00488843	0.0330112	YES
189054	WBGene00012130	slc-17.4	T28F3.4	414.218	-1.59531	0.271668	-5.87225	4.29919e-09	1.43346e-07	YES
180250	WBGene00012683	asp-17	Y39B6A.24	39.5321	-1.59496	0.47803	-3.33652	0.000848347	0.0081133	YES
180080	WBGene00009706	argk-1	F44G3.2	98.8186	-1.59331	0.321475	-4.95624	7.18694e-07	1.62004e-05	YES
187311	WBGene00019659	K11H12.3	K11H12.3	40.1662	-1.57844	0.474896	-3.32376	0.000888118	0.00841609	YES
187955	WBGene00011340	ugt-30	T01G5.2	331.723	-1.56258	0.227996	-6.85352	7.20536e-12	3.44804e-10	YES
183343	WBGene00008028	scl-6	C39E9.4	61.6861	-1.56121	0.400182	-3.90125	9.56977e-05	0.00127976	-	scl-6 encodes a predicted extracellular protein that is a member of the C. elegans family of SCP/TAPS domain-containing proteins.
186897	WBGene00010515	K02E11.6	K02E11.6	39.2408	-1.5592	0.574885	-2.71219	0.00668402	0.0414986	-
179490	WBGene00009237	F28H7.3	F28H7.3	2351.12	-1.54934	0.198883	-7.79019	6.69094e-15	4.42093e-13	YES
184508	WBGene00001164	efn-3	F15A2.5	117.153	-1.54724	0.334665	-4.62324	3.77799e-06	7.25575e-05	YES	efn-3 encodes a potential GPI-modified ephrin that is, with EFN-2, is required for normal epidermal organization in the male tail; EFN-3, along with EFN-1 and EFN-2, activates the VAB-1 tyrosine kinase in vivo and binds it in vitro, and has a minor role in embryonic epiboly.
187458	WBGene00010887	M7.12	M7.12	81.1057	-1.53229	0.3595	-4.26228	2.02354e-05	0.000330466	YES
173888	WBGene00003442	msp-49	C34F11.6	2086.79	-1.53019	0.185157	-8.26429	1.40528e-16	1.11218e-14	-	msp-49 encodes a protein that belongs to a family of proteins called the Major Sperm Proteins (MSPs) that is conserved in nematodes; this family consists of closely related, small, basic proteins that make up 15% of sperm protein; this multigene family consists of over fifty genes, including many pseudogenes; MSPs are involved in both extracellular signaling and cytoskeletal functions during repr…
191066	WBGene00022508	ZC53.1	ZC53.1	75.0996	-1.52816	0.399058	-3.82941	0.000128449	0.0016446	-
178231	WBGene00002128	inx-6	C36H8.2	74.6538	-1.52757	0.524454	-2.91269	0.00358332	0.025807	-	inx-6 encodes an innexin, an integral transmembrane channel protein that is a structural component of invertebrate gap junctions; INX-6 is required for formation of pharyngeal gap junctions and thus for the electrical coupling and synchronous muscle contractions necessary for normal feeding behavior and postembryonic development; INX-6 may function redundantly with EAT-5, another C. elegans innex…
191767	WBGene00004899	snb-5	C30A5.5	24.4288	-1.5275	0.562459	-2.71575	0.00661255	0.0411435	-	snb-5 encodes a predicted synaptobrevin.
3565667	WBGene00007541	fipr-4	C12D8.14	295.936	-1.52583	0.424249	-3.59655	0.000322466	0.00359505	-
185021	WBGene00009192	asah-2	F27E5.1	336.444	-1.52213	0.222776	-6.83254	8.34269e-12	3.9529e-10	YES
173466	WBGene00017874	acdh-9	F28A10.6	2611.95	-1.51613	0.157196	-9.64485	5.16846e-22	6.20388e-20	YES
183956	WBGene00017059	msrp-5	D2062.7	576.322	-1.51359	0.202058	-7.49088	6.84128e-14	4.14041e-12	-
181385	WBGene00008451	E01G6.3	E01G6.3	85.9932	-1.51103	0.351793	-4.29522	1.74522e-05	0.000288944	-
189931	WBGene00021565	Y45G12C.1	Y45G12C.1	89.1729	-1.51096	0.352282	-4.28906	1.7943e-05	0.000296389	YES
190383	WBGene00021979	Y58A7A.5	Y58A7A.5	135.789	-1.49946	0.332112	-4.51492	6.33407e-06	0.000115197	YES
186723	WBGene00019189	H11L12.1	H11L12.1	132.266	-1.49933	0.314075	-4.77379	1.80787e-06	3.79048e-05	-
177464	WBGene00016084	cht-3	C25A8.4	1996.95	-1.49317	0.204954	-7.2854	3.20725e-13	1.80458e-11	YES
177700	WBGene00011708	T11B7.5	T11B7.5	97.569	-1.49281	0.354513	-4.21087	2.54386e-05	0.000400894	-
187480	WBGene00019795	M151.3	M151.3	59.5533	-1.49206	0.479924	-3.10896	0.0018775	0.0154006	-
13196550	WBGene00206380	C42D4.18	C42D4.18	43.5893	-1.4919	0.486374	-3.06739	0.00215939	0.0170994	-
181162	WBGene00020595	T20B5.2	T20B5.2	72.9496	-1.4917	0.461167	-3.23462	0.00121803	0.0109108	-
176205	WBGene00015518	C06E1.1	C06E1.1	37.7035	-1.49088	0.500341	-2.97972	0.00288509	0.0216442	-
173607	WBGene00017058	msrp-6	D2062.6	494.2	-1.48752	0.241038	-6.17133	6.77162e-10	2.5269e-08	-
185173	WBGene00017962	fbxa-72	F31F4.15	669.96	-1.47211	0.235343	-6.25516	3.97113e-10	1.53764e-08	YES
185965	WBGene00018589	F48B9.3	F48B9.3	103.54	-1.4714	0.310976	-4.73154	2.22826e-06	4.59168e-05	-
3565593	WBGene00021745	Y50D4B.6	Y50D4B.6	57.792	-1.47114	0.390841	-3.76403	0.000167195	0.00207253	YES	Y50D4B.6 encodes a protein kinase that is a member of the KIN-16 family of C. elegans receptor protein tyrosine kinases.
13184345	WBGene00195070	C16C8.20	C16C8.20	49.2496	-1.46937	0.421228	-3.48831	0.000486077	0.0050552	-
174929	WBGene00009397	clec-66	F35C5.9	277.869	-1.46316	0.245728	-5.95439	2.61038e-09	8.8679e-08	YES
176567	WBGene00012123	T28D6.3	T28D6.3	378.12	-1.4571	0.222977	-6.53477	6.37059e-11	2.70684e-09	YES
178745	WBGene00018138	folt-2	F37B4.7	7469.27	-1.44535	0.174408	-8.28717	1.15979e-16	9.22965e-15	-	folt-2 encodes a putative folate transporter; FOLT-2 is orthologous to the human folate transporters SLC19A1, SLC19A2, and SLC19A3 (Solute Carrier Family 19 (thiamine transporter), Member 1, 2 or 3); heterologously expressed FOLT-2 does not significantly transport folate; FOLT-2 does not seem to have any obvious function, perhaps because of genetic redundancy with its paralogs, FOLT-1 and FOLT-3.
175002	WBGene00013007	Y48E1B.8	Y48E1B.8	109.843	-1.4424	0.31124	-4.63437	3.58034e-06	6.93162e-05	YES
3896896	WBGene00044638	F23A7.8	F23A7.8	1196.55	-1.44095	0.18221	-7.90816	2.61228e-15	1.82657e-13	YES
181237	WBGene00009620	fip-5	F41E7.4	307.922	-1.44035	0.372762	-3.864	0.000111543	0.00146061	YES
173722	WBGene00020778	T24E12.11	T24E12.11	75.2894	-1.43911	0.356459	-4.03724	5.40838e-05	0.000775147	-
173983	WBGene00003457	msp-64	ZK1248.6	2458.85	-1.43688	0.153561	-9.35708	8.19722e-21	9.22444e-19	-	msp-64 encodes a protein that belongs to a family of proteins called the Major Sperm Proteins (MSPs) that is conserved in nematodes; this family consists of closely related, small, basic proteins that make up 15% of sperm protein; this multigene family consists of over fifty genes, including many pseudogenes; MSPs are involved in both extracellular signaling and cytoskeletal functions during repr…
182906	WBGene00007726	C25F9.6	C25F9.6	42.3	-1.43113	0.453937	-3.15271	0.00161761	0.0136978	-
181107	WBGene00015392	nspc-7	C03G5.2	251.705	-1.42915	0.272585	-5.24297	1.58013e-07	4.01415e-06	-
189952	WBGene00021590	Y46D2A.2	Y46D2A.2	231.88	-1.42702	0.230126	-6.20103	5.60962e-10	2.12076e-08	YES
178799	WBGene00015903	C17E7.9	C17E7.9	145.541	-1.42244	0.35026	-4.0611	4.88415e-05	0.000707759	-
178889	WBGene00019644	cpt-4	K11D12.4	64.0346	-1.41329	0.505496	-2.79585	0.00517642	0.034535	YES
3565026	WBGene00044174	fipr-5	C12D8.18	199.737	-1.40954	0.465832	-3.02585	0.00247936	0.0192107	-
178879	WBGene00020589	T19H12.3	T19H12.3	140.847	-1.40577	0.320397	-4.3876	1.1461e-05	0.000196997	-
178653	WBGene00021605	Y46H3C.5	Y46H3C.5	281.426	-1.39599	0.372798	-3.74464	0.000180655	0.00220709	-
186892	WBGene00019321	K02E10.7	K02E10.7	75.131	-1.3924	0.343837	-4.04958	5.13107e-05	0.00074056	-
187483	WBGene00010925	M153.2	M153.2	76.2341	-1.38019	0.391328	-3.52693	0.000420414	0.00445596	-
176899	WBGene00021948	kvs-5	Y55F3C.3	456.887	-1.37907	0.19904	-6.92862	4.2496e-12	2.11073e-10	-
184497	WBGene00008831	F14H3.12	F14H3.12	55.0515	-1.37806	0.437477	-3.15001	0.00163265	0.0137736	-
178926	WBGene00000373	cyp-14A5	F08F3.7	291.601	-1.37612	0.249169	-5.52286	3.33517e-08	9.40113e-07	-	cyp-14A5 encodes one of ~80 C. elegans cytochrome P450s: membrane-associated, heme-containing NADPH-dependent monooxygenases that catalyze the oxidative metabolism of a variety of exogenous compounds and endogenous substrates; cyp-14A5 expression is upregulated in response to stressors such as ionizing radiation and bacterial infection.
174814	WBGene00009659	F43G6.7	F43G6.7	128.512	-1.37274	0.302493	-4.53807	5.67702e-06	0.000104568	-
186682	WBGene00019152	nspb-6	H04M03.2	262.108	-1.36969	0.448827	-3.0517	0.00227548	0.0178811	-
3565902	WBGene00044253	M117.6	M117.6	63.6361	-1.36896	0.40389	-3.38945	0.000700335	0.00687636	-
191053	WBGene00022505	ZC21.3	ZC21.3	695.86	-1.36613	0.320777	-4.25882	2.05505e-05	0.000334097	-	ZC21.3 encodes a protein predicted to contain a glutamine/asparagine (Q/N)-rich ('prion') domain, by the algorithm of Michelitsch and Weissman (as of the WS77 release of WormBase, i.e., in wormpep77).
182354	WBGene00003571	ncx-6	C07A9.4	145.81	-1.35706	0.305458	-4.44272	8.88282e-06	0.000155277	YES	ncx-6 encodes a putative Na[+]/Ca[2+] exchanger of uncertain stoichiometry and affinity, orthologous to human SLC24A6 and paralogous to NCX-7/-10; NCX-6 may function intracellularly; NCX-6 has tandem Calx-alpha domains predicted to carry out ion transport; NCX-6 has no obvious function in mass RNAi assays.
174340	WBGene00009897	skpo-1	F49E12.1	2184.42	-1.33617	0.21131	-6.32326	2.56098e-10	1.02468e-08	YES
178592	WBGene00020155	T02B11.3	T02B11.3	977.975	-1.33474	0.198053	-6.73932	1.59131e-11	7.29976e-10	-
178679	WBGene00006589	tnt-4	T08B1.2	1529.3	-1.33079	0.321889	-4.13431	3.56023e-05	0.000538751	-
176963	WBGene00016424	C34H4.1	C34H4.1	413.731	-1.32875	0.326424	-4.07062	4.68888e-05	0.000682899	-
179774	WBGene00011801	T16G1.7	T16G1.7	552.656	-1.31558	0.186663	-7.04787	1.81675e-12	9.51582e-11	YES
177234	WBGene00020678	T22B11.4	T22B11.4	637.635	-1.31376	0.315378	-4.16568	3.10422e-05	0.000478728	YES
178774	WBGene00015577	ugt-64	C07G3.9	850.113	-1.31177	0.178552	-7.34672	2.03124e-13	1.16566e-11	YES
3896794	WBGene00044457	C18H7.11	C18H7.11	109.33	-1.3111	0.318957	-4.11059	3.94649e-05	0.000590294	-
191367	WBGene00022782	ZK622.4	ZK622.4	192.974	-1.3011	0.425392	-3.05859	0.0022238	0.017542	-
178805	WBGene00003767	nlp-29	B0213.4	446.147	-1.29936	0.256971	-5.05645	4.27122e-07	1.00527e-05	-	nlp-29 encodes an antimicrobial, neuropeptide-like protein; nlp-29 appears to play a role in innate immunity, as its expression in the epidermis is strongly induced following fungal infection; nlp-29 expression is also induced following physical injury and osmotic stress; nlp-29 expression following fungal infection or physical wounding is regulated by a TIR-1, (Toll-interleukin 1 receptor (TIR) …
180776	WBGene00022615	ZC449.5	ZC449.5	584.184	-1.29814	0.332782	-3.90088	9.58434e-05	0.00127976	-
174096	WBGene00020579	T19D12.4	T19D12.4	669.374	-1.29606	0.281289	-4.60757	4.07392e-06	7.74153e-05	YES
181276	WBGene00003999	pgp-5	C05A9.1	1880.1	-1.28957	0.35458	-3.63688	0.000275957	0.00314469	YES	pgp-5 encodes a transmembrane protein that is a member of the P-glycoprotein subclass of the ATP-binding cassette (ABC) transporter superfamily; by homology, PGP-5 is predicted to function as an ATP-dependent efflux pump that protects C. elegans by exporting exogenous toxins; pgp-5 activity is required for defense response to both Gram-negative and Gram-positive bacteria as well as for the respon…
178656	WBGene00021603	clec-204	Y46H3B.2	117.261	-1.28161	0.296891	-4.31677	1.58327e-05	0.000265503	YES
171885	WBGene00016663	C45E1.4	C45E1.4	72.5191	-1.2789	0.398706	-3.20761	0.00133841	0.0117552	YES
189453	WBGene00012457	acbp-6	Y17G7B.1	79.1095	-1.27861	0.336488	-3.79987	0.000144775	0.00183246	-	acbp-6 encodes a highly conserved protein containing a functional acyl-CoA-binding binding domain required for protein stability and ligand binding; loss of ACBP-6 results in 35-40% reduction in lipid chain unsaturation; ACBP-6::GFP is uniquely expressed in specific head, body and tail neurons.
188512	WBGene00020516	T15B7.1	T15B7.1	2522.88	-1.2696	0.206374	-6.15192	7.65523e-10	2.81291e-08	YES
180201	WBGene00013947	ZK228.4	ZK228.4	833.554	-1.26953	0.181692	-6.98726	2.80315e-12	1.42609e-10	YES
259643	WBGene00007543	fipr-7	C12D8.16	448.958	-1.26098	0.349585	-3.60709	0.000309653	0.003471	-
7040175	WBGene00077757	E02H4.7	E02H4.7	193.729	-1.26017	0.35572	-3.5426	0.000396206	0.00422737	-
181619	WBGene00009787	F46F2.3	F46F2.3	1327.37	-1.25971	0.176648	-7.13116	9.95257e-13	5.36917e-11	-
182223	WBGene00015449	ugt-63	C04F5.7	1073.78	-1.25821	0.182816	-6.8824	5.88519e-12	2.85422e-10	-
188761	WBGene00002260	lbp-8	T22G5.6	109.45	-1.25709	0.388683	-3.23424	0.00121965	0.0109185	-	lpb-8 belongs to a family of small intracellular fatty acid binding proteins (FABPs) that includes As-p18, found in the parasitic nematode Ascaris suum; lpb-8 shares 55% identity with bovine heart FABP but only 25% identity with As-p18 and lacks a secretory signal
191145	WBGene00013868	ZC373.3	ZC373.3	37.6056	-1.25428	0.471624	-2.65949	0.00782602	0.0468715	-
4363029	WBGene00044667	ZK622.5	ZK622.5	66.0323	-1.24814	0.380648	-3.27898	0.00104182	0.0095938	-
179291	WBGene00004119	pqn-31	F21C10.8	814.091	-1.24798	0.319068	-3.91131	9.17969e-05	0.00123344	-	The protein product of this gene is predicted to contain a glutamine/asparagine (Q/N)-rich ('prion') domain, by the algorithm of Michelitsch and Weissman (as of the WS77 release of WormBase, i.e., in wormpep77).
177521	WBGene00001935	his-61	F55G1.10	69.9834	-1.24551	0.415212	-2.9997	0.00270246	0.0205415	-	his-61 encodes an H2A histone.
3564871	WBGene00008255	C51E3.10	C51E3.10	208.624	-1.24103	0.322365	-3.84976	0.000118235	0.00153291	-
178581	WBGene00021709	ugt-29	Y49C4A.8	1285.54	-1.23871	0.228108	-5.43035	5.62433e-08	1.53434e-06	YES
175648	WBGene00016447	msd-4	C35D10.11	2895.64	-1.23841	0.160095	-7.73543	1.03051e-14	6.68623e-13	-
176136	WBGene00019682	K12H4.7	K12H4.7	5623.55	-1.23584	0.196967	-6.27437	3.51058e-10	1.36666e-08	YES
180411	WBGene00017422	F13C5.1	F13C5.1	38.4385	-1.23414	0.460882	-2.67778	0.00741124	0.0450428	-	F13C5.1 encodes a novel protein with two predicted transmembrane domains; the protein product of F13C5.1 is most closely related to proteins from other nematode species and does not appear to have close homologs in more distantly related organisms.
180744	WBGene00000176	aqp-8	K02G10.7	1333.93	-1.23242	0.214211	-5.75331	8.75135e-09	2.74628e-07	YES	aqp-8 encodes, by alternative splicing, two isoforms of a putative aquaglyceroporin with no known substrate, since AQP-8 expressed in Xenopus oocytes has no effect on water, glycerol, or urea permeability; loss of AQP-8 activity via mutation or RNAi results in no obvious defects; however, AQP-8, in conjunction with AQP-2, AQP-3, and AQP-4, is weakly required for recovery from hypotonic stress; AQ…
181549	WBGene00008356	nspc-20	D1025.4	576.505	-1.23188	0.245592	-5.01598	5.27646e-07	1.2219e-05	-
259653	WBGene00009096	fipr-1	F23H12.8	614.209	-1.22899	0.270255	-4.54753	5.42785e-06	0.000100363	-
178800	WBGene00015905	C17E7.12	C17E7.12	118.25	-1.22631	0.356548	-3.4394	0.000583013	0.00589523	YES
176316	WBGene00000799	crn-6	K04H4.6	155.396	-1.22602	0.319568	-3.83649	0.000124806	0.0016094	YES	crn-6 encodes a cell-death related nuclease, a type II DNase, likely involved in apoptotic DNA fragmentation.
180075	WBGene00008822	F14H3.3	F14H3.3	132.076	-1.22283	0.432773	-2.82556	0.00471981	0.0321286	-
173611	WBGene00017712	F22E5.17	F22E5.17	220.89	-1.22277	0.342814	-3.56686	0.00036128	0.00391563	-
3565930	WBGene00044175	fipr-9	C12D8.19	194.38	-1.21829	0.382059	-3.18876	0.00142885	0.0123388	-
184879	WBGene00009069	F23A7.4	F23A7.4	699.384	-1.21663	0.18066	-6.73435	1.64666e-11	7.50586e-10	YES
173728	WBGene00018808	F54D10.7	F54D10.7	257.012	-1.21378	0.311498	-3.89661	9.75499e-05	0.00130103	-
177123	WBGene00022610	ltah-1.2	ZC416.6	2052.98	-1.21108	0.182556	-6.63402	3.26676e-11	1.42538e-09	YES	ZC416.6 encodes a protein with similarity to bifunctional leukotriene A4 hydrolases/aminopeptidases; loss of ZC416.6 activity via RNAi results in decreased intestinal dipeptide transport, increased fat storage, and increased free fatty acid uptake, a phenotype that mimics loss-of-function mutations in the PEPT-1 intestinal peptide transporter; the product of ZC416.6 is predicted to regulate PEPT-…
3565171	WBGene00012634	Y38H6C.23	Y38H6C.23	69.0476	-1.20389	0.439422	-2.73971	0.00614942	0.0390203	-
171813	WBGene00006047	ssp-19	C55C2.2	288.768	-1.20375	0.308286	-3.90464	9.43653e-05	0.00126441	YES	ssp-19 encodes a member of the C. elegans sperm-specific protein (ssp) family; loss of ssp-19 function via RNAi has been reported to result in a moderate increase of fat content; in situ hybridization experiments detect ssp-19 mRNA in the spermatheca; the SSP-19 crystal structure has been determined and reveals monomer-monomer interactions between SSP-19 molecules to be strikingly different from …
188559	WBGene00011812	T16H12.2	T16H12.2	45.5813	-1.20203	0.409601	-2.93463	0.00333948	0.0243554	YES
6418827	WBGene00045261	H29C22.1	H29C22.1	128.206	-1.19247	0.268138	-4.44724	8.69787e-06	0.000152414	-
179928	WBGene00009606	F40G12.11	F40G12.11	247.58	-1.18914	0.297182	-4.00137	6.29755e-05	0.000889313	-
184466	WBGene00008793	F14D7.6	F14D7.6	524.726	-1.18692	0.2188	-5.42466	5.80641e-08	1.57803e-06	YES
185498	WBGene00018203	F39F10.3	F39F10.3	55.2909	-1.18671	0.382676	-3.10108	0.00192813	0.0156731	-
186111	WBGene00018692	F52E1.2	F52E1.2	60.2626	-1.18522	0.400497	-2.95938	0.00308257	0.0227816	-
180486	WBGene00000988	dhs-25	F09E10.3	5273.97	-1.18185	0.177671	-6.65186	2.89416e-11	1.27485e-09	-	dhs-25 encodes a short-chain dehydrogenase predicted to be mitochondrial.
173890	WBGene00003443	msp-50	C34F11.4	2846.05	-1.1798	0.16844	-7.00427	2.4827e-12	1.28175e-10	-	msp-50 encodes a protein that belongs to a family of proteins called the Major Sperm Proteins (MSPs) that is conserved in nematodes; this family consists of closely related, small, basic proteins that make up 15% of sperm protein; this multigene family consists of over fifty genes, including many pseudogenes; MSPs are involved in both extracellular signaling and cytoskeletal functions during repr…
173980	WBGene00003456	msp-63	K05F1.7	140.323	-1.17837	0.299628	-3.93279	8.39651e-05	0.00114205	-	msp-63 encodes a protein that belongs to a family of proteins called the Major Sperm Proteins (MSPs) that is conserved in nematodes; this family consists of closely related, small, basic proteins that make up 15% of sperm protein; this multigene family consists of over fifty genes, including many pseudogenes; MSPs are involved in both extracellular signaling and cytoskeletal functions during repr…
183394	WBGene00016571	C41H7.1	C41H7.1	74.9322	-1.17437	0.371674	-3.15969	0.00157937	0.0134214	-
182208	WBGene00015433	C04E12.2	C04E12.2	120.912	-1.17108	0.281863	-4.15478	3.25607e-05	0.000497354	-
3565070	WBGene00021607	Y46H3C.7	Y46H3C.7	190.848	-1.16926	0.314068	-3.72293	0.000196921	0.00238464	-
189130	WBGene00012217	W02H3.1	W02H3.1	102.175	-1.16833	0.297396	-3.92853	8.54662e-05	0.00115919	YES
181031	WBGene00016898	clik-2	C53C9.2	1862.8	-1.16833	0.32597	-3.58415	0.000338176	0.00372408	-
180412	WBGene00017426	F13C5.5	F13C5.5	196.577	-1.16551	0.36975	-3.15217	0.0016206	0.0137151	-
182029	WBGene00015247	B0545.4	B0545.4	59.8336	-1.16501	0.394174	-2.95556	0.00312098	0.0229947	-
176932	WBGene00016638	perm-4	C44B12.5	12707.3	-1.15806	0.229889	-5.03748	4.71701e-07	1.10298e-05	-	PERM-4 is a secreted protein that localizes to the surface of unfertilized oocytes and the embryonic eggshell; genetic and co-IP studies show that PERM-4 interacts with PERM-2 and CBD-1 to form a protein complex required for structural integrity of the vitelline layer of the eggshell.
183220	WBGene00016425	C34H4.2	C34H4.2	764.836	-1.15762	0.255163	-4.53678	5.71209e-06	0.000104945	YES
184395	WBGene00017413	F13A2.4	F13A2.4	89.4457	-1.15516	0.323991	-3.56541	0.000363282	0.00393142	-
190616	WBGene00022191	Y71H2B.1	Y71H2B.1	127.52	-1.15431	0.270856	-4.26172	2.02856e-05	0.00033091	-
186536	WBGene00019058	F58F9.4	F58F9.4	63.0913	-1.15074	0.368092	-3.12622	0.00177069	0.0147257	YES
179090	WBGene00017613	F20A1.1	F20A1.1	725.507	-1.14546	0.213162	-5.37367	7.71514e-08	2.03533e-06	-
13191798	WBGene00194852	T28A8.8	T28A8.8	104.056	-1.14225	0.335237	-3.4073	0.000656101	0.00653109	-
191712	WBGene00003470	msp-152	ZK546.6	3147	-1.12929	0.151099	-7.47384	7.78888e-14	4.69419e-12	-	msp-152 encodes a protein that belongs to a family of proteins called the Major Sperm Proteins (MSPs) that is conserved in nematodes; this family consists of closely related, small, basic proteins that make up 15% of sperm protein; this multigene family consists of over fifty genes, including many pseudogenes; MSPs are involved in both extracellular signaling and cytoskeletal functions during rep…
177522	WBGene00001934	his-60	F55G1.11	183.593	-1.12602	0.353804	-3.1826	0.00145961	0.0125293	-	his-60 encodes an H4 histone; by homology, HIS-60 is predicted to function as a nucleosome component required for packaging of DNA into chromatin; his-60 expression is detected in early embryos, beginning at the 28-cell stage and continuing through the comma stage (early morphogenesis); his-60 is a replication-dependent histone locus that resides in a histone gene-rich region on chromosome IV.
178569	WBGene00003689	nhr-99	M02H5.1	87.9798	-1.11957	0.383523	-2.91917	0.00350961	0.0253522	-	nhr-99 encodes a member of the superfamily of nuclear receptors, which is one of the most abundant class of transcriptional regulators; nuclear receptors have a well conserved DNA binding domain and a less conserved C-terminal ligand binding domain.
259352	WBGene00009090	fipr-3	F23D12.6	428.351	-1.11778	0.385841	-2.897	0.00376744	0.0268114	-
186980	WBGene00010555	K04C1.5	K04C1.5	674.968	-1.11246	0.282172	-3.94251	8.06347e-05	0.00110441	-
180086	WBGene00001591	glc-1	F11A5.10	70.2485	-1.1043	0.354673	-3.11358	0.00184831	0.0151871	YES	glc-1 encodes the alpha subunit of a glutamate-gated chloride channel and forms a functional channel in Xenopus oocytes; mutations genetically interact with avr-14 and avr-15 mutations such that triple mutants exhibit high level resistance to ivermectin.
173849	WBGene00003429	msp-31	R05F9.13	4439.19	-1.10214	0.165379	-6.66432	2.65886e-11	1.17841e-09	-	msp-31 encodes a member of the major sperm protein family; msp-31 has a C. briggsae homolog as predicted by the Wobble Aware Bulk Aligner (WABA); expression is enriched in sperm.
183452	WBGene00008084	C44C10.3	C44C10.3	152.133	-1.10163	0.259426	-4.24641	2.17221e-05	0.000350376	YES
181388	WBGene00007290	C04B4.2	C04B4.2	511.196	-1.09979	0.298419	-3.6854	0.000228346	0.0026806	-
182107	WBGene00015333	slc-17.3	C02C2.4	117.624	-1.09841	0.341426	-3.21714	0.00129477	0.0114416	YES
174498	WBGene00002199	kin-15	M176.6	130.191	-1.09787	0.352763	-3.11219	0.00185704	0.0152501	-	kin-15 encodes a novel receptor protein tyrosine kinase; like kin-16, with which it is cotranscribed, kin-15 encodes a protein that displays some unusual features, including a very small extracellular domain (50 amino acids) that lacks a cysteine-rich region typical of ligand-binding domains of known receptor tyrosine kinases, an unusual amino acid substitution in the subdomain VI motif, and a la…
187270	WBGene00010749	K10D11.5	K10D11.5	326.149	-1.09528	0.224322	-4.88261	1.04689e-06	2.2952e-05	YES
180646	WBGene00006928	vit-4	F59D8.2	22597.8	-1.09354	0.29678	-3.68469	0.000228982	0.00268588	YES
3896782	WBGene00044469	clec-173	T26C12.6	184.02	-1.09276	0.240624	-4.54136	5.58914e-06	0.000103081	YES
178812	WBGene00020237	phat-4	T05B4.3	389.206	-1.09087	0.392711	-2.77779	0.005473	0.0357908	-
175565	WBGene00000512	ckb-2	B0285.9	184.692	-1.08716	0.272974	-3.98263	6.8156e-05	0.000948521	YES	ckb-2 encodes an isoform of choline kinase whose activity has beenverified in vitro; CKB-1 through CKB-4 comprise a related group ('B') ofcholine kinases; purified CKB-2 has a strong preference for choline overethanolamine, a specific activity of 2.4 micromol/min/mg protein and a pHoptimum near 10.
172989	WBGene00016457	C35E7.5	C35E7.5	96.944	-1.08689	0.382158	-2.84407	0.00445406	0.0306675	YES
174612	WBGene00006583	tnc-2	ZK673.7	559.559	-1.08688	0.331286	-3.28079	0.00103516	0.00954577	-	tnc-2 encodes pharyngeal muscle troponin C, the calcium-binding component of the troponin complex of actin thin filaments; TNC-2 is essential for postembryonic development, and by homology, likely functions to regulate pharyngeal muscle contraction in response to changes in intracellular calcium; TNC-2 is expressed exclusively in pharyngeal muscle.
183663	WBGene00016823	C50E3.12	C50E3.12	118.769	-1.08519	0.315489	-3.4397	0.000582369	0.0058949	-
177060	WBGene00021875	Y54G2A.10	Y54G2A.10	52.225	-1.08481	0.395414	-2.74349	0.00607903	0.0387444	-
181395	WBGene00009638	nspc-14	F42F12.7	464.512	-1.08442	0.227624	-4.76407	1.89731e-06	3.9607e-05	-
184699	WBGene00008959	F19H6.4	F19H6.4	176.884	-1.0815	0.286016	-3.78127	0.000156029	0.001956	-
176933	WBGene00016636	perm-2	C44B12.1	7296.93	-1.07988	0.241365	-4.47404	7.67545e-06	0.000136659	-	PERM-2 is a secreted protein that localizes to the surface of unfertilized oocytes and the embryonic eggshell; genetic and co-IP studies show that PERM-2 interacts with PERM-4 and CBD-1 to form a protein complex required for structural integrity of the vitelline layer of the eggshell.
174214	WBGene00021186	Y9D1A.1	Y9D1A.1	190.259	-1.07707	0.37385	-2.88103	0.00396372	0.0279596	YES
181453	WBGene00011011	R04D3.3	R04D3.3	1066.57	-1.07358	0.288878	-3.71638	0.000202096	0.00242785	-
173297	WBGene00009865	F49B2.6	F49B2.6	116.167	-1.07048	0.398749	-2.68459	0.00726182	0.0442498	-
175438	WBGene00009738	hecw-1	F45H7.6	160.612	-1.06968	0.296678	-3.60551	0.000311545	0.0034895	-	hecw-1 encodes a conserved HECT domain-containing E3 ubiquitin ligase; HECW-1 activity is required in the OLL sensory neuron pair to negatively regulate pathogen avoidance behavior through inhibition of the neuropeptide receptor NPR-1; hecw-1 is expressed in neurons throughout the body and in the anterior ganglion, is expressed in the OLL left and right neurons.
353386	WBGene00020860	nspd-10	T27C10.7	921.932	-1.06604	0.19667	-5.42046	5.94454e-08	1.6095e-06	-
3564998	WBGene00010881	M05D6.9	M05D6.9	75.4387	-1.06027	0.340433	-3.11448	0.00184269	0.0151583	-
181464	WBGene00007812	C29F7.3	C29F7.3	2341.37	-1.05879	0.170849	-6.1972	5.74752e-10	2.15592e-08	YES
178241	WBGene00010660	K08D8.6	K08D8.6	880.297	-1.05566	0.211905	-4.98177	6.30068e-07	1.43827e-05	YES
173884	WBGene00003438	msp-45	F58A6.8	3064.62	-1.05432	0.158809	-6.63893	3.1597e-11	1.38335e-09	-	msp-45 encodes a member of the major sperm protein family.
180328	WBGene00004173	pqn-94	ZC15.8	506.585	-1.05429	0.352145	-2.99391	0.00275431	0.0208476	-	The protein product of this gene is predicted to contain a glutamine/asparagine (Q/N)-rich ('prion') domain, by the algorithm of Michelitsch and Weissman (as of the WS77 release of WormBase, i.e., in wormpep77).
173885	WBGene00019026	F58A6.9	F58A6.9	1095.71	-1.04675	0.212039	-4.93658	7.95027e-07	1.78652e-05	-
179329	WBGene00010595	haao-1	K06A4.5	479.577	-1.04652	0.222389	-4.70583	2.52837e-06	5.09141e-05	YES
179865	WBGene00009431	dct-17	F35E12.7	148.459	-1.03593	0.261	-3.96908	7.21519e-05	0.000998343	-
181854	WBGene00015050	clec-51	B0218.6	355.727	-1.03511	0.227668	-4.54658	5.45239e-06	0.000100687	YES
184599	WBGene00017532	ent-5	F16H11.3	208.596	-1.03386	0.310192	-3.33297	0.000859229	0.00819082	-
183546	WBGene00000391	cdd-1	C47D2.2	310.889	-1.03026	0.221022	-4.66132	3.14187e-06	6.17401e-05	YES	cdd-1 encodes a cytidine deaminase that contains a zinc-binding region; CDD-1 exhibits deoxycytidine deaminase activity when expressed in vitro, and is able to bind AU-rich RNA sequences in vitro; a cdd-1::lacZ reporter fusion is expressed at highest levels in early larvae and is seen predominantly in the intestine and pharynx.
3564949	WBGene00044200	H37A05.4	H37A05.4	149.016	-1.02824	0.268457	-3.83016	0.000128058	0.00164185	-
178243	WBGene00010659	K08D8.5	K08D8.5	86.9715	-1.02788	0.338591	-3.03576	0.00239927	0.0186504	YES	K08D8.5 encodes a CUB-like domain-containing protein; K08D8.5 is involved in the transcriptional, innate immune response towards several different bacterial pathogens; K08D8.5 expression is also induced in response to stressors such as ionizing radiation.
177742	WBGene00008113	C46C2.5	C46C2.5	88.3244	-1.02655	0.308802	-3.3243	0.000886406	0.00840875	-
184102	WBGene00008535	F02H6.2	F02H6.2	253.169	-1.02444	0.316933	-3.23234	0.0012278	0.0109778	-
175899	WBGene00016983	C56G2.15	C56G2.15	109.316	-1.02408	0.283355	-3.61411	0.000301375	0.00338877	-
181501	WBGene00010493	meg-2	K02B9.2	243.325	-1.02377	0.353294	-2.89779	0.00375801	0.0267707	-	meg-2 encodes a novel protein that localizes exclusively to P granules; originally identified by microarray analyses of germline-enriched transcripts, loss of meg-2 activity by itself results in no obvious abnormalities, but loss of meg-2 activity in meg-1 mutant animals indicates that meg-1 and meg-2 likely have redundant functions in germline development; meg-2 may also function redundantly wit…
180251	WBGene00000214	asp-1	Y39B6A.20	30041.5	-1.02322	0.212662	-4.8115	1.49803e-06	3.19196e-05	YES	asp-1 encodes a homolog of cathepsin D aspartic protease; it is transcribed exclusively in intestinal cells of the late embryo and early larvae and is not observed in older larvae or adults; ASP-1 is dispensable for neuronal degeneration.
176167	WBGene00017322	clec-160	F09G8.8	557.305	-1.01988	0.241359	-4.22558	2.38327e-05	0.000381006	YES
187195	WBGene00019550	K09C4.5	K09C4.5	80.4187	-1.01888	0.350385	-2.9079	0.00363864	0.0261401	-
173713	WBGene00017583	F19B10.1	F19B10.1	84.3983	-1.0139	0.311822	-3.25153	0.00114787	0.0103857	-
184959	WBGene00009146	F26C11.1	F26C11.1	109.595	-1.01299	0.335265	-3.02145	0.00251571	0.0193881	-
188821	WBGene00020744	T24A6.1	T24A6.1	54.4857	-1.00533	0.367471	-2.73582	0.00622246	0.0393625	-
178657	WBGene00021602	clec-205	Y46H3B.1	79.2008	-1.00403	0.32051	-3.1326	0.00173263	0.0144593	YES
183970	WBGene00017082	DC2.5	DC2.5	115.849	-1.00331	0.308395	-3.25333	0.00114061	0.0103367	YES
179431	WBGene00000722	col-149	B0024.1	6714.42	-1.00169	0.208452	-4.80535	1.54484e-06	3.27715e-05	YES
178821	WBGene00003704	nhr-114	Y45G5AM.1	3597.81	-1.00031	0.222558	-4.49459	6.97039e-06	0.000125502	-	nhr-114 encodes, by alternative splicing, two isoforms of a nuclear hormone receptor that specifically binds GPA-13 in yeast two-hybrid assays; the interaction of NHR-114 with GPA-13 is independent of whether GPA-13 is constitutively activated or not; NHR-114 is expressed in intestine (and weakly in hypodermal cells), with mainly nuclear localization.
181950	WBGene00007162	fbxa-153	B0391.5	58.262	-1.0002	0.356955	-2.80204	0.00507811	0.034025	-	fbxa-153 encodes a protein with an N-terminal F-box domain and a C-terminal FTH domain; FBXA-153 has no obvious non-nematode orthologs; FBXA-153 shares N-terminal UNC-13 binding, and thus may share at least some functions, with ERI-1, W04D2.6, and Y55F3AM.13; FBXA-153 has no obvious function in mass RNAi assays.
3565864	WBGene00044156	Y66C5A.1	Y66C5A.1	85.2722	-0.998928	0.327805	-3.04732	0.00230892	0.0180945	-
173669	WBGene00015912	fbxc-50	C17F4.5	570.545	-0.997386	0.29317	-3.40207	0.000668765	0.00662966	YES	This gene encodes a protein containing an F-box, a motif predicted to mediate protein-protein interactions either with homologs of yeast Skp-1p or with other proteins.
181760	WBGene00020813	T25G12.6	T25G12.6	137.028	-0.996935	0.335803	-2.96881	0.00298955	0.0222655	YES
181415	WBGene00004006	pgp-12	F22E10.1	186.396	-0.996833	0.265662	-3.75226	0.000175247	0.0021538	YES	pgp-12 encodes a transmembrane protein that is a member of the P-glycoprotein subclass of ATP-binding cassette (ABC) transporters; pgp-12 promoter fusion constructs reveal expression in the excretory cell, consistent with a role for pgp-12 in metabolite transporter activity; pgp-12 expression is regulated by the DCP-66 transcription factor which binds the pgp-12 Ex-1 promoter element in yeast one…
3565796	WBGene00008459	mrpl-53	E02H1.8	519.375	-0.993836	0.214522	-4.63279	3.60772e-06	6.97525e-05	-
177081	WBGene00021869	vrp-1	Y54G2A.3	1586.72	-0.990978	0.170566	-5.80992	6.25017e-09	2.01855e-07	YES
3564990	WBGene00007959	C35C5.10	C35C5.10	482.015	-0.99001	0.188902	-5.24086	1.59834e-07	4.05325e-06	-
171731	WBGene00022158	Y71G12B.23	Y71G12B.23	71.5146	-0.989744	0.370035	-2.67473	0.00747901	0.0452447	-
183261	WBGene00016474	C36C5.5	C36C5.5	244.353	-0.988733	0.322047	-3.07015	0.00213951	0.0169761	YES
179929	WBGene00008789	F14D7.2	F14D7.2	549.882	-0.986748	0.307603	-3.20786	0.00133726	0.0117522	YES
180997	WBGene00015565	C07D8.6	C07D8.6	2795.34	-0.985675	0.231352	-4.26051	2.03965e-05	0.000332343	YES
184092	WBGene00017177	F02E8.4	F02E8.4	750.984	-0.984531	0.26647	-3.69472	0.000220131	0.00260112	-
187030	WBGene00019411	K05F1.10	K05F1.10	146.91	-0.983163	0.350816	-2.80251	0.00507071	0.034025	YES	K05F1.10 encodes a putative secreted TIL-domain protease inhibitor paralogous to SWM-1, ISL-1, and the products of 11 other C. elegans genes; K05F1.10 and its relatives are collectively similar to other TIL-domain protease inhibitors from nematodes, insects, and vertebrates; K05F1.10 transcription is reproducibly induced by infection, suggesting that it may participate in innate immunity.
175166	WBGene00001775	gst-27	Y53F4B.30	1630.35	-0.982638	0.188362	-5.21676	1.82078e-07	4.55322e-06	-
178924	WBGene00017262	F08F3.4	F08F3.4	1008.62	-0.981444	0.193035	-5.08428	3.69031e-07	8.80971e-06	YES
3896802	WBGene00044488	Y54G2A.45	Y54G2A.45	396.591	-0.979127	0.224761	-4.35631	1.32275e-05	0.000225212	-
188266	WBGene00004989	spp-4	T08A9.8	645.454	-0.976074	0.181428	-5.37995	7.45069e-08	1.97642e-06	-	spp-4 encodes an antimicrobial peptide that belongs to the SPP-protein family, called caenopores, with structural similarity to saposin-like proteins (SAPLIPs), the amoebapores and the mammalian NK-lysin and granulysin; caenopores are part of the worm's innate immune system and interact with and eliminate bacteria via membrane pore-forming activity; C. elegans has at least 33 putative SPP protein…
188376	WBGene00011689	T10C6.7	T10C6.7	170.979	-0.975269	0.321326	-3.03514	0.00240425	0.018679	-	This gene encodes a protein containing an F-box, a motif predicted to mediate protein-protein interactions either with homologs of yeast Skp-1p or with other proteins.
177827	WBGene00003467	msp-81	K07F5.1	4811.78	-0.974529	0.196109	-4.96932	6.71895e-07	1.52409e-05	-	msp-81 encodes a member of the major sperm protein family.
181079	WBGene00019779	endu-2	M60.2	1120.32	-0.97314	0.264823	-3.67468	0.000238146	0.00277754	YES
180505	WBGene00000460	ceh-39	T26C11.7	210.35	-0.972788	0.337865	-2.87923	0.00398653	0.028093	-	ceh-39 encodes a a ONECUT class CUT homeobox protein with a single N-terminal cut domain; CEH-39 acts as an X-signal element (XSE) to affect sex determination; the cut domain may be a compact DNA-binding domain composed of alpha helices; ceh-39 is one of three nematode-specific ONECUT genes in a cluster with ceh-21 and ceh-41.
13223435	WBGene00164968	K08H2.10	K08H2.10	91.4917	-0.970815	0.345115	-2.81302	0.00490788	0.0331115	-
180781	WBGene00006926	vit-2	C42D8.2	118286	-0.967327	0.29334	-3.29763	0.000975044	0.00907269	YES	vit-2 encodes the vitellogenin homolog YP170; vit-2 is expressed in the adult hermaphrodite intestine and VIT-2 is secreted into the pseudocoelomic space before being taken up by developing oocytes; vit-2 expression is regulated in a sex-, stage-, and tissue-specific manner by the ELT-2/GATA and MAB-3 transcription factors.
185310	WBGene00018055	F35F10.5	F35F10.5	110.644	-0.9653	0.344066	-2.80556	0.00502285	0.0337922	-
183612	WBGene00008207	C49F5.3	C49F5.3	112.892	-0.964066	0.346568	-2.78175	0.00540661	0.0354308	-
175043	WBGene00012198	W02B8.2	W02B8.2	295.933	-0.961146	0.308628	-3.11426	0.00184408	0.015161	-
181713	WBGene00000281	cah-3	K05G3.3	1158.72	-0.959757	0.170454	-5.6306	1.79587e-08	5.27912e-07	YES	cah-3 encodes a putative carbonic anhydrase, closely similar to itsparalog CAH-5; cah-3 is expressed in intestine and head (includingneurons) of L3 larvae through adults, and its transcription ismoderately stimulated by DBL-1 and SMA-2; CAH-3 is bound by CKU-80 intwo-hybrid assays, but has no obvious function in mass RNAi assays.
184678	WBGene00017592	F19C7.2	F19C7.2	239.58	-0.959697	0.244181	-3.93027	8.4849e-05	0.0011519	YES
180665	WBGene00018538	marg-1	F47B7.7	478.036	-0.955895	0.345015	-2.77059	0.00559546	0.0363213	-	F47B7.7 encodes a novel protein conserved amongst nematode species.
183176	WBGene00016362	C33G8.4	C33G8.4	241.244	-0.955234	0.288587	-3.31003	0.000932846	0.00876498	-
259343	WBGene00013853	ZC116.1	ZC116.1	663.462	-0.954405	0.316536	-3.01515	0.00256851	0.0197211	-
176588	WBGene00013435	Y66D12A.9	Y66D12A.9	977.829	-0.953689	0.232692	-4.09851	4.15814e-05	0.000618346	YES
13220478	WBGene00195189	ZC449.8	ZC449.8	138.551	-0.949377	0.270591	-3.50853	0.000450598	0.00474445	-
180405	WBGene00017898	F28C10.3	F28C10.3	210.972	-0.948004	0.317059	-2.98999	0.00278987	0.0210835	-
176251	WBGene00014031	ZK637.14	ZK637.14	137.126	-0.938474	0.273381	-3.43284	0.000597304	0.00601648	YES
173224	WBGene00006936	glp-4	Y87G2A.5	8971.95	-0.937285	0.220076	-4.25892	2.05419e-05	0.000334097	YES
190105	WBGene00003861	oig-3	Y50E8A.3	170.761	-0.935908	0.279433	-3.34932	0.00081011	0.00783143	-
179320	WBGene00017093	E02C12.8	E02C12.8	137.791	-0.935651	0.318767	-2.93522	0.00333316	0.0243339	YES
180076	WBGene00008823	F14H3.4	F14H3.4	233.395	-0.927822	0.272865	-3.4003	0.00067312	0.00666824	-
3565378	WBGene00021898	Y54G2A.36	Y54G2A.36	181.824	-0.921443	0.302352	-3.04758	0.00230691	0.0180886	-
175734	WBGene00022664	ZK121.2	ZK121.2	308.134	-0.920862	0.214193	-4.29921	1.71407e-05	0.000285098	-
177295	WBGene00006586	tni-4	W03F8.1	1401.68	-0.920477	0.283558	-3.24617	0.0011697	0.0105659	YES	tni-4 encodes one of the four elegans troponin I proteins; tni-4 is required for the normal development of the pharynx during embryonic development; TNI-4 interacts only with the pharyngeal troponin C; tni-4 is expressed exclusively in the pharyngeal muscles.
179190	WBGene00019064	myo-5	F58G4.1	1299.45	-0.919599	0.325107	-2.8286	0.00467519	0.0319154	-
177874	WBGene00003432	msp-36	C04G2.4	5247.78	-0.91928	0.156924	-5.85812	4.68127e-09	1.53597e-07	-	msp-36 encodes a protein that belongs to a family of proteins called the Major Sperm Proteins (MSPs) that is conserved in nematodes; this family comprises of closely related, small, basic proteins that make up 15% of sperm protein; this multigene family consists of over fifty genes, including many pseudogenes; MSP is involved in both extracellular signaling and cytoskeletal functions during repro…
171892	WBGene00021830	Y54E10A.10	Y54E10A.10	1191.16	-0.918878	0.221215	-4.15378	3.27025e-05	0.00049899	YES
179151	WBGene00020245	T05B11.1	T05B11.1	114.673	-0.917212	0.275775	-3.32595	0.000881187	0.00836692	YES	This gene encodes a protein containing an F-box, a motif predicted to mediate protein-protein interactions either with homologs of yeast Skp-1p or with other proteins.
178576	WBGene00015756	C14C6.2	C14C6.2	228.988	-0.916739	0.316968	-2.89221	0.00382544	0.0271303	-
179128	WBGene00020054	R13D7.2	R13D7.2	161.987	-0.914838	0.30638	-2.98596	0.00282694	0.0213078	YES
178565	WBGene00021448	Y39D8A.1	Y39D8A.1	171.657	-0.914715	0.256762	-3.56249	0.000367349	0.00397223	YES
180200	WBGene00013946	ZK228.3	ZK228.3	463.677	-0.913323	0.235017	-3.8862	0.000101825	0.0013493	YES
177311	WBGene00003458	msp-65	ZK354.1	2356.53	-0.907673	0.164028	-5.53363	3.13669e-08	8.91142e-07	-	msp-65 encodes a protein that belongs to a family of proteins called the Major Sperm Proteins (MSPs) that is conserved in nematodes; this family consists of closely related, small, basic proteins that make up 15% of sperm protein; this multigene family consists of over fifty genes, including many pseudogenes; MSPs are involved in both extracellular signaling and cytoskeletal functions during repr…
175715	WBGene00016411	C34E10.10	C34E10.10	639.464	-0.906674	0.196138	-4.62263	3.78912e-06	7.26745e-05	YES
173213	WBGene00012738	eif-3.J	Y40B1B.5	1915.22	-0.906564	0.19887	-4.55856	5.15044e-06	9.56017e-05	-
177992	WBGene00013474	Y69E1A.2	Y69E1A.2	3272.92	-0.904803	0.198077	-4.56794	4.92535e-06	9.17785e-05	YES
173153	WBGene00012481	Y18D10A.11	Y18D10A.11	2084.23	-0.902207	0.272304	-3.31323	0.00092224	0.00868232	-
174339	WBGene00009902	drd-1	F49E12.9	706.842	-0.902115	0.247027	-3.65189	0.000260319	0.00299492	YES
172860	WBGene00001942	his-68	T23D8.6	259.975	-0.901292	0.272079	-3.3126	0.000924315	0.00869616	-	his-68 encodes an H2A histone.
178351	WBGene00007196	B0513.4	B0513.4	1151.69	-0.897392	0.17914	-5.00945	5.45863e-07	1.26003e-05	-
180071	WBGene00011691	T10C6.10	T10C6.10	160.63	-0.895976	0.310641	-2.88428	0.00392311	0.0277138	-	This gene encodes a protein containing an F-box, a motif predicted to mediate protein-protein interactions either with homologs of yeast Skp-1p or with other proteins.
259569	WBGene00016058	nspd-3	C24D10.7	496.147	-0.892153	0.234907	-3.79791	0.000145923	0.00184375	-
3565150	WBGene00044260	Y87G2A.19	Y87G2A.19	172.541	-0.890249	0.315032	-2.8259	0.00471484	0.0321099	-
174916	WBGene00012911	acl-7	Y46G5A.21	1101.79	-0.890059	0.17097	-5.20593	1.93024e-07	4.80193e-06	YES	acl-7 is an ortholog of human GNPAT (glyceronephosphate O-acyltransferase); ACL-7 is required for the biosynthesis of ether lipids.
259512	WBGene00023489	F42A10.9	F42A10.9	322.97	-0.888421	0.226195	-3.92767	8.57711e-05	0.00116223	-
178925	WBGene00017263	F08F3.6	F08F3.6	596.424	-0.88542	0.238739	-3.70874	0.000208295	0.002494	-	This gene encodes a protein containing an F-box, a motif predicted to mediate protein-protein interactions either with homologs of yeast Skp-1p or with other proteins.
181409	WBGene00011153	R09A8.2	R09A8.2	182.333	-0.884987	0.283905	-3.1172	0.00182579	0.0150654	-
172592	WBGene00010568	K04G2.10	K04G2.10	116.186	-0.883363	0.303961	-2.90617	0.00365879	0.0262195	-
180092	WBGene00011753	T13F3.6	T13F3.6	3807.12	-0.883012	0.209463	-4.21559	2.49122e-05	0.000394324	-
3565024	WBGene00006693	twk-43	F32H5.7	119.298	-0.882852	0.293075	-3.01238	0.0025921	0.0198559	-
187412	WBGene00019744	M02H5.8	M02H5.8	401.351	-0.879926	0.214858	-4.09538	4.21479e-05	0.000623945	-
178888	WBGene00017843	F26G5.1	F26G5.1	211.883	-0.877537	0.313941	-2.79523	0.00518628	0.0345473	-
182809	WBGene00016004	C18H9.6	C18H9.6	345.544	-0.869098	0.263414	-3.29936	0.000969052	0.0090403	YES
185621	WBGene00018293	F41E6.12	F41E6.12	250.92	-0.866472	0.217052	-3.99201	6.55164e-05	0.000919784	-
190089	WBGene00021730	Y49F6C.8	Y49F6C.8	229.812	-0.863127	0.271606	-3.17787	0.00148364	0.0127053	-
176356	WBGene00010227	F58A4.2	F58A4.2	400.32	-0.86186	0.227839	-3.78276	0.000155099	0.00194622	-
189354	WBGene00021153	Y4C6A.3	Y4C6A.3	388.38	-0.861226	0.237065	-3.63287	0.000280288	0.00318704	-
180953	WBGene00018258	F41B4.2	F41B4.2	139.26	-0.860219	0.298748	-2.87942	0.00398412	0.0280897	-
176504	WBGene00010478	K01G5.5	K01G5.5	5966.23	-0.859498	0.256743	-3.3477	0.000814842	0.00786134	-	The K01G5.5 gene encodes an ortholog of human DYSKERIN (DKC1; OMIM:300126), which when mutated leads to X-linked dyskeratosis congenita (OMIM:305000); the K01G5.5 protein is predicted to be mitochondrial with 68% accuracy.
191523	WBGene00014224	mrps-23	ZK1098.7	699.436	-0.856544	0.182724	-4.68764	2.7637e-06	5.51361e-05	YES
177087	WBGene00022072	cpg-9	Y67D8C.8	3655.28	-0.854688	0.226818	-3.76817	0.000164448	0.00204349	-	cpg-9 encodes a small (69-residue), putatively secreted protein with 4potential chondroitin attachment sites, 2 of them verified by massspectrometry; CPG-9 has no obvious function in mass RNAi assays.
175316	WBGene00002025	hsp-60	Y22D7AL.5	10747.4	-0.85466	0.224484	-3.80722	0.000140536	0.00178194	-	hsp-60 encodes a nuclear-encoded mitochondrion-specific chaperone that is a member of the GroE/Hsp10/60 superfamily of molecular chaperones; hsp-60 is involved in the mitochondrial unfolded protein response, as hsp-60 expression, normally broadly detected during development, is greatly increased in response to treatments that disrupt mitochondrial protein handling; loss of hsp-60 activity via RNA…
187912	WBGene00020120	R160.3	R160.3	122.958	-0.85422	0.265469	-3.21777	0.0012919	0.0114354	YES
13181457	WBGene00219313	C17E4.20	C17E4.20	175.303	-0.853902	0.323209	-2.64195	0.00824307	0.0486213	-
177390	WBGene00001853	hil-2	Y73B6BL.9	1071.81	-0.852948	0.246055	-3.46649	0.000527302	0.00541745	-
190710	WBGene00003414	mrp-8	Y75B8A.26	186.576	-0.852328	0.267409	-3.18736	0.00143577	0.0123763	-	mrp-8 encodes a predicted ATP-binding cassette (ABC) transporter that is a member of the ABCC subfamily of ABC transporters that includes the multidrug resistance-associated proteins and the cystic fibrosis transmembrane conductance regulator; by homology, MRP-8 is predicted to function as an ATP-dependent organic anion transporter that transports molecules across the plasma membrane into the ext…
177027	WBGene00021427	Y38F2AR.9	Y38F2AR.9	2077.41	-0.851805	0.202539	-4.20565	2.60337e-05	0.000408485	YES
181006	WBGene00018605	F48E3.4	F48E3.4	1559.8	-0.848364	0.183571	-4.62146	3.81052e-06	7.2794e-05	YES
3565459	WBGene00044283	spp-22	ZK867.3	114.71	-0.847056	0.28872	-2.93383	0.00334802	0.0244053	YES
173204	WBGene00004915	snr-2	W08E3.1	2886.71	-0.846083	0.212753	-3.97684	6.98378e-05	0.000967253	-
178896	WBGene00021977	Y58A7A.3	Y58A7A.3	501.161	-0.845745	0.304802	-2.77474	0.00552467	0.0360241	YES
181724	WBGene00015676	mct-6	C10E2.6	3947.66	-0.842862	0.174981	-4.81688	1.45824e-06	3.12566e-05	-
174293	WBGene00011509	T05H10.4	T05H10.4	512.096	-0.840342	0.253814	-3.31085	0.000930123	0.0087451	-
173825	WBGene00003424	msp-3	F26G1.7	2056.91	-0.839624	0.200345	-4.19088	2.77869e-05	0.000433163	-	msp-3 encodes a protein that belongs to a family of proteins called the Major Sperm Proteins (MSPs) that is conserved in nematodes; msp-3 is similar in nucleotide sequence to the msp genes from the nematode Onchocerca volvulus; the msp gene family consists of closely related, small, basic proteins that make up 15% of sperm protein; this multigene family consists of over fifty genes, including man…
191419	WBGene00022813	ZK742.3	ZK742.3	150.673	-0.839417	0.295594	-2.83976	0.00451476	0.0310113	YES
174578	WBGene00001686	gpd-4	F33H1.2	1447.17	-0.839216	0.27922	-3.00558	0.00265077	0.0202019	-	gpd-4 encodes one of four C. elegans glyceraldehyde-3-phosphate dehydrogenases (GAPDHs); by homology, GPD-4 is predicted to reversibly catalyze the oxidation and phosphorylation of glyceraldehyde-3-phosphate to 1,3-diphosphoglycerate during glycolysis; GPD-4 is required for embryonic and larval development; in C. elegans, GPD-4 and GPD-1 constitute the minor GAPDH isoenzymes and are expressed pri…
178373	WBGene00008536	F02H6.3	F02H6.3	214.368	-0.838537	0.290219	-2.88933	0.00386063	0.0273664	-
189515	WBGene00021262	fbxa-74	Y22D7AR.9	233.615	-0.83744	0.272778	-3.07004	0.00214028	0.0169761	-
186269	WBGene00018845	F54H12.5	F54H12.5	91.7202	-0.834157	0.313189	-2.66343	0.00773474	0.046402	-	This gene encodes a protein containing an F-box, a motif predicted to mediate protein-protein interactions either with homologs of yeast Skp-1p or with other proteins.
188466	WBGene00020471	pho-14	T13B5.3	947.32	-0.832334	0.178205	-4.67065	3.00245e-06	5.9081e-05	-
173201	WBGene00011434	T04D3.5	T04D3.5	274.66	-0.830714	0.288959	-2.87485	0.00404217	0.0284017	-
172070	WBGene00016653	ssb-1	C44E4.4	4091.28	-0.825791	0.201046	-4.10747	4.00008e-05	0.00059707	-
176260	WBGene00000388	cdc-25.3	ZK637.11	245.481	-0.824004	0.304141	-2.70928	0.00674296	0.0417386	-	cdc-25.3 encodes a tyrosine phosphatase that is a member of the cell division cycle 25 (CDC25) family of cell cycle regulators that includes Schizosaccharomyces pombe CDC25 and Drosophila string; cdc-25.3 is one of four cdc-25 genes in C. elegans and while it is known to be expressed in hermaphrodites, the precise function of cdc-25.3 is not yet clear; cdc-25.3 may function redundantly with cdc-2…
179639	WBGene00004917	snr-4	C52E4.3	2258.46	-0.823079	0.196533	-4.188	2.81423e-05	0.000438228	-
178890	WBGene00019645	swt-7	K11D12.5	1300.97	-0.821587	0.203475	-4.03777	5.39619e-05	0.000774171	-	swt-7 encodes a transmembrane protein that is a member of the SWEET1 family of sugar transporters.
179867	WBGene00009433	F35E12.9	F35E12.9	598.18	-0.820999	0.25403	-3.2319	0.0012297	0.0109879	YES
184491	WBGene00008824	F14H3.5	F14H3.5	110.359	-0.820057	0.293663	-2.79251	0.00523011	0.0347004	-
177619	WBGene00006930	vit-6	K07H8.6	176089	-0.819456	0.287895	-2.84637	0.00442203	0.0305052	-	vit-6 encodes a vitellogenin precursor protein that is cleaved in the body cavity into two smaller yolk proteins, YP115 and YP88; in C. elegans, vitellogenin genes exhibit stage-, sex-, and tissue-specific expression being expressed exclusively in the adult hermaphrodite intestine.
190395	WBGene00013349	Y59A8B.12	Y59A8B.12	602.407	-0.817181	0.220925	-3.69891	0.000216528	0.00256908	-
3565237	WBGene00011195	sao-1	R10D12.14	3385.5	-0.815792	0.189168	-4.31252	1.61406e-05	0.000270022	-	sao-1 encodes a novel GYF domain-containing protein that is conserved amongst nematodes; maternally provided SAO-1 functions together with SEL-10, a component of an E3 ubiquitin ligase with which it physically interacts, to negatively regulate the Notch receptor signaling pathway in the early embryo; mutations in sao-1 also suppress early cytokinesis defects in rfl-1 mutant embryos (rfl-1 encodes…
178865	WBGene00018208	F39G3.3	F39G3.3	817.8	-0.815381	0.173128	-4.70971	2.48067e-06	5.02553e-05	-
176070	WBGene00020050	R13A5.7	R13A5.7	216.036	-0.81392	0.25089	-3.24413	0.00117811	0.0106223	-
181318	WBGene00002124	inx-2	F08G12.10	128.663	-0.813763	0.284416	-2.86118	0.00422073	0.0293414	-
179442	WBGene00010627	nol-56	K07C5.4	7993.52	-0.813365	0.201603	-4.03448	5.4723e-05	0.000783528	-
178125	WBGene00014091	ZK822.4	ZK822.4	743.126	-0.812385	0.202797	-4.0059	6.17805e-05	0.000874152	-
179283	WBGene00020862	fip-2	T27E4.4	408.772	-0.810351	0.304065	-2.66506	0.00769742	0.0462668	YES
173070	WBGene00011155	rbm-3.1	R09B3.2	6140.58	-0.808602	0.162432	-4.97809	6.42144e-07	1.46121e-05	-
186902	WBGene00001392	far-8	K02F3.3	1062.57	-0.80841	0.210549	-3.83953	0.00012327	0.00159103	-
184023	WBGene00008476	E03H4.8	E03H4.8	505.162	-0.807355	0.272643	-2.96122	0.00306422	0.0227042	YES	E03H4.8 encodes one of two C. elegans proteins with similarity to the beta' coat protein of the COPI vesicular coat; by homology, E03H4.8 is required for retrograde trafficking from the cis-Golgi to the endoplasmic reticulum and trafficking within the Golgi stack; in C. elegans, RNAi experiments indicate that E03H4.8 is required for proper germ cell development and reproduction; about 10% to 20% …
176531	WBGene00012964	Y48A6B.3	Y48A6B.3	1877.69	-0.804324	0.225833	-3.56159	0.000368616	0.00398017	-
189345	WBGene00021146	lgc-45	W10G11.16	165.222	-0.803941	0.247101	-3.25349	0.00113996	0.0103367	-
183567	WBGene00008172	C48B4.9	C48B4.9	481.072	-0.803834	0.217054	-3.70339	0.000212738	0.00253455	-
183902	WBGene00008354	gcsh-1	D1025.2	984.438	-0.803154	0.226505	-3.54585	0.000391344	0.00417859	YES
178180	WBGene00016585	oac-59	C42C1.7	159.726	-0.802203	0.289824	-2.7679	0.00564187	0.0365732	YES
178918	WBGene00003567	ncx-2	C10G8.5	2185.09	-0.796846	0.23077	-3.45299	0.000554412	0.00563965	-	ncx-2 encodes, by alternative splicing, three full-length isoforms of a putative 3Na[+]/1Ca[2+] exchanger, orthologous to human SLC8A1-3 and paralogous to NCX-1 and NCX-3; NCX-2 is predicted to export free cytoplasmic Ca[2+] with low affinity but high capacity, being complemented by low-capacity/high-affinity Ca[2+] ATPase pumps such as MCA-1/-3; NCX-3 has tandem Calx-alpha and Calx-beta domains …
171886	WBGene00003062	lpd-6	K09H9.6	3489.18	-0.796302	0.254098	-3.13383	0.00172539	0.0144072	-	lpd-6 encodes a predicted rRNA-binding protein that is orthologous to Drosophila Peter Pan and the Saccharomyces cerevisiae SSF1 and SSF2 proteins that are required for ribosomal large subunit maturation; loss of lpd-6 activity via RNAi indicates that, in C. elegans, LPD-6 is required for fat storage and for larval growth and development; based upon its similarity to yeast SSF1 and SSF2, LPD-6 is…
178339	WBGene00008123	ent-4	C47A4.2	368.893	-0.796152	0.206788	-3.8501	0.000118071	0.00153215	YES
175441	WBGene00010303	cri-3	F59A2.3	3841.2	-0.794143	0.212009	-3.74579	0.000179825	0.00219881	-
173557	WBGene00016717	math-22	C46F9.1	235.779	-0.792388	0.22821	-3.4722	0.000516219	0.00533401	-
177828	WBGene00003425	msp-10	K07F5.2	1013.59	-0.791944	0.187967	-4.2132	2.51774e-05	0.000397649	-	msp-10 encodes a protein that belongs to a family of proteins called the Major Sperm Proteins (MSPs) that is conserved in nematodes; this family consists of closely related, small, basic proteins that make up 15% of sperm protein; this multigene family consists of over fifty genes, including many pseudogenes; MSPs are involved in both extracellular signaling and cytoskeletal functions during repr…
176975	WBGene00004497	rps-28	Y41D4B.5	6689.39	-0.791056	0.158315	-4.99672	5.83132e-07	1.33962e-05	-	rps-28 encodes a small ribosomal subunit S28 protein.
180326	WBGene00013766	prmt-1	Y113G7B.17	7816.73	-0.790383	0.226511	-3.48937	0.000484158	0.00503888	-	prmt-1 encodes a type I protein arginine methyltransferase; in C. elegans, PRMT-1 positively regulates adult lifespan and is required for stress response and fat storage in the absence of DAF-2-mediated signaling; PRMT-1 is also required for proper development of myofilament structure; PRMT-1 physically interacts with, and methylates, DAF-16 thereby preventing its phosphorylation and cytoplasmic …
187119	WBGene00010637	K07F5.12	K07F5.12	220.353	-0.789581	0.269053	-2.93467	0.00333906	0.0243554	-
181737	WBGene00020630	T20F7.1	T20F7.1	414.571	-0.788452	0.223552	-3.52694	0.000420395	0.00445596	-
184244	WBGene00000094	agt-2	F09E5.13	383.515	-0.785242	0.215651	-3.64127	0.000271302	0.00311245	-	agt-2 encodes a paralog of the DNA repair enzyme O6-Alkylguanine DNA-alkyltransferase (AGT); AGT-2 has AGT biochemical activity and is expressed at all developmental stages.
173437	WBGene00021073	nol-2	W07E6.1	2648.7	-0.783954	0.220831	-3.55002	0.000385197	0.00412212	YES
172451	WBGene00006394	taf-11.2	K10D3.3	776.129	-0.78265	0.2263	-3.45846	0.000543263	0.00555463	YES
188237	WBGene00011591	T07F10.5	T07F10.5	99.1475	-0.779987	0.286516	-2.72232	0.00648256	0.0405448	-
182374	WBGene00007419	C07E3.9	C07E3.9	235.727	-0.777894	0.230915	-3.36874	0.000755125	0.00734424	YES
172494	WBGene00000596	col-7	C15A11.5	7271.1	-0.776318	0.235878	-3.29119	0.000997662	0.00925922	-	col-7 encodes a member of the collagen superfamily containing collagen triple helix repeats (20 copies); expressed during the L2-to-dauer molt and the L4-to-adult molt.
177536	WBGene00017990	cec-4	F32E10.2	737.227	-0.773983	0.22592	-3.42592	0.000612713	0.00615018	YES	cec-4 is an ortholog of human CBX1 (chromobox 1), CBX5 (chromobox 5) and CBX3 (chromobox 3); CEC-4 is required for the perinuclear anchoring of chromatin methylated on histone H3 Lysine 9 (H3K9) in embryos; the CEC-4 chromodomain is 42% identical to human CBX1 (chromobox 1) chromodomain and CBX5 (chromobox 5) chromodomain; CEC-4 has a large C-terminal domain that does not have homology to other k…
177878	WBGene00007308	C04G2.9	C04G2.9	6020.83	-0.77134	0.200628	-3.84462	0.000120737	0.00156253	-
260116	WBGene00018935	skr-18	F56B3.12	586.073	-0.770634	0.207488	-3.71412	0.00020391	0.00244636	-
171636	WBGene00021026	W04C9.4	W04C9.4	1543.96	-0.769601	0.246212	-3.12576	0.00177344	0.0147402	YES
177968	WBGene00012007	T25B9.1	T25B9.1	440.043	-0.7688	0.194846	-3.94568	7.95722e-05	0.00109158	-	T25B9.1 encodes an protein highly similar to 2-amino-3-keto-butyrate coenzyme A ligases (also called AKB ligases or glycine acetyltransferases; EC 2.3.1.29; R.W.
24105309	WBGene00007201	exos-4.1	B0564.1	367.158	-0.766619	0.230678	-3.32332	0.000889516	0.00842379	-
189809	WBGene00012747	Y40H7A.10	Y40H7A.10	682.454	-0.766292	0.204169	-3.75322	0.00017458	0.00214744	YES
173968	WBGene00015941	C18A3.3	C18A3.3	2642.42	-0.763699	0.217999	-3.50323	0.000459659	0.00482909	-
189236	WBGene00012295	nmat-1	W06B3.1	120.074	-0.76335	0.288065	-2.64992	0.00805098	0.0478617	YES
177265	WBGene00006051	ssq-2	T28H11.5	5422.69	-0.762508	0.195428	-3.90173	9.55064e-05	0.00127851	-
4363083	WBGene00044758	Y37H2A.12	Y37H2A.12	221.815	-0.760897	0.241778	-3.14708	0.00164909	0.0138828	-
189675	WBGene00003860	oig-2	Y38F1A.9	623.2	-0.759388	0.24363	-3.11697	0.00182722	0.0150654	-
186700	WBGene00019164	H06H21.8	H06H21.8	884.879	-0.758885	0.200104	-3.79245	0.000149171	0.00187984	YES
171830	WBGene00017978	msrp-1	F32B5.4	528.789	-0.758823	0.20888	-3.63282	0.000280338	0.00318704	-
180866	WBGene00002125	inx-3	F22F4.2	427.872	-0.758478	0.243115	-3.11982	0.00180959	0.0149714	-
173981	WBGene00003469	msp-142	K05F1.2	1605.24	-0.75773	0.164775	-4.59857	4.25405e-06	8.03381e-05	-	msp-142 encodes a protein that belongs to a family of proteins called the Major Sperm Proteins (MSPs) that is conserved in nematodes; this family consists of closely related, small, basic proteins that make up 15% of sperm protein; this multigene family consists of over fifty genes, including many pseudogenes; MSPs are involved in both extracellular signaling and cytoskeletal functions during rep…
179999	WBGene00001423	fib-1	T01C3.7	17475.3	-0.75561	0.250412	-3.01746	0.00254899	0.0195922	-	fib-1 encodes the C. elegans ortholog of fibrillarin and Saccharomyces cerevisiae Nop1p, an essential component of the U3 SnoRNP; FIB-1 localizes to the nucleolus.
178303	WBGene00003077	lsm-3	Y62E10A.12	716.246	-0.752657	0.210265	-3.57956	0.000344167	0.00377562	-
177266	WBGene00006040	ssp-11	T28H11.6	469.834	-0.751818	0.20714	-3.62952	0.000283952	0.00322305	-	ssp-11 encodes a sperm-specific protein; loss of ssp-11 activity via RNAi has been reported to result in moderately increased fat content.
177830	WBGene00003449	msp-56	K07F5.3	2125.17	-0.75122	0.171292	-4.3856	1.15664e-05	0.000198572	-	msp-56 encodes a protein that belongs to a family of proteins called the Major Sperm Proteins (MSPs) that is conserved in nematodes; this family consists of closely related, small, basic proteins that make up 15% of sperm protein; this multigene family consists of over fifty genes, including many pseudogenes; MSPs are involved in both extracellular signaling and cytoskeletal functions during repr…
181502	WBGene00010492	meg-1	K02B9.1	1633.96	-0.751035	0.278487	-2.69684	0.00700004	0.0429789	-	meg-1 encodes a novel protein that localizes exclusively to P granules; originally identified by microarray analyses of germline-enriched transcripts, loss of meg-1 activity via mutation and RNAi indicates that MEG-1 is required for germline development and normal levels of fertility; specifically, MEG-1 is required maternally for normal germ cell proliferation and/or survival and for fully norma…
177621	WBGene00019510	K07H8.10	K07H8.10	21018.3	-0.748883	0.226948	-3.2998	0.000967521	0.00903187	YES
178726	WBGene00018760	irg-3	F53E10.4	189.505	-0.748626	0.241961	-3.094	0.00197478	0.0159802	YES
174072	WBGene00004916	snr-3	T28D9.10	2033.35	-0.746771	0.210228	-3.55219	0.000382042	0.00410054	-	snr-3 encodes an ortholog of human small nuclear ribonucleoprotein Sm D1, a protein that forms part of a heptameric complex required for biogenesis and function of the snRNPs that catalyze mRNA splicing; in combination with the gene that encodes the human Sm D2 ortholog (snr-4), snr-3 affects embryonic viability and nuclear association and localization of P granules in embryos, based on an RNAi a…
190590	WBGene00022125	Y71F9B.1	Y71F9B.1	361.59	-0.745844	0.209123	-3.56653	0.000361735	0.00391761	-
171834	WBGene00004920	snr-7	Y71F9B.4	1161.49	-0.745392	0.19643	-3.7947	0.000147823	0.00186448	-	snr-7 encodes the C. elegans ortholog of the small nuclear ribonucleoprotein G, one of seven subunits of the heptameric Sm complex required for the biogenesis and function of snRNPs that catalyze mRNA splicing; in addition to its predicted role in pre-mRNA processing, SNR-7 activity is essential for embryogenesis and for several aspects of germ cell specification including localization and subcel…
173169	WBGene00001234	eif-6	C47B2.5	2216.41	-0.741247	0.253488	-2.9242	0.00345346	0.0250219	-	eif-6 encodes the C. elegans ortholog of vertebrate anti-association factor eIF6 and Saccharomyces cerevisiae Tif6p; EIF-6 is required for lin-4 miRNA-mediated repression of lin-14 and lin-28 mRNA and protein levels and in addition, is required for normal rates of growth and control of cell division in the germ line; eif-6 is expressed ubiquitously (or nearly so) in somatic larval and adult tissu…
187397	WBGene00019724	M02B7.2	M02B7.2	284.393	-0.738739	0.261608	-2.82384	0.00474517	0.0322707	-
172028	WBGene00016607	C43E11.9	C43E11.9	792.47	-0.738512	0.177243	-4.16667	3.09084e-05	0.000477473	YES
178364	WBGene00009925	F52B11.2	F52B11.2	787.983	-0.73827	0.184699	-3.99715	6.411e-05	0.000903562	YES	F52B11.2 is orthologous to the human gene PHOSPHOMANNOMUTASE 2 (PMS2; OMIM:601785), which when mutated leads to congenital disorder of glycosylation, type Ia.
180244	WBGene00006567	tgt-2	Y39B6A.35	778.99	-0.735956	0.22051	-3.33752	0.000845287	0.00809817	-
171865	WBGene00022122	trap-1	Y71F9AM.6	6831.44	-0.734561	0.157066	-4.67678	2.91417e-06	5.75009e-05	YES
259801	WBGene00003468	msp-113	ZK354.4	2071.47	-0.734273	0.188639	-3.89247	9.92299e-05	0.00131855	-	msp-113 encodes a protein that belongs to a family of proteins called the Major Sperm Proteins (MSPs) that is conserved in nematodes; msp-113 has a C. briggsae homolog as detected by the Wobble Aware Bulk Aligner (WABA); the MSP family consists of closely related, small, basic proteins that make up 15% of sperm protein; this multigene family consists of over fifty genes, including many pseudogene…
185323	WBGene00009444	erh-2	F35G12.11	424.543	-0.734132	0.236842	-3.09968	0.00193731	0.0157212	-
178823	WBGene00019275	rpac-40	H43I07.2	876.981	-0.732959	0.263912	-2.77728	0.00548151	0.0358076	-
172103	WBGene00001592	glc-2	F25F8.2	186.672	-0.732212	0.269051	-2.72146	0.00649935	0.0406028	-	glc-2 encodes the beta subunit of a glutamate-gated chloride channel; in vivo, GLC-2 is capable of forming homomeric glutamate-activated channels, as well as heteromeric channels with GLC-1 that can be activated by glutamate and avermectins, antihelmintics that inhibit pharyngeal pumping; as loss of glc-2 activity via large-scale RNAi screens does not result in any obvious abnormalities, the prec…
176173	WBGene00017360	F10E9.11	F10E9.11	713.249	-0.730216	0.179179	-4.07535	4.5946e-05	0.000670523	-
178787	WBGene00021078	unc-132	W08A12.1	993.619	-0.729779	0.196003	-3.7233	0.000196639	0.00238417	-
173688	WBGene00015853	C16C8.16	C16C8.16	563.963	-0.727958	0.196346	-3.70752	0.000209299	0.00250186	YES
181703	WBGene00006675	twk-22	T01B4.2	235.215	-0.726582	0.245637	-2.95794	0.00309698	0.0228763	-
188456	WBGene00020467	T12F5.2	T12F5.2	537.523	-0.72407	0.196182	-3.69081	0.000223544	0.00263929	-
173471	WBGene00020311	T07D3.9	T07D3.9	579.832	-0.722156	0.249246	-2.89736	0.00376318	0.0267943	YES
176292	WBGene00013983	ZK512.2	ZK512.2	1297.31	-0.721742	0.227069	-3.17852	0.00148031	0.0126928	-
174630	WBGene00007355	rpb-6	C06A1.5	1648.14	-0.721184	0.228735	-3.15292	0.00161645	0.0136961	-
177073	WBGene00006708	ubc-13	Y54G2A.31	1487.18	-0.721136	0.163973	-4.3979	1.09304e-05	0.000188779	-	ubc-13 encodes an E2 ubiquitin-conjugating enzyme; by homology, UBC-13 is predicted to function in the covalent attachment of ubiquitin molecules to protein substrates, via its association with an E3 ubiquitin-protein ligase; UBC-13 physically interacts with the UEV-1 ubiquitin-conjugating enzyme variant, and like UEV-1, ubc-13 mutations result in defects in GLR-1 glutamate receptor trafficking a…
175235	WBGene00004498	rps-29	B0412.4	6890.33	-0.719613	0.159242	-4.519	6.21327e-06	0.000113143	-	rps-29 encodes a small ribosomal subunit S29 protein; by homology, RPS-29 is predicted to function in protein biosynthesis; in C. elegans, RPS-29 activity is broadly required for embryonic and germline development, normal body coloration and morphology, normal postembryonic growth rates, and the overall health of the animal.
3565165	WBGene00017750	F23F1.10	F23F1.10	244.261	-0.718845	0.237834	-3.02247	0.00250719	0.0193431	-
188492	WBGene00020499	mrps-18.C	T14B4.2	540.557	-0.71294	0.187718	-3.79793	0.000145911	0.00184375	-
187217	WBGene00019572	K09E2.3	K09E2.3	1542.45	-0.712104	0.182819	-3.89513	9.81441e-05	0.00130653	-
172405	WBGene00017098	E02D9.1	E02D9.1	3164.06	-0.711642	0.193896	-3.67022	0.000242338	0.00281958	YES
190656	WBGene00022246	acp-7	Y73B6BL.25	209.21	-0.711375	0.245248	-2.90063	0.00372412	0.0265602	-
3564966	WBGene00015096	B0261.8	B0261.8	295.678	-0.709292	0.223626	-3.17178	0.00151507	0.0129514	-
176870	WBGene00022046	Y66H1A.4	Y66H1A.4	4405.53	-0.707543	0.177901	-3.97717	6.97417e-05	0.000966853	YES
171951	WBGene00016325	C32E8.9	C32E8.9	467.835	-0.706998	0.22482	-3.14473	0.00166241	0.0139786	YES
172942	WBGene00003926	pas-5	F25H2.9	3560.45	-0.706615	0.208105	-3.39548	0.000685091	0.00674969	-	pas-5 encodes a proteasome alpha-type five subunit of the core 20S proteasome subcomplex; loss of pas-5 activity via RNAi results in a variety of defects including embryonic and larval lethality, sterility, and abnormal locomotion; loss of pas-5 activity also results in activation of SKN-1, a transcription factor required in adult worms for the acute response to oxidative stress and maternally fo…
176890	WBGene00019658	K11H12.1	K11H12.1	383.775	-0.706464	0.231445	-3.0524	0.0022702	0.0178494	YES
180105	WBGene00009469	F36D3.1	F36D3.1	221.582	-0.705847	0.265519	-2.65836	0.00785208	0.0469885	-
171807	WBGene00022281	abtm-1	Y74C10AR.3	625.499	-0.70474	0.184603	-3.81759	0.000134762	0.0017178	-	abtm-1 encodes a protein orthologous to the highly conserved ABCB7 protein and has the typical ABC superfamily structure with six transmembrane domains and an ATP binding domain; ABCB7 is involved in the transport of iron-sulphur clusters into the cytoplasm and thus in iron homeostasis; abtm-1 is an essential gene and knock-down of abtm-1 via RNA interference results in pleiotropic phenotypes tha…
175220	WBGene00044318	tag-267	W06E11.2	686.892	-0.701217	0.198631	-3.53025	0.000415163	0.00440679	-
173161	WBGene00003989	pfn-1	Y18D10A.20	4828.44	-0.701136	0.216451	-3.23924	0.0011985	0.0107626	-	pfn-1 encodes a profilin; pfn-1 is required for embryonic cytokinesis, specifically for the assembly or maintenance of cortical microfilaments and myosin; PFN-1 physically interacts with the CYK-1 Formin Homology protein; PFN-1 localizes to the cell cortex.
187902	WBGene00020098	R144.10	R144.10	419.137	-0.700914	0.225747	-3.10487	0.00190362	0.0155609	-
177309	WBGene00003452	msp-59	ZK354.11	2691.95	-0.700892	0.168351	-4.16327	3.13727e-05	0.000481762	-	msp-59 encodes a member of the major sperm protein family.
266845	WBGene00000931	dao-5	C25A1.10	4414.29	-0.699247	0.195628	-3.57437	0.000351074	0.00382517	-	dao-5 encodes a predicted nucleolar phosphoprotein related to Saccharomyces cerevisiae SRP40 and the vertebrate Nopp140 proteins that may play a role in rRNA gene transcription and nucleolar structural organization; dao-5 expression is negatively regulated by the DAF-2/insulin-like receptor and positively regulated by the DAF-16/fork-head transcription factor, suggesting that dao-5 may be involve…
174069	WBGene00020897	del-10	T28D9.7	203.916	-0.697738	0.260715	-2.67625	0.0074452	0.045192	-
178385	WBGene00006606	tra-3	LLC1.1	469.759	-0.69522	0.20326	-3.42034	0.000625428	0.00626036	-	tra-3 encodes an atypical calpain regulatory protease that lacks calcium-binding EF hand domains; during development, TRA-3 likely promotes female development in XX hermaphrodites by cleaving the membrane-associated TRA-2A protein to generate a TRA-2 peptide likely to have feminizing activity; in addition, TRA-3 is one of several proteases that mediate necrotic cell death during neurodegeneration.
172768	WBGene00003904	pabp-2	C17E4.5	2260.98	-0.694798	0.190067	-3.65554	0.000256642	0.00295617	YES	pabp-2 encodes the C. elegans PABPN1 (polyadenylate-binding protein, nuclear 1) ortholog; by homology, PABP-2 is predicted to function as a poly(A)-binding protein involved in several aspects of pre-mRNA processing; large-scale RNAi screens indicate that pabp-2 activity is essential for embryonic and larval development, as well as normal rates of growth and locomotion; in humans, expansion of a p…
171711	WBGene00018159	F37F2.2	F37F2.2	532.069	-0.694403	0.186785	-3.71766	0.000201079	0.00241967	-
186169	WBGene00009981	F53F1.3	F53F1.3	534.689	-0.694393	0.178881	-3.88188	0.000103652	0.00136973	YES
179534	WBGene00000064	act-2	T04C12.5	19648	-0.694104	0.231676	-2.99601	0.0027354	0.0207372	-	act-2 encodes one of five C. elegans actins; act-2 functions redundantly in early embryonic cortical microfilaments with act-1 and act-3, and dominant mutations in act-2 result in uncoordinated locomotion; an ACT-2::GFP reporter fusion is expressed in the cytoplasm of embryonic cells and is also found in contractile filaments in adult muscle cells.
175727	WBGene00022599	daf-41	ZC395.10	7259.45	-0.693047	0.198517	-3.49112	0.000481006	0.00501332	-
178670	WBGene00020391	cct-7	T10B5.5	5005.59	-0.692828	0.222056	-3.12005	0.00180819	0.0149685	-	cct-7 encodes a putative eta subunit of the eukaryotic cytosolic ('T complex') chaperonin, orthologous to human CCT7 (OMIM:605140); CCT-7 is expressed in most, if not all, tissues; in mass RNAi assays, CCT-7 is required for normal transgene repression and subcellular localization, embryonic and larval viability, fertility, vulval development, and normal locomotion.
172715	WBGene00009342	fasn-1	F32H2.5	5272.76	-0.69145	0.173143	-3.99353	6.5096e-05	0.000914773	YES	fasn-1 encodes a fatty acid synthase, orthologous to human FASN (OMIM:600212); CEP-1 is required for fully normal fasn-1 expression in vivo; CEP-1 drives transcription of luciferase reporters whose promoters contains either of two putative CEP-1 binding sites (FAS-T1 and FAS-T2) found in the fasn-1 gene, and this activity is partially lost bymutation of conserved CEP-1 residues (R298 or H310); in…
175414	WBGene00019168	H06I04.3	H06I04.3	5189.25	-0.691071	0.211668	-3.26488	0.00109511	0.00999616	-
173844	WBGene00003431	msp-33	R05F9.8	3622.26	-0.687469	0.172752	-3.97952	6.90541e-05	0.000958242	-	msp-33 encodes a protein that belongs to a family of proteins called the Major Sperm Proteins (MSPs) that is conserved in nematodes; msp-33 has a C. briggsae homolog as predicted by the Wobble Aware Bulk Aligner (WABA); the MSP family consists of closely related, small, basic proteins that make up 15% of sperm protein; this multigene family consists of over fifty genes, including many pseudogenes…
175660	WBGene00017830	rpb-8	F26F4.11	1144.04	-0.68665	0.188773	-3.63744	0.000275359	0.00314285	YES
177275	WBGene00003446	msp-53	R13H9.4	4304.87	-0.685972	0.160803	-4.26591	1.99086e-05	0.000325498	-	msp-53 encodes a protein that belongs to a family of proteins called the Major Sperm Proteins (MSPs) that is conserved in nematodes; msp-53 has a C. briggsae homolog as identified by the Wobble Aware Bulk Aligner (WABA); the MSP family consists of closely related, small, basic proteins that make up 15% of sperm protein; this multigene family consists of over fifty genes, including many pseudogene…
180573	WBGene00022201	Y71H10B.1	Y71H10B.1	2027.43	-0.685537	0.164979	-4.1553	3.24854e-05	0.00049673	YES
175001	WBGene00013004	mrpl-37	Y48E1B.5	591.02	-0.684373	0.201585	-3.39496	0.000686394	0.00675791	-
177730	WBGene00002046	icln-1	C01F6.8	1232.16	-0.684271	0.206182	-3.31877	0.000904137	0.0085454	YES	icln-1 encodes, through alternative splicing, two alternative forms (ICL-1A, or 'IClnN1', and ICL-1B, or 'IClnN2'), with distinct electrophysiological properties, of an anion channel homolog.
179689	WBGene00011017	R04F11.5	R04F11.5	490.351	-0.6834	0.208775	-3.27338	0.0010627	0.00974981	-
182648	WBGene00007616	rpoa-12	C15H11.8	680.512	-0.683356	0.21076	-3.24235	0.00118549	0.0106657	-
172336	WBGene00022586	ZC308.4	ZC308.4	974.696	-0.681329	0.252334	-2.70011	0.00693173	0.0426504	YES
174548	WBGene00007330	C05C10.3	C05C10.3	8139.88	-0.681175	0.155557	-4.37894	1.1926e-05	0.000204016	-	C05C10.3 is orthologous to the human gene 3-OXOACID COA TRANSFERASE (also called succinyl-CoA:3-ketoacid CoA transferase; OXCT; OMIM:245050), which when mutated leads to episodic ketoacidosis.
181463	WBGene00007811	C29F7.2	C29F7.2	284.031	-0.679445	0.249666	-2.72142	0.00650029	0.0406028	YES
172831	WBGene00006528	tba-1	F26E4.8	7186.55	-0.67924	0.241709	-2.81015	0.00495179	0.0333634	-	tba-1 encodes one of nine C. elegans alpha-tubulins; in early embryos, tba-1 is required, partially redundantly with the closely related tba-2, for a number of microtubule-dependent processes and hence, for normal embryonic development; wild-type tba-1 activity is also required for cell migrations as well as motor neuron synapse and axon development; tba-1 is transcribed during oogenesis and wide…
174632	WBGene00007564	mrps-22	C14A4.14	1284.1	-0.679094	0.1852	-3.66681	0.000245594	0.00284893	YES
179510	WBGene00001303	emo-1	F32D8.6	5375.28	-0.678736	0.158998	-4.26883	1.96502e-05	0.00032237	-	emo-1 encodes an ortholog of S. cerevisiae Sec61p gamma subunit, which is required for translocation of secreted and membrane proteins into the endoplasmic reticulum; EMO-1 is required for oogenesis and ovulation.
176161	WBGene00003952	pbs-6	C02F5.9	2689.17	-0.678369	0.191617	-3.54024	0.000399762	0.00425901	-	The pbs-6 gene encodes a homolog of mammalian PSMB1.
173384	WBGene00004504	rpt-4	F23F1.8	3291.19	-0.677664	0.183141	-3.70023	0.000215404	0.00255786	-	rpt-4 encodes a predicted ATPase subunit of the 19S regulatory complex of the proteasome that affects body morphology, embryonic viability, growth, movement, and fertility; interacts with itself in yeast two-hybrid assays.
181586	WBGene00013497	hex-5	Y70D2A.2	342.753	-0.677513	0.236932	-2.85952	0.00424281	0.0294807	-	hex-5 encodes a beta-N-acetylhexosaminidase.
191292	WBGene00003444	msp-51	ZK354.5	3674.82	-0.676799	0.1656	-4.08694	4.37098e-05	0.000642445	-	msp-51 encodes a protein that belongs to a family of proteins called the Major Sperm Proteins (MSPs) that is conserved in nematodes; msp-51 has a C. briggsae homolog as predicted by the Wobble Aware Bulk Aligner (WABA); the MSP family consists of closely related, small, basic proteins that make up 15% of sperm protein; this multigene family consists of over fifty genes, including many pseudogenes…
260109	WBGene00009682	msd-2	F44D12.5	2868.15	-0.675526	0.161884	-4.17291	3.00735e-05	0.000466284	-
266820	WBGene00004888	smo-1	K12C11.2	4265.18	-0.674865	0.24454	-2.75973	0.00578489	0.0372401	YES	smo-1 encodes the C. elegans ortholog of SUMO, a small ubiquitin-like moiety that, when attached to protein substrates, regulates their subcellular localization and activity; smo-1 is an essential gene: loss of its activity results in embryonic and larval lethality; in addition, smo-1 mutants have defects in synaptonemal complex disassembly and bivalent formation, enhance meiotic defects of zhp-3…
172617	WBGene00004439	rpl-25.2	F52B5.6	11928.4	-0.674759	0.185633	-3.63492	0.000278068	0.00316623	-	rpl-25.2 encodes a large ribosomal subunit L23a protein.
176668	WBGene00004919	snr-6	Y49E10.15	1282.24	-0.674212	0.20962	-3.21636	0.00129827	0.0114656	-	snr-6 encodes the C. elegans ortholog of the small nuclear ribonucleoprotein E, one of seven subunits of the heptameric Sm complex required for the biogenesis and function of snRNPs that catalyze mRNA splicing; in addition to its predicted role in pre-mRNA processing, SNR-6 activity is essential for embryogenesis and is required for several aspects of germ cell specification including cell divisi…
3565214	WBGene00044420	C50D2.10	C50D2.10	209.305	-0.673727	0.22704	-2.96744	0.00300291	0.0223419	-
180281	WBGene00003764	nlp-26	Y43F8C.2	393.437	-0.673222	0.246702	-2.72889	0.00635486	0.0398847	YES	nlp-26 encodes a predicted neuropeptide not found in multigene families within C. elegans and is not clearly related to other well-characterized neuropeptides.
191220	WBGene00022653	ZK105.1	ZK105.1	1001.19	-0.672944	0.193883	-3.47087	0.000518767	0.00535266	-
174590	WBGene00010015	atad-3	F54B3.3	2259.47	-0.670679	0.196726	-3.4092	0.000651538	0.00649015	YES	atad-3 encodes the ortholog of the vertebrate mitochondrial protein ATAD3; both vertebrate and elegans ATAD-3 contain the conserved AAA (ATPases associated with a variety of cellular activities) domain; atad-3 is required for normal mitochondrial morphology and activity as atad-3 mutants show reduced complex I and citrate synthase activities; atad-3 is also required for embryonic and larval devel…
178483	WBGene00004914	snr-1	Y116A8C.42	2746.2	-0.670495	0.201141	-3.33345	0.000857763	0.00818226	-	snr-1 encodes an ortholog of human small nuclear ribonucleoprotein Sm D3, a protein that forms part of a heptameric complex required for the biogenesis and function of the snRNPs that catalyze mRNA splicing; in combination with the gene that encodes the human Sm B ortholog (snr-2) snr-1 affects embryonic viability and the nuclear association and localization of P granules in embryos based on an R…
175056	WBGene00012187	rpb-11	W01G7.3	506.817	-0.670189	0.193214	-3.46863	0.000523116	0.00538494	-
184770	WBGene00009013	mrps-33	F21D5.8	566.764	-0.670071	0.220133	-3.04393	0.00233508	0.0182562	-
174588	WBGene00011334	mrps-14	T01E8.6	1341.16	-0.668719	0.180364	-3.70761	0.000209222	0.00250186	-
177185	WBGene00017934	F30B5.4	F30B5.4	656.684	-0.667531	0.238234	-2.802	0.00507871	0.034025	-
176646	WBGene00013544	Y75B8A.7	Y75B8A.7	1159.29	-0.667386	0.202132	-3.30173	0.00096091	0.00898179	-
259329	WBGene00019157	H05C05.1	H05C05.1	1147.39	-0.665338	0.215638	-3.08545	0.00203247	0.0163361	YES
180524	WBGene00018735	F53B1.2	F53B1.2	239.339	-0.665166	0.23519	-2.82821	0.00468097	0.0319397	-
178138	WBGene00011741	T12G3.6	T12G3.6	1220.51	-0.66204	0.219386	-3.01769	0.00254711	0.0195882	-
188387	WBGene00020422	T10F2.2	T10F2.2	1355.14	-0.661243	0.170114	-3.88706	0.000101465	0.00134576	YES	T10F2.2 is orthologous to the human gene SOLUTE CARRIER FAMILY 25 (MITOCHONDRIAL CARRIER; ORNITHINE TRANSPORTER) MEMBER 15 (SLC25A15; OMIM:603861), which when mutated leads to disease.
173768	WBGene00019220	pfd-2	H20J04.5	798.026	-0.661084	0.171059	-3.86465	0.00011125	0.0014592	-	pfd-2 encodes a putative prefoldin subunit 2, orthologous to human PFDN2, that is required for normal microtubule growth; pfd-2(RNAi) animals have sterile progeny, and pfd-2(RNAi) embryos show a reduced microtubule growth rate; in mass RNAi assays, PFD-2 is required for normal pronuclear migration, embryonic and larval viability, body shape, and locomotion.
176752	WBGene00012807	Y43F4B.10	Y43F4B.10	521.878	-0.660366	0.216799	-3.04598	0.00231924	0.0181655	-
175669	WBGene00016139	ntl-9	C26E6.3	1017.9	-0.659819	0.21185	-3.11455	0.00184225	0.0151583	-
190379	WBGene00013324	mrps-7	Y57G11C.34	646.43	-0.659049	0.195503	-3.37104	0.000748857	0.00729313	-
266969	WBGene00006436	ttn-1	W06H8.8	7426.74	-0.65775	0.162245	-4.05405	5.03391e-05	0.000727267	-	ttn-1, through multiple splicing, encodes at least six protein isoformsthat are orthologs of titin (OMIM:188840, mutated in cardiomyopathy ortibial muscular dystrophy), with the three largest isoforms being 2.2MDa, 1.2 MDa and 301 kDa; TTN-1 isoforms are expressed in body wall andvulval muscle, localized to the centers of I-bands, with the two largestisoforms expressed in all muscles except phary…
171901	WBGene00020915	nol-58	W01B11.3	8483.25	-0.656067	0.210031	-3.12366	0.00178616	0.0148287	YES
180240	WBGene00012697	mrps-35	Y39B6A.39	926.559	-0.653875	0.195292	-3.34819	0.000813415	0.00785284	-
190224	WBGene00001776	gst-28	Y53F4B.31	444.234	-0.653048	0.186937	-3.49341	0.000476891	0.00497403	YES
178940	WBGene00015965	ugt-48	C18C4.3	759.584	-0.652636	0.202784	-3.21838	0.00128916	0.0114272	YES
3565661	WBGene00011309	R186.8	R186.8	445.285	-0.651757	0.208431	-3.12696	0.00176622	0.014714	-
186484	WBGene00010225	ttr-31	F58A3.5	852.458	-0.651645	0.217597	-2.99474	0.00274683	0.0208019	-
173330	WBGene00013200	Y54E5A.5	Y54E5A.5	1301.29	-0.650876	0.209315	-3.10955	0.00187372	0.0153784	-
174421	WBGene00000378	cct-2	T21B10.7	4483.89	-0.648537	0.190597	-3.40266	0.000667325	0.00662226	-	cct-2 encodes a putative beta subunit of the eukaryotic cytosolic ('T complex') chaperonin, orthologous to human CCT2 (OMIM:605139); CCT-2 is expressed in most, if not all, tissues; CCT-2 represses SKN-1-dependent transcription of gst-4; CCT-2 is expressed in touch receptor neurons in a MEC-3-dependent fashion; in mass RNAi assays, CCT-2 is required for normal transgene repression and subcellular…
174073	WBGene00004702	rsp-5	T28D9.2	2075.89	-0.648028	0.225502	-2.87371	0.00405675	0.0284486	-	rsp-5 encodes, along with rsp-4, one of two C. elegans orthologs of the vertebrate SC35 splicing factor and member of the SR protein family of nuclear phosphoproteins that are required for constitutive splicing and influence alternative splicing regulation.
180737	WBGene00016704	hosl-1	C46C11.1	266.743	-0.647919	0.215187	-3.01096	0.00260424	0.0199211	-	hosl-1 encodes the C. elegans ortholog of hormone-sensitive lipase (LIPE); by homology, HOSL-1 is predicted to function in the regulation of energy homeostasis and fat metabolism by catalyzing the first, rate-limiting step of triglyceride hydrolysis; hosl-1(RNAi) suppresses the egg-laying defective phenotype of egl-9(sa307) mutants; large-scale expression studies suggest that hosl-1 is expressed …
13191153	WBGene00185048	urm-1	F43D9.6	224.938	-0.646201	0.243635	-2.65234	0.00799366	0.0476378	-
259374	WBGene00015011	B0041.8	B0041.8	1360.42	-0.644771	0.214341	-3.00815	0.00262844	0.0200743	YES
3565198	WBGene00044431	mzt-1	W03G9.8	606.08	-0.644653	0.184248	-3.49883	0.000467302	0.00488815	-
183568	WBGene00008173	C48B4.10	C48B4.10	744.354	-0.644624	0.234827	-2.7451	0.00604921	0.0386387	-
190601	WBGene00003080	lsm-6	Y71G12B.14	400.699	-0.644002	0.208705	-3.08571	0.0020307	0.0163361	-
176103	WBGene00004918	snr-5	ZK652.1	1060.08	-0.643676	0.177537	-3.62559	0.000288304	0.00326987	-	snr-5 encodes an ortholog of human small nuclear ribonucleoprotein SmF, a protein that forms part of a heptameric complex required for biogenesis and function of the snRNPs that catalyze mRNA splicing; in combination with the gene that encodes the human SmE and SmG orthologs (snr-6 and snr-7, respectively), snr-5 affects embryonic viability and nuclear association and localization of P granules i…
181238	WBGene00009621	fipr-21	F41E7.5	4745.54	-0.642811	0.152435	-4.21694	2.47641e-05	0.000392412	YES
190814	WBGene00022394	natb-1	Y97E10AL.3	652.847	-0.642206	0.213717	-3.00493	0.00265639	0.0202234	-
184304	WBGene00017356	F10E9.4	F10E9.4	1036.15	-0.641362	0.207513	-3.09071	0.00199681	0.0161132	YES
179153	WBGene00004453	rpl-39	C26F1.9	5397.14	-0.640253	0.162652	-3.93632	8.27394e-05	0.00112644	-	rpl-39 encodes a large ribosomal subunit L39 protein.
182248	WBGene00007327	C05C9.3	C05C9.3	165.395	-0.639954	0.23974	-2.66937	0.0075994	0.0458236	-	The protein product of this gene is predicted to contain a glutamine/asparagine (Q/N)-rich ('prion') domain, by the algorithm of Michelitsch and Weissman (as of the WS77 release of WormBase, i.e., in wormpep77).
175966	WBGene00002083	inf-1	F57B9.6	9333.44	-0.639274	0.200329	-3.19112	0.00141723	0.0122532	-	inf-1 encodes a protein with high similarity to eukaryotic initiation factor 4A.
171995	WBGene00002696	let-504	E01A2.4	2960.33	-0.637987	0.213486	-2.98843	0.00280419	0.0211807	-	let-504 encodes a 256-amino acid protein with sequence similarity to the human gene NFB-activating protein (NKAP) with 30% identity at the protein level (OMIM:300766); in humans, NKAP is a transcriptional repressor that associates with the NOTCH co-repressor complex and is required for T-cell development; the phenotypes of the let-504 alleles range from larval arrest to sterile adults; h888 and h…
181052	WBGene00006588	tnt-3	C14F5.3	3548.99	-0.637844	0.172341	-3.70106	0.000214701	0.00255181	-	tnt-3 is orthologous to the human gene TROPONIN T (TNNT2; OMIM:191045), which when mutated leads to disease.
187242	WBGene00019598	K09H9.7	K09H9.7	260.538	-0.635039	0.234296	-2.71042	0.00671988	0.0416352	-
187385	WBGene00010822	M01G12.9	M01G12.9	284.382	-0.634937	0.220053	-2.88538	0.00390936	0.0276302	YES
173168	WBGene00003948	pbs-2	C47B2.4	2324.04	-0.63456	0.229954	-2.75952	0.00578871	0.0372401	-
177403	WBGene00022232	exos-2	Y73B6BL.3	696.505	-0.634322	0.237138	-2.67491	0.00747496	0.0452392	YES
173602	WBGene00018769	mnat-1	F53G2.7	1075.44	-0.633647	0.218085	-2.90551	0.00366659	0.0262623	-
177529	WBGene00018636	oef-1	F49E8.2	1036.59	-0.632842	0.205116	-3.08529	0.00203351	0.0163361	-
180231	WBGene00006945	wars-1	Y80D3A.1	1677.71	-0.632645	0.191427	-3.30489	0.00095014	0.00891004	-	wrs-1 encodes a predicted tryptophanyl-tRNA synthetase that affects fertility, embryonic viability, growth, and locomotion
176417	WBGene00011804	T16G12.3	T16G12.3	990.613	-0.632608	0.230826	-2.74063	0.0061322	0.0389626	-
176925	WBGene00021930	Y55F3AM.13	Y55F3AM.13	1985.69	-0.630601	0.194797	-3.23722	0.00120701	0.0108256	YES	Y55F3AM.13 encodes a protein with no obvious motifs or non-nematodehomologs, and with no obvious function in mass RNAi assays; Y55F3AM.13shares N-terminal UNC-13 binding, and thus may share at least somefunctions, with ERI-1, FBXA-153, and W04D2.6.
174737	WBGene00007194	B0491.7	B0491.7	399.795	-0.630587	0.232332	-2.71416	0.00664437	0.0413058	-	B0491.7 encodes a putative diphthine synthase orthologous to S. cerevisiae DPH5; DPH5 is an S-adenosylmethionine:EF-2 methyltransferase required for the enzymatic conversion of 3-amino-3-carboxypropyl-histidine to diphthine; DPH5 adds at least the last two of the three methyl groups present in diphthine, and is homologous to bacterial AdoMet:uroporphyrinogen III methyltransferases.
179092	WBGene00021959	Y57E12AL.6	Y57E12AL.6	1460.4	-0.629573	0.177451	-3.54787	0.000388353	0.00414973	-
171766	WBGene00004409	rla-1	Y37E3.7	21476.1	-0.62858	0.161414	-3.8942	9.85215e-05	0.00131035	-	rla-1 encodes an acidic ribosomal subunit protein P1.
181329	WBGene00006584	tni-1	F42E11.4	2630.95	-0.62853	0.163624	-3.8413	0.000122384	0.001581	-	tni-1 encodes a member of the troponin family that affects body morphology, locomotion, egg laying, and epithelial morphogenesis in a large-scale RNAi analysis.
175529	WBGene00007630	har-1	C16C10.11	3873.24	-0.628047	0.155248	-4.04544	5.22257e-05	0.000752258	-
179876	WBGene00009977	swan-1	F53C11.8	345.839	-0.627916	0.228955	-2.74254	0.00609669	0.0388128	-	swan-1 encodes a protein that belongs to the family of AN11 WD repeat proteins; WD repeats are considered to form a scaffold for protein-protein interactions; SWAN-1 was initially identified as a protein that interacts with UNC-115 and the RAC proteins-CED-10, MIG-2 and RAC-2; genetic interaction studies with the Rac genes indicate that swan-1 is a negative regulator of Rac GTPase function during…
191004	WBGene00013804	Y116A8C.27	Y116A8C.27	653.75	-0.627881	0.207645	-3.02382	0.00249607	0.0192987	-
4363011	WBGene00044746	C53H9.3	C53H9.3	431.723	-0.627126	0.213858	-2.93244	0.00336307	0.0244655	-
174645	WBGene00010896	M28.5	M28.5	9387.3	-0.627105	0.219407	-2.85818	0.00426073	0.0295767	-
185684	WBGene00018366	F42H10.2	F42H10.2	494.897	-0.626807	0.189835	-3.30185	0.000960479	0.00898179	-
175387	WBGene00022176	Y71H2AM.11	Y71H2AM.11	1276.43	-0.626771	0.189784	-3.30256	0.000958078	0.0089728	YES
175141	WBGene00012179	W01D2.1	W01D2.1	15998.7	-0.626647	0.167186	-3.7482	0.00017811	0.00218526	-
173854	WBGene00022765	ZK546.14	ZK546.14	5036.94	-0.625231	0.222156	-2.81438	0.00488721	0.0330112	YES
179493	WBGene00003923	pas-2	D1054.2	3735.35	-0.624573	0.207683	-3.00734	0.00263543	0.020117	-	pas-2 encodes a proteasome subunit with highest similarity to vertebrate proteasome alpha 2 subunits.
178352	WBGene00004443	rpl-29	B0513.3	11414.6	-0.624003	0.159022	-3.92401	8.70875e-05	0.00117895	-	rpl-29 encodes a large ribosomal subunit L29 protein; by homology, RPL-29 is predicted to function in protein biosynthesis; in C. elegans, loss of rpl-29 function via RNA-mediated interference (RNAi) does not result in any obvious abnormalities.
180823	WBGene00020738	T23F2.5	T23F2.5	887.819	-0.623337	0.176231	-3.53704	0.000404634	0.00430542	-
173117	WBGene00004190	pars-2	T27F6.5	647.852	-0.622839	0.197731	-3.14993	0.00163309	0.0137736	-
175872	WBGene00018341	F42A10.5	F42A10.5	3568.78	-0.622545	0.206705	-3.01176	0.00259735	0.019879	-
176429	WBGene00003519	nac-3	K08E5.2	827.738	-0.622493	0.224743	-2.7698	0.00560906	0.0363932	-	nac-3 encodes a high affinity, sodium-coupled dicarboxylate transporter that is one of four C. elegans proteins related to Drosophila Indy and the mammalian NaDC1 and NaDC3 transporters; when expressed in a heterologous system, NAC-3 exhibits high affinity sodium/succinate cotransporter activity indicating that, functionally, NAC-3 is more closely related to mammalian NaDC3 than NaDC1; nac-3 mRNA…
3896754	WBGene00044604	T10F2.5	T10F2.5	268.062	-0.62218	0.229708	-2.70857	0.00675743	0.0417922	-
191281	WBGene00013964	nlp-73	ZK287.3	184.405	-0.622002	0.230634	-2.69692	0.00699849	0.0429789	-
176769	WBGene00009734	F45G2.8	F45G2.8	622.995	-0.621541	0.175516	-3.54123	0.000398266	0.00424621	-
174318	WBGene00000377	cct-1	T05C12.7	5258.05	-0.621403	0.19419	-3.19998	0.00137437	0.011991	-	cct-1 encodes a putative alpha subunit of the eukaryotic cytosolic ('T complex') chaperonin, orthologous to human TCP1 (OMIM:186980), and required for normal pronuclear-centrosome rotation, positioning of the mitotic spindle, meiosis, and distal tip cell migration; CCT-1 is also required to repress SKN-1-dependent transcription of gst-4, and for fertility and viability; CCT-1 is expressed in larv…
179111	WBGene00015746	C13F10.7	C13F10.7	1212.96	-0.621191	0.188321	-3.29858	0.000971758	0.00905968	YES
177283	WBGene00015329	C02B10.4	C02B10.4	1937.53	-0.620945	0.203419	-3.05254	0.00226914	0.0178494	-
176495	WBGene00012361	mrpl-12	W09D10.3	1154.34	-0.620594	0.212706	-2.91762	0.00352718	0.0254665	-
178127	WBGene00014092	ZK822.5	ZK822.5	1252.08	-0.620509	0.2016	-3.07791	0.00208456	0.0166626	-
173436	WBGene00021133	tomm-22	W10D9.5	1148.51	-0.620325	0.170421	-3.63996	0.000272681	0.00311981	-
171792	WBGene00021466	eif-2gamma	Y39G10AR.8	3225.93	-0.620132	0.212293	-2.92112	0.00348779	0.0252326	-
183569	WBGene00008174	C48B4.11	C48B4.11	715.54	-0.619456	0.231803	-2.67234	0.00753236	0.045491	-
171710	WBGene00022373	mrpl-15	Y92H12BR.8	1052.99	-0.619075	0.17117	-3.61673	0.000298349	0.00335933	-
185741	WBGene00018431	F44E7.9	F44E7.9	857.531	-0.619058	0.164936	-3.75333	0.000174499	0.00214744	-
175874	WBGene00018342	F42A10.6	F42A10.6	1400.98	-0.618101	0.161537	-3.82637	0.000130046	0.00166357	YES
190948	WBGene00013727	Y111B2A.1	Y111B2A.1	248.618	-0.616372	0.232601	-2.64992	0.00805115	0.0478617	-
173450	WBGene00021093	W08F4.3	W08F4.3	1780.55	-0.615728	0.231967	-2.65437	0.00794558	0.0474298	-
177814	WBGene00003465	msp-78	T13F2.11	1977.07	-0.615622	0.158778	-3.87724	0.000105648	0.00139483	-	msp-78 encodes a protein that belongs to a family of proteins called the Major Sperm Proteins (MSPs) that is conserved in nematodes; this family consists of closely related, small, basic proteins that make up 15% of sperm protein; this multigene family consists of over fifty genes, including many pseudogenes; MSPs are involved in both extracellular signaling and cytoskeletal functions during repr…
173767	WBGene00003390	mog-2	H20J04.8	1179.33	-0.615536	0.181202	-3.39696	0.00068139	0.00672703	-	mog-2 encodes a U2 snRNP protein that functions as a component of a ubiquitous machinery used for the sperm/oocyte switch during hermaphrodite germline development; mog-2 is defined by a single mutation that results in masculinization of the germ line at 25 degrees C, and maternal-effect embryonic and larval lethality at 15 degrees C; genetic epistasis tests indicate that mog-2, like other mog lo…
13191872	WBGene00195063	coa-1	Y38C1AA.14	439.331	-0.614964	0.184541	-3.3324	0.000861004	0.00820232	-
189623	WBGene00021368	best-20	Y37E11AR.1	253.747	-0.614663	0.220425	-2.78854	0.0052947	0.0349038	-
176373	WBGene00002064	iff-1	T05G5.10	14549.8	-0.613274	0.219777	-2.79044	0.00526358	0.0348433	-	iff-1 encodes an eIF-5A homolog that affects fertility and is required for germ cell proliferation and for some P granule components to localize properly; expression is germline specific and mRNA is expressed in the distal region of gonads where germ cells actively proliferate.
177054	WBGene00022378	Y94H6A.5	Y94H6A.5	1167.45	-0.609929	0.214687	-2.84101	0.00449705	0.0309191	-	Y94H6A.5 encodes a DEAD-box helicase; loss of Y94H6A.5 activity via RNAi indicates that Y94H6A.5 activity is required for positive regulation of growth rate and larval development.
176013	WBGene00020112	pfd-5	R151.9	1506.02	-0.609452	0.170126	-3.58236	0.000340509	0.00374404	-	pfd-5 encodes a putative prefoldin 5 subunit, orthologous to human PFDN5 (OMIM:604899), that is required for normal microtubule growth, embryonic and larval viability, fertility, vulval development, and locomotion; PFD-5 is expressed in most, if not all, tissues; pfd-5(RNAi) animals show sterile progeny, larval arrest or lethality, uncoordination, and abnormal body shapes, and pfd-5(RNAi) embryos…
172139	WBGene00003924	pas-3	Y110A7A.14	4504.31	-0.608585	0.191145	-3.18388	0.00145314	0.0124887	-	pas-3 encodes a proteasome subunit alpha type-4 that affects embryonic viability, growth, fertility, and locomotion.
178407	WBGene00013311	sec-61	Y57G11C.15	16018.9	-0.607978	0.197553	-3.07755	0.00208708	0.0166643	YES
180769	WBGene00019760	calu-1	M03F4.7	6901.55	-0.607756	0.151019	-4.02437	5.71286e-05	0.000813927	YES
177582	WBGene00016790	C49H3.3	C49H3.3	1846.51	-0.606098	0.164984	-3.67368	0.000239084	0.00278622	YES
180801	WBGene00000092	ags-3	F32A6.4	467.27	-0.603373	0.18984	-3.17832	0.00148129	0.0126928	-	ags-3 encodes a protein containing N-terminal TRP domains and C-terminal GPR domains that is a member of the Activator of G Protein Signaling 3 (AGS3) family of proteins that includes mammalian AGS3 and LPN and Drosophila RAPSYNOID; in C. elegans, AGS-3 is involved in polarity and spindle orientation during early embryogenesis; in addition, AGS-3, along with the RIC-8 guanine nucleotide exchange …
183744	WBGene00016893	C53B7.2	C53B7.2	373.338	-0.603291	0.20794	-2.90127	0.00371652	0.0265276	YES	C53B7.2 encodes a putative secreted TIL-domain protease inhibitorparalogous to SWM-1, ISL-1, and the products of 11 other C. elegansgenes; C53B7.2 and its relatives are collectively similar to otherTIL-domain protease inhibitors from nematodes, insects, and vertebrates;C53B7.2 has no obvious function in mass RNAi assays.
24104220	WBGene00015920	eif-3.L	C17G10.9	2433.37	-0.60134	0.180091	-3.33909	0.000840528	0.00808014	-
180368	WBGene00011391	mrps-12	T03D8.2	682.352	-0.601247	0.181039	-3.32109	0.000896661	0.00848031	-
172401	WBGene00016493	C37A2.7	C37A2.7	22078	-0.600671	0.147951	-4.05992	4.90889e-05	0.000709916	-
179879	WBGene00003812	nrf-5	F55B12.5	1545.75	-0.600566	0.169125	-3.55101	0.000383756	0.00411282	-	nrf-5 encodes a lipid-binding protein that is related to mammalian cholesterol-ester-binding proteins; nrf-5 was identified in screens for genes that confer resistance to the action of fluoxetine, and appears to play a role in transporting hydrophobic molecules from the intestine to other tissues; NRF-5 also functions with CED-7 and TTR-52 to mediate phosphatidylserine transfer from apoptotic cel…
177707	WBGene00007762	C27B7.5	C27B7.5	1345.66	-0.600443	0.216902	-2.76827	0.00563555	0.0365486	-
176283	WBGene00001385	far-1	F02A9.2	17177.8	-0.59956	0.149299	-4.01584	5.92338e-05	0.000840594	-	far-1 encodes a fatty acid/retinol binding protein; expressed throughout development with highest expression levels in L3 stage larvae and in adult males.
179135	WBGene00017782	F25E5.1	F25E5.1	434.571	-0.59954	0.199437	-3.00616	0.00264573	0.020182	YES
174869	WBGene00013267	Y57A10A.27	Y57A10A.27	512.197	-0.599501	0.191948	-3.12325	0.00178866	0.0148409	-
174606	WBGene00008480	eif-2A	E04D5.1	6088.72	-0.599238	0.192813	-3.10787	0.0018844	0.0154397	-
176538	WBGene00012357	W09D6.4	W09D6.4	620.535	-0.599067	0.214713	-2.79008	0.00526946	0.0348517	-
175315	WBGene00021248	Y22D7AL.10	Y22D7AL.10	3780.23	-0.598797	0.186423	-3.21204	0.00131796	0.0116109	YES
181678	WBGene00003169	mec-5	E03G2.3	633.878	-0.596476	0.181499	-3.28638	0.00101484	0.00939527	-	mec-5 encodes a collagen unique in the number of Gly-X-Y repeats and in the composition of amino acids surrounding these repeats; MEC-5 is required for normal mechanosensory response to gentle touch and for the proper functioning of the touch receptor neurons; mec-5 interacts genetically with mec-4 and mec-10 which encode degenerins (ion channels) expressed in the touch neurons, mec-9, which enco…
171641	WBGene00022036	Y65B4BL.4	Y65B4BL.4	650.528	-0.594431	0.222181	-2.67543	0.00746333	0.0452392	-
172420	WBGene00016740	C48B6.2	C48B6.2	639.428	-0.59425	0.218272	-2.72252	0.00647865	0.040538	YES
[truncated: 224 more rows]
