# Supplementary material for: Intestine-specific removal of DAF-2 nearly doubles lifespan in Caenorhabditis elegans with little fitness cost
Source: Nat Commun. 2022 Oct 25;13:6339. doi: 10.1038/s41467-022-33850-4 (PMC9596710; doi:10.1038/s41467-022-33850-4)
Supplement: Supplementary file 6 — Supplementary Data 3 [file 41467_2022_33850_MOESM6_ESM.xlsx]

## Sheet: Up_whole-body DAF-2 AID_3602
Genes up-regulated in whole-body DAF-2 AID worms vs. Control (adjusted p-value<0.001)
Wormbase Gene ID	Public name	Sequence name	baseMean	log2FoldChange	lfcSE	stat	pvalue	padj	Class I DAF-16 target (808)	Description
WBGene00010169	clec-18	F56H6.8	203.27	11.1593	1.20232	9.28149	1.67124e-20	2.20016e-19	YES
WBGene00271815	K04A8.21	K04A8.21	167.035	10.8752	1.32777	8.19059	2.59945e-16	2.57358e-15	-
WBGene00013973	asp-18	ZK384.3	153.023	10.7493	1.21125	8.87454	7.02233e-19	8.37608e-18	YES
WBGene00013971	scl-19	ZK384.1	92.0373	10.0158	1.21282	8.25827	1.47805e-16	1.49466e-15	YES
WBGene00000782	cpr-2	F36D3.9	309.091	9.90707	1.03648	9.55837	1.19628e-21	1.68439e-20	YES
WBGene00013972	scl-20	ZK384.2	84.853	9.89788	1.21322	8.15837	3.3958e-16	3.32331e-15	YES	scl-20 encodes a predicted extracellular protein that is a member of the C. elegans family of SCP/TAPS domain-containing proteins; SCL-20 is homologous to mammalian GliPR1, a p53 target with proapoptotic activity mediated by an increase in production of reactive oxygen species; loss of scl-20 activity via RNAi in daf-2 mutants and in gld-1;daf-2 doubly mutant animals indicates that, in C. elegans…
WBGene00018406	F44A2.7	F44A2.7	81.93	9.8476	1.20257	8.18879	2.63855e-16	2.60685e-15	YES
WBGene00009892	scl-11	F49E11.6	73.2063	9.68407	1.21699	7.9574	1.75687e-15	1.61527e-14	YES	scl-11 encodes a predicted extracellular protein that is a member of the C. elegans family of SCP/TAPS domain-containing proteins.
WBGene00008396	D1086.9	D1086.9	72.3218	9.66748	1.57099	6.15375	7.56714e-10	3.90502e-09	YES
WBGene00009420	F35E8.6	F35E8.6	68.6728	9.59349	1.21616	7.88837	3.06151e-15	2.74214e-14	YES
WBGene00008842	chil-28	F15A4.8	66.3962	9.54313	1.22017	7.82112	5.23563e-15	4.59746e-14	YES
WBGene00044193	F47B8.13	F47B8.13	213.6	9.37205	1.19998	7.81016	5.71151e-15	5.00242e-14	-
WBGene00000613	col-36	C27H5.5	392.92	9.25329	0.743083	12.4526	1.3542e-35	3.42253e-34	-	col-36 encodes a collagen protein; expressed during the L1 to L2 and L2 to dauer larval stage molts.
WBGene00016670	ilys-3	C45G7.3	392.501	9.24641	0.74377	12.4318	1.75616e-35	4.42527e-34	-
WBGene00004996	spp-11	T25D10.3	52.7353	9.21325	1.22653	7.51161	5.8403e-14	4.67032e-13	-
WBGene00017465	F14F9.2	F14F9.2	101.142	9.18668	1.20569	7.61941	2.54847e-14	2.11037e-13	-
WBGene00044201	H39E23.3	H39E23.3	1090.6	9.18312	0.798564	11.4995	1.32626e-30	2.76111e-29	YES
WBGene00018105	clec-19	F36H5.6	51.1579	9.16807	1.22187	7.50331	6.22282e-14	4.96221e-13	-
WBGene00021139	clec-128	W10G11.6	48.2276	9.08435	1.22625	7.40825	1.2798e-13	9.90357e-13	-
WBGene00009421	F35E8.7	F35E8.7	45.3494	8.99525	1.25696	7.15635	8.28528e-13	5.93365e-12	YES
WBGene00018459	F45D11.14	F45D11.14	683.699	8.87898	0.518485	17.1249	9.68547e-66	5.08457e-64	YES
WBGene00202498	Y60C6A.2	Y60C6A.2	40.051	8.81463	1.53888	5.72796	1.01645e-08	4.59929e-08	-
WBGene00044471	F56D6.9	F56D6.9	37.0189	8.69971	1.25257	6.94547	3.77208e-12	2.48872e-11	-
WBGene00271832	Y60C6A.3	Y60C6A.3	72.1027	8.69695	1.22847	7.07949	1.44685e-12	1.00365e-11	-
WBGene00284848	M02E1.4	M02E1.4	124.921	8.59416	1.05367	8.15639	3.45197e-16	3.37634e-15	-
WBGene00019016	F57F4.2	F57F4.2	120.033	8.53687	1.05161	8.11787	4.74421e-16	4.57191e-15	YES
WBGene00003473	mtl-1	K11G9.6	1754.66	8.50522	0.300343	28.3184	2.05252e-176	7.42793e-174	YES	mtl-1 encodes one of two C. elegans metallothioneins, small, cysteine-rich, metal-binding proteins; MTL-1 functions in metal detoxification and homeostasis and in stress adaptation; in addition, mtl-1 plays a role in regulating growth and fertility; mtl-1 is constitutively expressed in the terminal bulb of the pharynx and expression is induced in larval intestinal cells following exposure to cadm…
WBGene00021303	Y32G9A.5	Y32G9A.5	32.3067	8.50519	1.2338	6.89352	5.44286e-12	3.53556e-11	-
WBGene00012727	Y39G8B.7	Y39G8B.7	3230.78	8.40843	0.213711	39.3448	0	0	YES
WBGene00022758	ZK488.6	ZK488.6	51.4963	8.20952	1.23261	6.66026	2.73345e-11	1.65163e-10	-
WBGene00000989	dhs-26	ZK816.5	1561.08	8.19701	0.287847	28.4769	2.26091e-178	8.54572e-176	YES	dhs-26 encodes a short-chain dehydrogenase predicted to be mitochondrial.
WBGene00044274	nspa-7	H12D21.15	24.9249	8.13054	2.01866	4.02769	5.63286e-05	0.000154332	YES
WBGene00017524	F16G10.9	F16G10.9	18.9878	7.73798	1.27634	6.06264	1.33905e-09	6.71458e-09	-
WBGene00015757	C14C6.3	C14C6.3	68.4821	7.72578	1.06208	7.27419	3.48493e-13	2.58956e-12	-
WBGene00050906	F20E11.17	F20E11.17	18.2923	7.68192	1.3366	5.74737	9.0644e-09	4.1302e-08	-
WBGene00000551	clx-1	C50F7.2	62.4402	7.59181	1.07914	7.03504	1.9921e-12	1.35752e-11	YES	clx-1 encodes a protein that contains 23 copies of a 15 amino acid repeat, possibly derived from a collagen triplet; there is no transcript evidence for this locus.
WBGene00020982	ilys-6	W03D2.7	31.9786	7.51979	1.24378	6.04589	1.48583e-09	7.41129e-09	-
WBGene00008627	hpx-2	F09F3.5	29.5021	7.4065	1.25697	5.89236	3.80712e-09	1.80982e-08	-
WBGene00189932	Y26G10.7	Y26G10.7	29.2963	7.39407	1.24802	5.92464	3.1298e-09	1.50041e-08	-
WBGene00013090	Y51B9A.8	Y51B9A.8	184.401	7.34374	0.580022	12.6611	9.70885e-37	2.55236e-35	YES
WBGene00010157	oac-34	F56G4.1	200.503	7.27472	0.539942	13.4732	2.25047e-41	6.61109e-40	-
WBGene00017501	pud-3	F15E11.15	2629.36	7.24607	0.435169	16.6512	2.96664e-62	1.45417e-60	-
WBGene00189961	Y54G2A.57	Y54G2A.57	96.6515	7.22654	0.760359	9.50411	2.01762e-21	2.80603e-20	-
WBGene00019450	K06H6.2	K06H6.2	862.414	7.18529	0.406522	17.675	6.53185e-70	3.69104e-68	YES
WBGene00000628	col-51	T28F2.8	25.0593	7.16852	1.27533	5.62091	1.89957e-08	8.30801e-08	-	col-51 encodes a cuticle collagen.
WBGene00001957	hlh-13	F48D6.3	42.0317	7.01998	1.08802	6.45204	1.10356e-10	6.23813e-10	YES
WBGene00019449	K06H6.1	K06H6.1	356.741	7.01469	0.391024	17.9393	5.8193e-72	3.40139e-70	YES
WBGene00008850	F15B9.6	F15B9.6	1495.57	7.00249	0.227427	30.7901	3.55916e-208	2.42151e-205	YES
WBGene00001732	grl-23	E02A10.2	21.7908	6.96677	1.31429	5.3008	1.15298e-07	4.57133e-07	-	grl-23 encodes a hedgehog-like protein, with (from N- to C-terminus) asignal sequence, a glycine-rich low-complexity region, a Ground-like(Grl) domain, and an acid-rich low-complexity region; the Grl domain ispredicted to form a cysteine-crosslinked protein involved inintercellular signalling, and it has subtle similarity to the N-terminalHedge domain of HEDGEHOG proteins.
WBGene00010062	lipl-1	F54F3.3	1715.19	6.9084	0.188359	36.6767	1.7179e-294	4.17425e-291	YES
WBGene00000627	col-50	T28F2.6	33.7405	6.69982	1.13029	5.92751	3.07568e-09	1.4753e-08	YES	col-50 encodes a cuticle collagen.
WBGene00022757	ZK488.5	ZK488.5	17.8902	6.6761	1.28463	5.19689	2.0265e-07	7.77548e-07	-
WBGene00014009	lips-6	ZK617.2	49.4491	6.66201	0.888832	7.49524	6.61787e-14	5.26489e-13	-
WBGene00022156	Y71G12B.18	Y71G12B.18	416.082	6.60566	0.657949	10.0398	1.019e-23	1.59303e-22	-
WBGene00007806	clec-230	C29F3.5	281.933	6.57509	0.790744	8.31506	9.17037e-17	9.37372e-16	-
WBGene00017498	pud-4	F15E11.12	633.489	6.51165	0.496802	13.1071	2.99755e-39	8.35826e-38	-
WBGene00000648	col-72	W09G10.1	44.0615	6.48797	0.892276	7.27127	3.56134e-13	2.64288e-12	-
WBGene00010166	gmd-2	F56H6.5	218.938	6.48499	0.444078	14.6033	2.67726e-48	9.62737e-47	-	gmd-2 encodes one of two C. elegans GDP-mannose dehydratases; in vitro, and when coexpressed with GER-1, GMD-2 catalyzes the formation of GDP-fucose from GDP-mannose; gmd-2 transcripts are generally present throughout larval and adult stages.
WBGene00044379	F40H7.12	F40H7.12	7.82715	6.45869	1.41406	4.56748	4.93619e-06	1.56904e-05	-
WBGene00235110	T14G12.12	T14G12.12	27.2749	6.39221	1.10058	5.80803	6.32122e-09	2.92167e-08	-
WBGene00086560	ZK355.8	ZK355.8	65.5307	6.32676	0.710337	8.90669	5.25779e-19	6.33355e-18	-
WBGene00018211	oac-24	F39G3.6	179.278	6.29749	0.435965	14.445	2.69743e-47	9.47947e-46	-
WBGene00189995	C06E7.88	C06E7.88	199.968	6.26426	0.420184	14.9084	2.90789e-50	1.10403e-48	-
WBGene00015883	C17B7.9	C17B7.9	13.321	6.2504	1.34265	4.65528	3.23541e-06	1.05343e-05	-
WBGene00016052	dod-3	C24B9.9	1369.15	6.16776	0.188378	32.7413	4.03595e-235	4.29047e-232	YES
WBGene00003770	nlp-32	F30H5.2	34.7513	6.14991	0.932601	6.59436	4.27085e-11	2.51882e-10	-	nlp-32 encodes a neuropeptide-like protein.
WBGene00014160	ZK938.3	ZK938.3	335.2	6.14699	0.307787	19.9716	9.73201e-89	7.92018e-87	-
WBGene00016092	cyp-33B1	C25E10.2	262.961	6.12987	0.346974	17.6667	7.57554e-70	4.23857e-68	YES
WBGene00019178	scl-12	H10D18.2	34.2956	6.12881	1.44838	4.23149	2.32153e-05	6.70975e-05	YES	scl-12 encodes a predicted extracellular protein that is a member of the C. elegans family of SCP/TAPS domain-containing proteins.
WBGene00011052	arrd-11	R06B9.1	131.05	6.06176	0.5128	11.8209	3.04441e-32	6.71626e-31	YES
WBGene00006954	wrt-8	C29F3.2	531.36	6.02317	0.250311	24.0627	6.14137e-128	9.49624e-126	-	wrt-8 encodes a hedgehog-like protein, with (from N- to C-terminus) asignal sequence, a Wart domain, an short region of low-complexitysequence, and a Hint/Hog domain; WRT-8 is strongly expressed inhypodermal syncytia hyp6-hyp10 throughout life, and in in 12 subventralP cells and their descendants from 3-fold embryo to L2 larva stages; theHint/Hog domain is predicted to cut WRT-8 into two halves a…
WBGene00014047	clec-61	ZK666.7	459.158	5.92839	0.258011	22.9773	7.8626e-117	1.02873e-114	-
WBGene00009024	F21G4.3	F21G4.3	69.4511	5.92451	0.602375	9.83526	7.93633e-23	1.19248e-21	-
WBGene00015760	C14C6.6	C14C6.6	98.088	5.91154	0.527178	11.2135	3.499e-29	6.84861e-28	-
WBGene00021081	pals-33	W08A12.4	96.4795	5.88665	0.511211	11.5151	1.10724e-30	2.3165e-29	YES
WBGene00018461	F45D11.16	F45D11.16	58.0106	5.87616	0.670521	8.76357	1.89163e-18	2.19622e-17	YES
WBGene00044194	F47B8.14	F47B8.14	36.7533	5.81139	0.841664	6.90465	5.03287e-12	3.28111e-11	-
WBGene00019451	nstp-7	K06H6.3	18.2531	5.79836	1.14544	5.06214	4.14574e-07	1.53027e-06	-
WBGene00000756	col-183	F02D10.1	271.685	5.73811	0.917691	6.25277	4.03234e-10	2.14131e-09	YES
WBGene00002094	ins-11	C17C3.4	102.026	5.71074	0.529829	10.7785	4.35087e-27	7.83111e-26	-	ins-11 encodes an insulin-like peptide of the insulin superfamily of proteins (OMIM:176730, 147440); INS-11 is one of 38 insulin-like peptides in C. elegans and is expressed in the labial sensory neurons, the nerve ring, and other neurons; loss of INS-11 function via RNA-mediated interference can result in animals that are smaller than wild type (Sma); in addition, ins-11 appears to play a role i…
WBGene00045188	B0284.5	B0284.5	145.618	5.69832	0.412352	13.8191	1.95621e-43	6.21927e-42	-
WBGene00015889	C17C3.3	C17C3.3	183.89	5.67173	0.359333	15.784	4.00765e-56	1.75686e-54	YES
WBGene00011508	T05H10.3	T05H10.3	33.0459	5.65314	0.813568	6.94858	3.68979e-12	2.43632e-11	-
WBGene00021183	Y9C9A.16	Y9C9A.16	688.201	5.63845	0.199954	28.1987	6.05854e-175	2.14687e-172	YES
WBGene00020674	T22B7.7	T22B7.7	3201.22	5.62678	0.141065	39.8879	0	0	YES
WBGene00012398	Y6E2A.4	Y6E2A.4	549.444	5.59454	0.251872	22.2118	2.63992e-109	3.09672e-107	YES
WBGene00236809	ZK993.5	ZK993.5	7.74675	5.45371	1.39654	3.90516	9.41645e-05	0.000249012	-
WBGene00020946	W02D7.11	W02D7.11	35.7903	5.44264	0.736257	7.39232	1.44292e-13	1.11103e-12	-
WBGene00007358	lact-6	C06A12.5	99.1661	5.43318	0.493219	11.0158	3.20817e-28	6.0296e-27	-	lact-6 encodes a beta-lactamase domain-containing protein that contains a predicted signal sequence in its N terminus.
WBGene00002103	ins-20	ZK84.7	14.2493	5.42925	1.16627	4.65522	3.2363e-06	1.05352e-05	-	ins-20 encodes predicted type-alpha insulin-like molecule that lacks a C peptide domain and does not have an A6/A11 disulfide bond.
WBGene00018618	F48G7.7	F48G7.7	27.4119	5.38985	0.864093	6.23759	4.44373e-10	2.34804e-09	-
WBGene00019472	cyp-35B1	K07C6.4	380.481	5.37006	0.248721	21.5906	2.19906e-103	2.29471e-101	YES
WBGene00009213	thn-1	F28D1.3	47.9039	5.36216	0.639338	8.38705	4.98485e-17	5.20807e-16	YES
WBGene00023484	Y54G2A.37	Y54G2A.37	13.5326	5.34347	1.16174	4.59955	4.23397e-06	1.35827e-05	-
WBGene00044589	C29F5.8	C29F5.8	13.3549	5.3395	1.16937	4.56612	4.96832e-06	1.57778e-05	-
WBGene00020613	T20D4.7	T20D4.7	125.929	5.3291	0.3947	13.5017	1.52902e-41	4.52297e-40	YES
WBGene00001500	ftn-1	C54F6.14	1131.5	5.29625	0.186694	28.3686	4.93741e-177	1.82566e-174	YES	ftn-1 encodes one of two C. elegans ferritin heavy chain homologs; ftn-1 activity is essential for normal lifespan under iron stress conditions and, in addition, has been reported to be essential for embryogenesis; an ftn-1::gfp reporter is expressed in the intestine at all stages of development and its expression, as well as that of ftn-1 mRNA, increases under iron stress conditions and in the b…
WBGene00000213	asm-3	W03G1.7	843.871	5.29203	0.178237	29.691	1.00266e-193	4.73728e-191	-
WBGene00010528	K03D3.2	K03D3.2	78.9861	5.23753	0.912846	5.73758	9.60404e-09	4.35614e-08	YES
WBGene00022713	ZK355.3	ZK355.3	35.4846	5.23586	1.41718	3.69457	0.000220259	0.000549645	YES
WBGene00200929	T06E4.18	T06E4.18	30.6465	5.21845	0.778617	6.70221	2.05295e-11	1.25878e-10	-
WBGene00015911	C17F4.3	C17F4.3	36.0695	5.1692	0.706982	7.31164	2.63902e-13	1.98265e-12	-
WBGene00271786	F58H7.11	F58H7.11	45.85	5.1238	0.633997	8.08175	6.38443e-16	6.10758e-15	-
WBGene00015762	C14C6.8	C14C6.8	68.8482	5.12301	0.540646	9.47573	2.64908e-21	3.65733e-20	-
WBGene00018693	F52E1.3	F52E1.3	11.2687	5.08384	1.31412	3.86864	0.000109445	0.000287143	-
WBGene00007036	sod-5	ZK430.3	10.762	5.0207	1.1933	4.20739	2.58331e-05	7.41722e-05	YES	sod-5 encodes one of five superoxide (SOD) isozymes in C. elegans; along with SOD-1, SOD-5 is predicted to be one of two cytoplasmic Cu/Zn SODs in C. elegans; sod-5 expression is increased in sod-1 mutant animals and likewise, sod-1 expression is increased in sod-5 mutants, suggesting a possible mechanism of functional compensation between these two genes; the sod-5 promoter contains one copy of …
WBGene00010958	ndfl-4	MTCE.4	251.814	5.00619	1.17711	4.25295	2.10972e-05	6.15089e-05	-	The ndfl-4 gene resides on the mitochondrial chromosome, and encodes the protein NADH-ubiquinone oxidoreductase chain 4L; this is the C. elegans homolog of the core MT-ND4L of mitochondrial NADH:ubiquinone oxidoreductase (Complex I).
WBGene00011362	cest-1	T02B5.1	640.304	4.97598	0.177818	27.9836	2.57463e-172	8.58666e-170	YES
WBGene00008497	F01D5.7	F01D5.7	155.557	4.9696	0.32569	15.2587	1.44201e-52	5.86772e-51	YES
WBGene00014046	clec-60	ZK666.6	155.029	4.91363	0.340626	14.4253	3.58593e-47	1.25759e-45	-	clec-60 encodes a C-type lectin protein with no obvious non-nematode orthologs; clec-60 appears to play a role in the innate immune respone to some bacterial pathogens, including Microbacterium nematophilum and Salmonella enterica; clec-60 transcription is induced 6.6-fold by infection with M. nematophilum, making it one of the most strongly infection-responsive genes (second only to tts-1); CLEC…
WBGene00018279	F41C6.6	F41C6.6	30.0589	4.91299	0.708593	6.93345	4.107e-12	2.70131e-11	-
WBGene00010469	K01D12.10	K01D12.10	9.89547	4.89214	1.23828	3.95075	7.79073e-05	0.00020878	-
WBGene00009835	F47H4.2	F47H4.2	452.852	4.88433	0.206312	23.6745	6.60367e-124	9.60016e-122	YES	This gene encodes a protein containing an F-box, a motif predicted to mediate protein-protein interactions either with homologs of yeast Skp-1p or with other proteins; this gene's encoded protein also contains an FTH/DUF38 motif, which may also mediate protein-protein interaction.
WBGene00007131	pals-26	B0284.1	365.143	4.87804	0.220856	22.087	4.21448e-108	4.84352e-106	YES
WBGene00044292	F56D6.8	F56D6.8	33.7554	4.86854	0.657228	7.40769	1.28513e-13	9.94036e-13	-
WBGene00185116	W09C2.8	W09C2.8	28.8621	4.86337	0.710224	6.84766	7.50672e-12	4.81092e-11	-
WBGene00050974	Y6G8.9	Y6G8.9	92.2633	4.86335	0.442293	10.9958	4.00482e-28	7.47728e-27	-
WBGene00011539	fbxa-135	T06E6.5	66.8579	4.84264	0.467135	10.3667	3.51521e-25	5.87907e-24	-	This gene encodes a protein containing an F-box, a motif predicted to mediate protein-protein interactions either with homologs of yeast Skp-1p or with other proteins; this gene's encoded protein also contains an FTH/DUF38 motif, which may also mediate protein-protein interaction.
WBGene00220009	K07E1.2	K07E1.2	42.3324	4.83743	0.688866	7.02231	2.18233e-12	1.47767e-11	-
WBGene00021236	pud-1.2	Y19D10B.7	297.449	4.78719	0.260397	18.3842	1.75725e-75	1.11526e-73	-	PUD-1.2, along with PUD-1.1, encodes a protein (CE25224) of unknown function; the PUD-1.2/PUD-1.1 proteins are present at significantly higher levels in daf-2 mutant vs. wild-type adults during a temperature shift from 15 to 25 degrees C; pud-1.2(RNAi) animals have no obvious mutant phenotype (i. e., they have no obvious defect in fertility or germline maintenance); the PUD-1.2/PUD-1.1 proteins b…
WBGene00015758	nhr-155	C14C6.4	55.464	4.78001	0.522576	9.14702	5.8523e-20	7.44516e-19	-
WBGene00020741	dlhd-1	T23F4.3	378.101	4.77771	0.219814	21.7353	9.52151e-105	1.02501e-102	YES
WBGene00017499	pud-1.1	F15E11.13	41.1681	4.7696	0.606072	7.86969	3.5553e-15	3.16608e-14	-	pud-1.1, along with pud-1.2, encodes a protein (CE25224) of unknown function; the PUD-1.1/PUD-1.2 proteins are present at significantly higher levels in daf-2 mutant vs. wild-type adults during a temperature shift from 15 to 25 degrees C; pud-1.1(RNAi) animals have no obvious mutant phenotype (i. e., they have no obvious defect in fertility or germline maintenance); the PUD-1.1/PUD-1.2 proteins b…
WBGene00010801	M01B2.8	M01B2.8	68.1882	4.76675	0.491243	9.70344	2.91489e-22	4.24118e-21	-
WBGene00009773	lipl-2	F46B6.8	1736.8	4.76633	0.152548	31.2447	2.63246e-214	1.94676e-211	YES
WBGene00015077	B0238.13	B0238.13	39.7767	4.74246	0.64986	7.29768	2.92782e-13	2.19091e-12	YES
WBGene00013147	eyg-1	Y53C12C.1	48.3651	4.71379	0.537032	8.77749	1.67158e-18	1.95006e-17	-	eyg-1 encodes a divergent PAIRED (PRD) class homeodomain protein; within the PRD class of homeobox genes, it belongs to the Eyg (eyegone) family of PRD homeobox genes that has been lost in vertebrates; eyg-1 lost the first half of the Paired domain and only retained the second half (RED subdomain); it has no obvious function in mass RNAi assays.
WBGene00007132	pals-27	B0284.2	50.939	4.66154	0.521696	8.93537	4.05829e-19	4.91998e-18	YES
WBGene00001397	fat-5	W06D12.3	4682.9	4.64972	0.0980626	47.4158	0	0	YES	fat-5 encodes a delta-9 fatty acid desaturase that is predicted to be mitochondrial; when expressed heterologously in S. cerevisiae, FAT-5 rescues the fatty acid auxotrophy of the yeast delta-9 desaturase mutant ole1.
WBGene00021582	clec-71	Y46C8AL.4	12.224	4.63213	1.05286	4.39956	1.0847e-05	3.294e-05	-
WBGene00005189	srg-32	T21C9.7	16.5922	4.63205	0.896729	5.1655	2.39797e-07	9.12873e-07	YES
WBGene00195213	F11C1.9	F11C1.9	20.742	4.63072	0.811754	5.70459	1.16625e-08	5.24367e-08	-
WBGene00020609	T20D4.3	T20D4.3	33.1384	4.62799	0.643475	7.19219	6.37621e-13	4.62289e-12	-
WBGene00015453	C04G6.2	C04G6.2	1378.36	4.6207	0.130701	35.3532	8.94448e-274	1.52137e-270	-
WBGene00013130	Y52B11B.1	Y52B11B.1	181.314	4.61986	0.284646	16.2302	3.0849e-59	1.42198e-57	-
WBGene00019452	K06H6.4	K06H6.4	20.8067	4.61683	0.812429	5.68275	1.32547e-08	5.91575e-08	-
WBGene00011004	R04B5.6	R04B5.6	233.03	4.60897	0.247388	18.6306	1.81599e-77	1.16559e-75	-	R04B5.6 encodes one of two C. elegans sorbitol dehydrogense orthologs; by homology the product of R04B5.6 is predicted to catalyze the reversible oxidation of sorbitol to fructose in the presence of NAD+; in the embryo, an R04B5.6::gfp fusion is expressed in pharyngeal cells and head neurons.
WBGene00010355	clec-229	H02K04.1	101.515	4.53801	0.396972	11.4316	2.9081e-30	5.98836e-29	-
WBGene00169680	21ur-5677	C52D10.89	15.3129	4.52831	0.959677	4.71857	2.37503e-06	7.89002e-06	-
WBGene00000646	H17B01.2	H17B01.2	481.662	4.52504	0.199575	22.6734	8.19761e-114	1.04055e-111	-
WBGene00020483	T13C5.2	T13C5.2	19.1954	4.52013	0.821199	5.50431	3.70626e-08	1.56582e-07	-
WBGene00007992	fipr-24	C37A5.8	38.631	4.51514	0.607718	7.42966	1.08877e-13	8.46383e-13	YES
WBGene00014192	nhr-246	ZK1037.4	14.8771	4.48044	0.926934	4.83361	1.34078e-06	4.62302e-06	-
WBGene00006175	str-124	T22H6.3	11.3865	4.47836	1.0291	4.35171	1.35079e-05	4.04927e-05	-
WBGene00013900	ugt-18	ZC443.5	18.7256	4.47077	0.828395	5.3969	6.78024e-08	2.77825e-07	-
WBGene00008676	oac-15	F11A5.8	18.6605	4.46639	0.826511	5.4039	6.52072e-08	2.67771e-07	-
WBGene00017200	F07C4.6	F07C4.6	18.001	4.44841	0.859818	5.17367	2.29541e-07	8.75787e-07	YES
WBGene00008905	F17B5.1	F17B5.1	1695.63	4.43381	0.154715	28.6579	1.2797e-180	5.06195e-178	YES
WBGene00012582	clec-8	Y38E10A.4	931.65	4.41233	0.175601	25.127	2.51938e-139	4.65783e-137	YES
WBGene00044024	C35A5.11	C35A5.11	278.912	4.41165	0.233371	18.904	1.05627e-79	7.07323e-78	-
WBGene00020080	math-37	R52.9	78.2031	4.4104	0.415612	10.6118	2.62607e-26	4.56716e-25	-
WBGene00006950	wrt-4	ZK678.5	3882.08	4.4041	0.107237	41.0688	0	0	-	wrt-4 encodes a hedgehog-like protein, with (from N- to C-terminus) asignal sequence, a Wart domain, an short region of low-complexitysequence, and a Hint/Hog domain; WRT-4 is expressed strongly inhypodermal syncytia hyp6-hyp10 from 3-fold embryos to adults; theHint/Hog domain is predicted to cut WRT-4 into two halves and thencovalently link cholesterol to the C-terminus of the Wart domain; theWa…
WBGene00008097	ugt-15	C44H9.1	48.5283	4.34431	0.518168	8.38399	5.11615e-17	5.33868e-16	-
WBGene00021586	clec-75	Y46C8AL.9	47.3094	4.31774	0.50697	8.51676	1.6408e-17	1.77873e-16	-
WBGene00011596	T07G12.5	T07G12.5	76.6129	4.29813	0.388194	11.0721	1.71294e-28	3.25172e-27	YES
WBGene00012816	scl-21	Y43F8B.5	13.5968	4.29454	0.960045	4.47328	7.70304e-06	2.37745e-05	-
WBGene00016302	fbxc-7	C32B5.9	36.4872	4.29381	0.566096	7.58496	3.326e-14	2.73294e-13	YES
WBGene00005227	srh-1	T11F9.18	23.2092	4.28482	0.698595	6.13348	8.59769e-10	4.40742e-09	-
WBGene00009226	cyp-37B1	F28G4.1	284.816	4.25659	0.218872	19.4478	3.04155e-84	2.24929e-82	-
WBGene00015598	fbxa-163	C08E3.6	25.6188	4.25058	0.674655	6.30037	2.96937e-10	1.61001e-09	YES	This gene encodes a protein containing an F-box, a motif predicted to mediate protein-protein interactions either with homologs of yeast Skp-1p or with other proteins; this gene's encoded protein also contains an FTH/DUF38 motif, which may also mediate protein-protein interaction.
WBGene00006180	str-131	C09H5.6	82.8055	4.23903	0.430589	9.84472	7.22378e-23	1.0883e-21	-
WBGene00023425	try-9	B0286.6	89.1579	4.22914	0.361919	11.6853	1.5153e-31	3.26663e-30	YES
WBGene00009963	fipr-26	F53B6.8	9.51732	4.22367	1.06192	3.9774	6.96718e-05	0.000188392	YES
WBGene00011675	cyp-13A3	T10B9.5	18.8515	4.20916	0.776378	5.42153	5.90915e-08	2.43953e-07	-	cyp-13A3 encodes one of ~80 C. elegans cytochrome P450s: membrane-associated, heme-containing NADPH-dependent monooxygenases that catalyze the oxidative metabolism of a variety of exogenous compounds and endogenous substrates.
WBGene00012921	Y46G5A.36	Y46G5A.36	113.107	4.18233	0.328798	12.72	4.57596e-37	1.21234e-35	-
WBGene00007869	C32H11.6	C32H11.6	21.8664	4.18013	0.739911	5.6495	1.60918e-08	7.1e-08	-
WBGene00013450	oac-56	Y67A10A.1	18.2365	4.17558	0.768946	5.43026	5.62725e-08	2.32823e-07	-
WBGene00009061	pals-14	F22G12.1	93.7397	4.16596	0.350929	11.8712	1.66972e-32	3.7173e-31	-
WBGene00048234	21ur-684	C52D10.37	24.2246	4.16287	0.660545	6.30217	2.93503e-10	1.5919e-09	-
WBGene00021873	clec-82	Y54G2A.8	168.139	4.14483	0.263701	15.7179	1.14015e-55	4.97252e-54	YES
WBGene00007452	C08F11.3	C08F11.3	130.861	4.12743	0.300416	13.7391	5.92433e-43	1.84894e-41	YES
WBGene00000679	col-105	F58F6.2	20.6024	4.12008	0.717053	5.74585	9.14587e-09	4.16164e-08	-
WBGene00019348	K02H11.4	K02H11.4	47.1637	4.11929	0.481956	8.54702	1.26307e-17	1.38158e-16	-
WBGene00012863	Y45F3A.8	Y45F3A.8	38.5438	4.11273	0.537212	7.6557	1.92269e-14	1.60861e-13	-
WBGene00008809	cyp-13A11	F14F7.2	191.603	4.07832	0.267149	15.2661	1.28665e-52	5.24809e-51	YES	cyp-13A11 encodes one of ~80 C. elegans cytochrome P450s: membrane-associated, heme-containing NADPH-dependent monooxygenases that catalyze the oxidative metabolism of a variety of exogenous compounds and endogenous substrates; cyp-13A11 expression is upregulated in response to the tetrachlorobiphenyl PCB52.
WBGene00194952	ZK666.14	ZK666.14	37.2935	4.07434	0.524449	7.7688	7.92355e-15	6.84815e-14	-
WBGene00018448	F45D11.1	F45D11.1	309.787	4.04545	0.244348	16.5561	1.44749e-61	7.05452e-60	YES
WBGene00000665	col-90	C29E4.1	4542.24	4.03322	0.126463	31.8926	3.38471e-223	2.87853e-220	-
WBGene00016669	ilys-2	C45G7.2	81.1193	4.02849	0.36607	11.0047	3.6264e-28	6.7931e-27	-
WBGene00016361	drd-10	C33G8.3	124.273	4.02623	0.824701	4.88205	1.04991e-06	3.67825e-06	-
WBGene00008575	scl-24	F08E10.7	37.786	4.00308	0.538677	7.43132	1.07522e-13	8.36616e-13	YES
WBGene00000027	abu-4	Y5H2A.3	189.41	3.98227	0.326139	12.2104	2.73642e-34	6.50054e-33	-	abu-4 encodes a transmembrane protein with a predicted signal sequence, a glutamine/asparagine-rich domain and multiple cysteine-rich repeats (DUF139); abu-4 expression is induced by blockage of the unfolded-protein response in the endoplasmic reticulum (ER), and ABU-4 may function within the ER to protect the organism from damage by improperly folded nascent protein; abu-4 expression is enhanced…
WBGene00001731	grl-22	W03A5.3	709.241	3.97415	0.176582	22.506	3.62742e-112	4.3758e-110	-	grl-22 encodes a hedgehog-like protein, with an N-terminal signalsequence, a central proline-rich low-complexity region, and a C-terminalGround-like (Grl) domain; the Grl domain is predicted to form acysteine-crosslinked protein involved in intercellular signalling, andit has subtle similarity to the N-terminal Hedge domain of HEDGEHOGproteins.
WBGene00044662	F26G1.9	F26G1.9	124.158	3.97211	0.306122	12.9756	1.68366e-38	4.62639e-37	-
WBGene00017490	pud-2.1	F15E11.1	53.6724	3.96042	0.457446	8.65768	4.81473e-18	5.41984e-17	-	pud-2.1, along with pud-2.2, encodes a 17.4 kDa protein (CE16999) with unknown function that is seven-fold more abundant in glp-1 mutant hermaphrodites (which lack a germline) than in normal hermaphrodites; in addition, the protein products of pud-2.1/pud-2.2 are more abundant in daf-2 mutant vs. wild-type adults during a temperature shift from 15 to 25 degrees C; pud-2.1(RNAi) animals have no ob…
WBGene00195016	srpr-2.1	ZC155.8	34.7996	3.94314	0.565772	6.96948	3.18111e-12	2.12e-11	-
WBGene00013640	Y105C5A.17	Y105C5A.17	23.5973	3.92696	0.6637	5.91676	3.2834e-09	1.57184e-08	-
WBGene00014673	C08H9.9	C08H9.9	18.4837	3.91507	0.777514	5.03537	4.76915e-07	1.74787e-06	-
WBGene00006952	wrt-6	ZK377.1	2681.66	3.91499	0.119315	32.8124	3.9247e-236	4.45035e-233	-	wrt-6 encodes a hedgehog-like protein, with (from N- to C-terminus) asignal sequence, a Wart domain, an short region of low-complexitysequence, and a Hint/Hog domain; WRT-6 is expressed in sheath and socketcells of anterior sensilla, seam cells, and hypodermis; the Hint/Hogdomain is predicted to cut WRT-6 into two halves and then covalentlylink cholesterol to the C-terminus of the Wart domain; th…
WBGene00009033	F21H7.12	F21H7.12	18.0219	3.91012	0.787223	4.96698	6.80024e-07	2.44329e-06	-
WBGene00007660	pals-6	C17H1.7	159.632	3.90799	0.255281	15.3086	6.7037e-53	2.75418e-51	YES
WBGene00011869	dod-6	T20G5.7	9191.3	3.90791	0.102029	38.3019	0	0	YES
WBGene00001158	ech-9	F01G10.3	176.236	3.89992	0.25995	15.0026	7.05955e-51	2.71665e-49	YES
WBGene00000617	col-40	T13B5.4	27.8213	3.87442	0.623703	6.21196	5.23272e-10	2.75041e-09	-	col-40 encodes a cuticle collagen protein that belongs to the col-6 cuticle collagen family; col-40 transcript is present in L1 larvae and at the L2d-dauer molt.
WBGene00016274	C30G12.2	C30G12.2	12940	3.87207	0.163474	23.6861	5.02011e-124	7.36096e-122	YES
WBGene00000641	col-65	K08C9.4	8077.85	3.85719	0.301315	12.8012	1.61454e-37	4.32468e-36	YES
WBGene00016451	clec-6	C35D10.15	31.9529	3.84512	0.560926	6.85495	7.13352e-12	4.58037e-11	-
WBGene00015700	asp-9	C11D2.2	51.7016	3.84325	0.496763	7.73659	1.0212e-14	8.77255e-14	YES
WBGene00018973	srz-20	F56D6.5	17.2278	3.83039	0.868462	4.41055	1.03111e-05	3.14415e-05	-
WBGene00007903	lgc-21	C33G3.3	2669.13	3.82205	0.15692	24.3567	4.92583e-131	7.97938e-129	-
WBGene00016731	C46H11.7	C46H11.7	55.685	3.81201	0.422701	9.01822	1.91166e-19	2.35448e-18	-
WBGene00000721	col-148	C12D8.8	11.9268	3.81013	0.99663	3.82302	0.000131827	0.000341026	-
WBGene00016789	djr-1.2	C49G7.11	28.9815	3.7958	0.584565	6.49338	8.39341e-11	4.802e-10	YES	djr-1.2 encodes a glyoxylase orthologous to human DJ-1; DJR-1.2 is expressed throughout the life cycle in a variety of tissues including pharyngeal muscles, the pharyngeal-intestinal valve, the ventral nerve cord, spermatheca, rectal gland cell, inner labial (IL) cells of head neurons, the phasmid (PHA/PHB) neurons, and supporting sheath/socket cells, and in adults is also found in the head mesod…
WBGene00003542	nas-23	R10H1.5	297.07	3.76877	0.212138	17.7657	1.30409e-70	7.44336e-69	-	nas-23 encodes an astacin-like metalloprotease.
WBGene00015046	nlp-34	B0213.17	485.512	3.7562	0.162117	23.1698	9.19317e-119	1.24101e-116	-
WBGene00007990	fipr-23	C37A5.4	16.0357	3.75175	0.78988	4.74978	2.03642e-06	6.83994e-06	YES
WBGene00000610	col-33	F36A4.6	437.524	3.74921	0.228093	16.4372	1.03559e-60	4.89287e-59	-	col-33 encodes a predicted cuticular collagen; by homology, col-33 is predicted to play a role in cuticle biosynthesis and regulation of body size and morphogenesis; however, as loss of col-33 activity via large-scale RNAi screens does not result in any obvious abnormalities, the precise role of COL-33 in C. elegans development and/or behavior is not yet known.
WBGene00000724	col-151	AC3.6	33.9314	3.72583	0.562494	6.62377	3.50161e-11	2.08269e-10	-
WBGene00019226	H22K11.3	H22K11.3	9.08683	3.71288	0.978993	3.79255	0.000149108	0.000382878	-
WBGene00020413	T10E9.3	T10E9.3	4576.37	3.71101	0.146194	25.3842	3.76934e-142	7.12363e-140	-
WBGene00003545	nas-27	T23F4.4	915.82	3.70065	0.207223	17.8583	2.49043e-71	1.44573e-69	-	nas-27 encodes an astacin-like metalloprotease; large-scale expression studies reveal that a nas-27::GFP promoter fusion is expressed in the reproductive system, the vulva, and the hypodermis.
WBGene00009964	fip-6	F53B6.9	596.099	3.6969	0.167393	22.0851	4.3951e-108	5.0172e-106	YES
WBGene00009720	F45B8.3	F45B8.3	115.052	3.69105	0.301976	12.223	2.343e-34	5.58152e-33	-
WBGene00017212	F07E5.7	F07E5.7	13.2852	3.67855	0.90758	4.05314	5.05352e-05	0.000139402	-
WBGene00020646	zmp-6	T21D11.1	277.364	3.67718	0.230186	15.9748	1.91409e-57	8.63574e-56	-
WBGene00008967	F20B10.3	F20B10.3	104.777	3.65354	0.334001	10.9387	7.52448e-28	1.39568e-26	YES
WBGene00003879	ora-1	F57H12.3	1096.62	3.63532	0.120224	30.2379	7.52767e-201	4.13026e-198	-
WBGene00022679	ZK180.5	ZK180.5	22986.6	3.6184	0.141305	25.607	1.27628e-144	2.64735e-142	-
WBGene00009355	F33A8.7	F33A8.7	1055.13	3.61832	0.129962	27.8415	1.36634e-170	4.38491e-168	-
WBGene00001626	gly-1	F44F4.6	48.6613	3.60187	0.443807	8.11584	4.82442e-16	4.64658e-15	-	gly-1 encodes a transmembrane glycosyltransferase similar to 2/I N-acetylglucosaminyltransferase; in vitro, GLY-1 demonstrates UDP-Glc:GalB1-3GalNac-R glucosyltransferase activity; gly-1 expression is detected in adult hypodermal seam cells and possibly some neurons adjacent to the anterior bulb of the pharynx; neither gly-1 loss-of-function mutations nor RNA mediated interference (RNAi) result i…
WBGene00017351	cutl-5	F10E7.10	82.811	3.58459	0.396688	9.03627	1.62103e-19	2.00524e-18	-
WBGene00009133	bed-3	F25H8.6	926.809	3.58419	0.133374	26.8732	4.51878e-159	1.22e-156	-	bed-3 encodes a protein that contains a BED-type zinc finger domain; loss of bed-3 activity in large-scale RNAi screens indicates that bed-3 is required for larval development.
WBGene00021690	Y48G8AL.12	Y48G8AL.12	8377.4	3.56742	0.135714	26.2863	2.75412e-152	6.69213e-150	-
WBGene00017500	pud-2.2	F15E11.14	55.494	3.56405	0.42402	8.40537	4.26498e-17	4.48627e-16	-	pud-2.2, along with pud-2.1, encodes a 17.4 kDa protein (CE16999) with unknown function that is seven-fold more abundant in glp-1 mutant hermaphrodites (which lack a germline) than in normal hermaphrodites; in addition, the protein products of PUD-2.2/PUD-2.1 are more abundant in daf-2 mutant vs. wild-type adults during a temperature shift from 15 to 25 degrees C; pud-2.2(RNAi) animals have no ob…
WBGene00016196	C28H8.5	C28H8.5	324.278	3.56265	0.1996	17.8489	2.94663e-71	1.70474e-69	-
WBGene00138719	F26F2.10	F26F2.10	225.874	3.5594	0.20847	17.0739	2.32204e-65	1.20782e-63	-
WBGene00012777	lact-8	Y42A5A.2	886.892	3.55736	0.126404	28.1427	2.94388e-174	1.00145e-171	-	lact-8 encodes a beta-lactamase domain-containing protein that contains a predicted transmembrane domain in its N terminus.
WBGene00045338	M01B2.13	M01B2.13	73.7356	3.55254	0.34769	10.2176	1.65468e-24	2.69067e-23	-
WBGene00018176	F38B6.7	F38B6.7	32.2103	3.54718	0.531022	6.67991	2.39083e-11	1.45442e-10	-
WBGene00012199	mltn-3	W02B8.3	95.5015	3.54521	0.319373	11.1005	1.24689e-28	2.38833e-27	-
WBGene00019021	F57H12.6	F57H12.6	2443.11	3.53949	0.13533	26.1546	8.74241e-151	2.03698e-148	YES
WBGene00044521	Y5H2A.4	Y5H2A.4	137.22	3.53244	0.299329	11.8012	3.84872e-32	8.44683e-31	-
WBGene00077439	F55B12.10	F55B12.10	92.4413	3.52519	0.310056	11.3695	5.931e-30	1.20382e-28	-
WBGene00007823	C30H6.5	C30H6.5	1305.08	3.52441	0.140513	25.0825	7.72561e-139	1.41296e-136	-
WBGene00000747	col-174	F46C8.2	712.418	3.52086	0.166096	21.1977	1.00295e-99	9.97609e-98	-
WBGene00010118	F55F3.4	F55F3.4	93.9641	3.51999	0.308403	11.4136	3.57511e-30	7.3264e-29	-
WBGene00010467	K01D12.8	K01D12.8	244.197	3.51867	0.21355	16.4771	5.36059e-61	2.56119e-59	-
WBGene00001387	far-3	F15B9.1	3209.44	3.51579	0.103581	33.9423	1.58197e-252	2.44616e-249	YES
WBGene00000730	col-157	T11F9.9	7742.68	3.51329	0.137626	25.5278	9.69326e-144	1.96277e-141	-
WBGene00008597	clec-55	F08H9.9	43.6425	3.5024	0.435966	8.03367	9.46017e-16	8.92942e-15	-
WBGene00002118	ins-35	K02E2.4	132.651	3.50145	0.297817	11.7571	6.49508e-32	1.41453e-30	YES	ins-35 encodes one of several insulin-related peptides.
WBGene00020014	R11G11.6	R11G11.6	124.575	3.50106	0.276193	12.6761	8.0189e-37	2.11135e-35	-
WBGene00014037	ZK643.6	ZK643.6	17.6322	3.49691	0.70905	4.93182	8.14669e-07	2.89526e-06	-	ZK643.6 encodes a predicted secreted protein; the product of ZK643.6 contains NC6 (SXC) motifs, 36-amino acid cysteine-rich motifs that exhibit similarity to cnidarian toxins and that are found in many nematode proteins including the secreted TES-26 and TES-120 proteins of the parasitic ascarid nematode Toxocara canis (canine roundworm).
WBGene00009805	F47B8.4	F47B8.4	78.7768	3.4953	0.361377	9.67215	3.95976e-22	5.72717e-21	YES
WBGene00015718	C13A2.1	C13A2.1	43.6832	3.49248	0.508878	6.86309	6.73869e-12	4.33997e-11	-
WBGene00011948	rocf-1	T23F1.5	46.8143	3.48922	0.481286	7.24978	4.17439e-13	3.07369e-12	-
WBGene00010790	sodh-1	K12G11.3	13422.4	3.48381	0.110105	31.6407	1.01706e-219	8.23772e-217	YES
WBGene00000653	col-77	M195.1	37648	3.48045	0.128357	27.1154	6.48591e-162	1.77934e-159	-	col-77 encodes a cuticular collagen; as loss of col-77 activity via RNAi screens results in no obvious defects, the precise role of col-77 in C. elegans development and/or behavior is not yet known.
WBGene00019717	trx-3	M01H9.1	1457.66	3.47837	0.163577	21.2644	2.42782e-100	2.4291e-98	-
WBGene00003096	lys-7	C02A12.4	9128.86	3.47398	0.0933969	37.1959	7.94794e-303	2.25311e-299	YES	lys-7 encodes an enzyme homologous to an antimicrobial lysozyme encoded by the LYS4 gene of the protozoan parasite Entamoeba histolytica; LYS-7 functions in the innate immune response as an antimicrobial enzyme that, by homology, hydrolyzes the 1,4-beta-linkages between N-acetyl-D-glucosamine and N-acetylmuramic acid in peptidoglycan heteropolymers of prokaryotic cell walls; loss of lys-7 activit…
WBGene00000729	col-156	F57B7.3	5501.82	3.47119	0.308792	11.2412	2.55961e-29	5.07418e-28	-
WBGene00022550	droe-8	ZC196.6	19.6356	3.47017	0.692709	5.00957	5.45525e-07	1.98605e-06	-
WBGene00050939	C05G5.7	C05G5.7	104.289	3.46881	0.349855	9.91498	3.58313e-23	5.47087e-22	-
WBGene00016556	math-21	C40D2.3	34.9912	3.46772	0.487881	7.10772	1.17976e-12	8.27488e-12	YES
WBGene00008220	C50B6.7	C50B6.7	2852.1	3.46696	0.115955	29.8992	2.01637e-196	9.79899e-194	-
WBGene00021436	Y39A3B.1	Y39A3B.1	65.9772	3.46334	0.3596	9.63109	5.9099e-22	8.46141e-21	-
WBGene00019730	asns-2	M02D8.4	5908.51	3.45917	0.109563	31.5724	8.8393e-219	6.83399e-216	YES
WBGene00044374	C17F4.12	C17F4.12	37.9847	3.4584	0.499113	6.9291	4.23518e-12	2.78347e-11	-
WBGene00010468	K01D12.9	K01D12.9	2093.08	3.45451	0.153144	22.5573	1.13814e-112	1.4028e-110	-
WBGene00008449	E01G6.1	E01G6.1	1480.54	3.4514	0.141985	24.3081	1.6082e-130	2.55644e-128	-
WBGene00000711	col-138	C52D10.13	35236.8	3.45059	0.105899	32.5838	6.96323e-233	6.96692e-230	-
WBGene00077504	AC3.13	AC3.13	34.3787	3.44558	0.599899	5.74359	9.26879e-09	4.2146e-08	-
WBGene00009438	F35G2.5	F35G2.5	40.1472	3.44506	0.485048	7.1025	1.22517e-12	8.56514e-12	-
WBGene00010501	K02C4.2	K02C4.2	67.9319	3.44478	0.375108	9.18343	4.17584e-20	5.34036e-19	YES
WBGene00017052	D2024.4	D2024.4	258.362	3.44149	0.206428	16.6716	2.10894e-62	1.03974e-60	-
WBGene00022627	ZC513.2	ZC513.2	179.01	3.44148	0.245656	14.0094	1.36633e-44	4.43511e-43	-
WBGene00021627	Y47D7A.15	Y47D7A.15	48389.4	3.4356	0.27844	12.3387	5.60304e-35	1.37919e-33	-
WBGene00018829	F54E7.6	F54E7.6	35.4259	3.43535	0.529466	6.48833	8.67938e-11	4.95395e-10	-
WBGene00020618	T20D4.12	T20D4.12	75.5399	3.43114	0.332605	10.316	5.96785e-25	9.87424e-24	YES
WBGene00020554	T19A5.3	T19A5.3	2067.66	3.42389	0.113676	30.1197	2.67662e-199	1.42271e-196	-
WBGene00138721	pals-37	C54D10.14	46.004	3.42379	0.469936	7.28565	3.2012e-13	2.38929e-12	-
WBGene00015544	C06E8.5	C06E8.5	1407.69	3.42278	0.471169	7.26443	3.74614e-13	2.77366e-12	YES
WBGene00000621	col-44	F54B11.2	11.1249	3.42216	0.908294	3.76767	0.000164775	0.000420126	-	col-44 encodes a cuticle collagen.
WBGene00017839	F26G1.3	F26G1.3	26.2593	3.42049	0.580948	5.88777	3.91433e-09	1.8556e-08	-	F26G1.3 encodes a protein containing a transthyretin-like domain; the product of F26G1.3 belongs to a family of apparently nematode-specific proteins whose function is not yet known.
WBGene00015103	B0280.7	B0280.7	137.079	3.4204	0.258143	13.25	4.51176e-40	1.27264e-38	-
WBGene00016732	phat-1	C46H11.8	90.9752	3.42021	0.350731	9.75165	1.81494e-22	2.6774e-21	-
WBGene00020551	T17H7.7	T17H7.7	2002.42	3.418	0.118238	28.9077	9.54518e-184	3.95985e-181	-
WBGene00009904	F49E12.12	F49E12.12	341.018	3.4175	0.182265	18.7502	1.92984e-78	1.25765e-76	-
WBGene00019570	K09E2.1	K09E2.1	15.0774	3.41287	0.72908	4.68107	2.85381e-06	9.37257e-06	-
WBGene00044723	K11H12.11	K11H12.11	54.9266	3.4125	0.429288	7.94921	1.87712e-15	1.7184e-14	-
WBGene00011530	T06D8.10	T06D8.10	2493.03	3.40765	0.118088	28.8569	4.15029e-183	1.68077e-180	-
WBGene00004102	pqn-10	C09E7.2	14.9994	3.4063	0.720888	4.72514	2.29956e-06	7.65274e-06	-	PQN-10 encodes an unfamiliar protein, with limited similarity to F27B3.6, that has a glutamine/asparagine-rich domain.
WBGene00000625	col-48	Y54E10BL.2	9223.55	3.40502	0.109066	31.2199	5.72753e-214	4.05915e-211	-	col-48 encodes a cuticle collagen.
WBGene00021083	W08E12.2	W08E12.2	193.712	3.403	0.552214	6.16247	7.16191e-10	3.70715e-09	-
WBGene00016845	C50F7.5	C50F7.5	284.451	3.39734	0.219532	15.4753	5.08976e-54	2.14818e-52	YES
WBGene00015335	acdh-6	C02D5.1	550.37	3.39195	0.150596	22.5235	2.44019e-112	2.96465e-110	-
WBGene00138711	R07B1.13	R07B1.13	652.137	3.38799	0.139236	24.3327	8.84634e-131	1.4195e-128	-
WBGene00009791	F46F3.3	F46F3.3	154.696	3.38666	0.269254	12.578	2.7912e-36	7.21513e-35	-
WBGene00009838	fbxa-187	F47H4.7	88.478	3.38592	0.307056	11.027	2.83087e-28	5.34409e-27	YES
WBGene00004127	abu-12	F52D1.3	1575.76	3.38579	0.104801	32.3068	5.61168e-229	5.02364e-226	-	The protein product of this gene is predicted to contain a glutamine/asparagine (Q/N)-rich ('prion') domain, by the algorithm of Michelitsch and Weissman (as of the WS77 release of WormBase, i.e., in wormpep77).
WBGene00003778	nnt-1	C15H9.1	1180.51	3.38496	0.132906	25.4688	4.3759e-143	8.65461e-141	YES	nnt-1 encodes a proton-pumping nicotinamide nucleotide transhydrogenase predicted to be mitochondrial.
WBGene00195068	Y48G8AL.16	Y48G8AL.16	185.293	3.37942	0.229082	14.752	2.98719e-49	1.10455e-47	-
WBGene00018601	F48C1.9	F48C1.9	38.4218	3.37763	0.554669	6.08946	1.13295e-09	5.73691e-09	YES
WBGene00001691	grd-2	F46B3.5	235.06	3.37539	0.228601	14.7654	2.4491e-49	9.07553e-48	-	grd-2 encodes a hedgehog-like protein, with (from N- to C-terminus) asignal sequence, four Ground domains, an short region of low-complexitysequence, and a Hint/Hog domain; the Hint/Hog domain is predicted to cutGRD-2 into two halves and then covalently link cholesterol to theC-terminus of the Ground domain; the four N-terminal Ground domains arepredicted to form one or more cysteine-crosslinked …
WBGene00001725	grl-16	Y65B4BR.6	25441.5	3.3751	0.128469	26.2718	4.03116e-152	9.65718e-150	-	grl-16 encodes, by alternative splicing, two hedgehog-like proteins withan N-terminal signal sequence, a central proline-rich low-complexityregion, and a C-terminal Ground-like (Grl) domain; the Grl domain ispredicted to form a cysteine-crosslinked protein involved inintercellular signalling, and it has subtle similarity to the N-terminalHedge domain of HEDGEHOG proteins.
WBGene00000748	col-175	C35B8.1	20564.3	3.36857	0.101296	33.2548	1.7416e-242	2.11592e-239	-
WBGene00007999	tag-297	C38C6.6	4783.27	3.36807	0.112061	30.0556	1.84399e-198	9.22482e-196	-
WBGene00004120	pqn-32	F29C12.1	2727.05	3.36785	0.100484	33.5163	2.7877e-246	3.95133e-243	-	The protein product of this gene is predicted to contain a glutamine/asparagine (Q/N)-rich ('prion') domain, by the algorithm of Michelitsch and Weissman (as of the WS77 release of WormBase, i.e., in wormpep77).
WBGene00017233	lmd-4	F07G11.9	41.9953	3.36723	0.44545	7.55916	4.05673e-14	3.2936e-13	YES
WBGene00044182	F09C6.12	F09C6.12	21.1769	3.36712	0.712811	4.72373	2.3156e-06	7.70311e-06	-
WBGene00007854	C31H5.1	C31H5.1	11.0513	3.36658	0.924646	3.64094	0.000271648	0.00066683	-
WBGene00011537	T06E4.10	T06E4.10	495.066	3.36636	0.489468	6.87759	6.08736e-12	3.93688e-11	-	T06E4.10 encodes an uncharacterized protein that is proline- and alanine-rich and contains a predicted signal sequence; as loss of T06E4.10 results in no obvious defects, the precise role of its gene product in C. elegans development and/or behavior is not yet known.
WBGene00020983	W03D2.9	W03D2.9	49.1111	3.36221	0.44373	7.57715	3.53224e-14	2.89124e-13	-
WBGene00021491	comt-4	Y40B10A.6	194.746	3.35979	0.271625	12.3692	3.83414e-35	9.57634e-34	YES
WBGene00017660	F21C10.11	F21C10.11	1276.02	3.35078	0.132605	25.2688	7.03174e-141	1.31432e-138	YES
WBGene00007140	cyp-29A4	B0331.1	23.5067	3.34401	0.650749	5.13871	2.7663e-07	1.04259e-06	-
WBGene00022680	ZK180.6	ZK180.6	8345.21	3.34327	0.0933647	35.8087	8.07678e-281	1.52642e-277	-
WBGene00007440	C08E8.4	C08E8.4	303.159	3.34215	0.201091	16.62	4.98945e-62	2.43866e-60	YES
WBGene00015199	B0454.8	B0454.8	10.5399	3.33405	0.884232	3.77056	0.000162882	0.00041561	-
WBGene00000672	col-97	ZK1010.7	21974.8	3.33198	0.13483	24.7125	7.85405e-135	1.36316e-132	-	col-97 encodes a cuticular collagen; loss of col-97 activity via large-scale RNAi screens results in defects in body morphology and locomotion.
WBGene00015761	C14C6.7	C14C6.7	22.91	3.32974	0.632612	5.26348	1.41352e-07	5.54233e-07	-
WBGene00020571	lpr-7	T19D7.3	365.059	3.32907	0.210148	15.8415	1.60877e-56	7.12591e-55	-	lpr-7 encodes one of seven C. elegans proteins related to the lipocalin family of structurally related, low molecular weight, secreted proteins that bind and transport lipophilic molecules and participate in intercellular signaling.
WBGene00044642	clec-69	F56D6.15	10.6199	3.32787	0.869398	3.82778	0.000129304	0.000335065	-
WBGene00001067	dpy-5	F27C1.8	25236	3.32449	0.127434	26.0879	4.99724e-150	1.14862e-147	-	dpy-5 encodes a Group I cuticle procollagen; dpy-5 activity is required for wild-type body length, cuticle structure (width of the annuli), postembryonic growth rates, and reproduction; dpy-5 is described as an intermediate collagen gene, as its mRNA, which is present in all larval stages, adults, and dauer larvae, increases in abudance two hours prior to the secretion of each new cuticle; a dpy-…
WBGene00015645	lips-7	C09E8.2	662.054	3.32377	0.159177	20.881	7.97371e-97	7.66242e-95	-
WBGene00008390	D1086.3	D1086.3	1976.93	3.32282	0.134686	24.6709	2.19873e-134	3.77759e-132	YES
WBGene00019208	lips-14	H17B01.3	364.249	3.31658	0.172123	19.2687	9.84308e-83	7.09411e-81	-
WBGene00000853	cut-6	M142.2	114.341	3.31253	0.280585	11.8058	3.64287e-32	8.00537e-31	-
WBGene00010717	K09C8.7	K09C8.7	61.5103	3.30659	0.399066	8.28583	1.17285e-16	1.19169e-15	-
WBGene00010222	F57G12.2	F57G12.2	49.5919	3.30592	0.437768	7.55177	4.29395e-14	3.47293e-13	-
WBGene00018172	F38B6.2	F38B6.2	32.7319	3.30439	0.554308	5.96129	2.50248e-09	1.21509e-08	-
WBGene00011078	R07B1.6	R07B1.6	31.6838	3.30366	0.497882	6.63542	3.23578e-11	1.93317e-10	-
WBGene00019415	K05F6.4	K05F6.4	45.7135	3.30151	0.464361	7.1098	1.16212e-12	8.15453e-12	-	This gene encodes a protein containing an F-box, a motif predicted to mediate protein-protein interactions either with homologs of yeast Skp-1p or with other proteins; its encoded protein also contains a Pfam-B45 motif of presently unknown function.
WBGene00007404	best-5	C07A9.8	258.085	3.30145	0.218066	15.1396	8.86869e-52	3.52448e-50	YES
WBGene00020357	T08E11.1	T08E11.1	18.7374	3.29971	0.691866	4.76929	1.84876e-06	6.24292e-06	-	This gene encodes a protein containing an F-box, a motif predicted to mediate protein-protein interactions either with homologs of yeast Skp-1p or with other proteins; this gene's encoded protein also contains an FTH/DUF38 motif, which may also mediate protein-protein interaction.
WBGene00011104	cut-5	R07E3.3	38.0934	3.29914	0.487561	6.76662	1.31828e-11	8.25574e-11	-
WBGene00000652	col-76	M110.1	2739.27	3.29908	0.132753	24.8512	2.50889e-136	4.49196e-134	-
WBGene00018506	F46F5.15	F46F5.15	19.0596	3.29692	0.642586	5.13071	2.88656e-07	1.08623e-06	YES
WBGene00018227	nep-15	F40B5.3	130.274	3.29609	0.267475	12.323	6.81276e-35	1.67213e-33	-	F40B5.3 encodes a neprilysin; neprilysins are thermolysin-like zinc metallopeptidases, found on the outer surface of animal cells, that negatively regulate small signalling peptides (e.g., enkephalin, tachykinin, insulin, and natriuretic peptides) by cleaving them; F40B5.3 has no clear orthologs in other organisms.
WBGene00014039	ZK662.2	ZK662.2	2160.69	3.29555	0.151494	21.7537	6.3749e-105	6.90641e-103	-
WBGene00021085	W08E12.4	W08E12.4	53.7879	3.29548	0.454895	7.24449	4.34078e-13	3.19206e-12	-
WBGene00000681	col-107	C34H4.4	20031	3.29415	0.126505	26.0398	1.75691e-149	3.932e-147	-
WBGene00000683	col-109	Y38C1BA.3	9849.8	3.29259	0.127309	25.8629	1.74103e-147	3.79656e-145	-	col-109 encodes a cuticular collagen; loss of col-109 via large-scale RNAi screens results in no obvious defects.
WBGene00001066	dpy-4	Y41E3.2	28548.4	3.28198	0.108383	30.2815	2.01052e-201	1.1792e-198	-	dpy-4 encodes a cuticle collagen; dpy-4 activity is required for normal body morphology, locomotion, and larval development.
WBGene00016733	phat-2	C46H11.9	172.914	3.28175	0.307111	10.6859	1.18534e-26	2.0828e-25	-
WBGene00011135	fbxa-147	R08A2.4	25.6707	3.27092	0.557907	5.86285	4.54996e-09	2.13844e-08	-	This gene encodes a protein containing an F-box, a motif predicted to mediate protein-protein interactions either with homologs of yeast Skp-1p or with other proteins; this gene's encoded protein also contains an FTH/DUF38 motif, which may also mediate protein-protein interaction.
WBGene00017743	F23F1.2	F23F1.2	395.988	3.26993	0.192473	16.989	9.89995e-65	5.13379e-63	YES
WBGene00003534	nas-15	T04G9.2	965.206	3.26302	0.119383	27.3323	1.75277e-164	5.23034e-162	YES	nas-15 encodes an astacin-like metalloprotease.
WBGene00012346	W08G11.1	W08G11.1	210.284	3.25695	0.221717	14.6896	7.51134e-49	2.75346e-47	-
WBGene00009561	F39D8.3	F39D8.3	381.592	3.25558	0.215834	15.0837	2.07306e-51	8.14333e-50	-
WBGene00000666	col-91	F09G8.6	12243.8	3.25547	0.324742	10.0248	1.18624e-23	1.85278e-22	-	col-91 encodes a cuticle collagen; loss of col-91 via large-scale RNAi results in no obvious defects.
WBGene00000710	col-137	Y51H4A.9	6547.26	3.25401	0.407732	7.98077	1.45423e-15	1.34576e-14	-
WBGene00001701	grd-12	F02D8.2	84.6914	3.24851	0.326386	9.95299	2.44728e-23	3.76364e-22	-	grd-12 encodes a hedgehog-like protein, with an N-terminal signalsequence, a central low-complexity proline-rich domain, and a C-terminalGround domain; GRD-12 is expressed in intestine, rectal epithelium,undefined head and tail cells, vulva, and hypodermis; the Ground domainis predicted to form a cysteine-crosslinked protein involved inintercellular signalling, and it has subtle similarity to the…
WBGene00022649	ZK84.1	ZK84.1	6538.33	3.24718	0.107249	30.2771	2.29587e-201	1.30168e-198	-
WBGene00000725	col-152	F32G8.5	518.081	3.2467	0.198049	16.3934	2.13271e-60	1.00208e-58	-
WBGene00011313	T01B7.8	T01B7.8	185.359	3.24546	0.316554	10.2525	1.15355e-24	1.88299e-23	YES
WBGene00010987	R03C1.1	R03C1.1	773.149	3.24141	0.406047	7.98285	1.42992e-15	1.32542e-14	-
WBGene00303081	T23F2.13	T23F2.13	46.1849	3.23872	0.485063	6.6769	2.44045e-11	1.48248e-10	-
WBGene00012404	Y6G8.2	Y6G8.2	807.878	3.23397	0.1764	18.3332	4.49594e-75	2.80115e-73	YES
WBGene00003092	lys-3	Y22F5A.6	127.035	3.23348	0.318933	10.1384	3.73092e-24	5.99237e-23	-	lys-3 encodes one of a family of ten C. elegans lysozyme genes that are homologous to lysozymes in the amoeboid protozoan Entamoeba histolytica; lys-3 expression is upregulated in response to stress; lys-3 activity is required for the stress response to copper ion, and in response to copper ion stress, lys-3 expression is upregulated in a kgb-1-dependent manner.
WBGene00000704	col-130	F08G5.4	9526.34	3.23274	0.136142	23.7454	1.22681e-124	1.81451e-122	-
WBGene00009281	F31B9.4	F31B9.4	11.8083	3.22801	0.853161	3.78359	0.000154582	0.000395976	-
WBGene00015682	C10G8.3	C10G8.3	173.496	3.22645	0.268935	11.9971	3.67749e-33	8.44134e-32	-
WBGene00012940	Y47D3B.3	Y47D3B.3	103.021	3.22502	0.288965	11.1606	6.357e-29	1.23151e-27	-
WBGene00021581	clec-70	Y46C8AL.3	33.006	3.22339	0.514616	6.26368	3.75998e-10	2.00859e-09	-
WBGene00015798	C15H9.2	C15H9.2	47.6875	3.22102	0.426168	7.55811	4.08957e-14	3.31709e-13	-
WBGene00015300	C01F1.5	C01F1.5	330.174	3.218	0.221502	14.5281	8.04154e-48	2.8555e-46	-
WBGene00000647	col-71	Y49F6B.10	32096.3	3.21596	0.148224	21.6966	2.20815e-104	2.36216e-102	-
WBGene00015622	C09B8.3	C09B8.3	48.0598	3.21473	0.423793	7.58562	3.3089e-14	2.72152e-13	-
WBGene00000649	col-73	F11G11.12	52812.5	3.2104	0.116315	27.6008	1.0879e-167	3.36437e-165	-
WBGene00015479	wht-1	C05D10.3	336.21	3.20976	0.183554	17.4867	1.80794e-68	9.91977e-67	-	C05D10.3 encodes an ATP-binding cassette (ABC) transporter; C05D10.3 activity is required for efficient RNA interference (RNAi) of a germline-expressed target, pop-1.
WBGene00008988	F20G2.5	F20G2.5	71.9825	3.20956	0.369801	8.67914	3.98758e-18	4.52165e-17	-
WBGene00004394	rol-1	Y57A10A.11	25131.6	3.20678	0.117764	27.2307	2.81603e-163	7.98297e-161	-	rol-1 encodes a nematode cuticular collagen required for normal body morphology at the adult stage of development; rol-1 expression is under the control of the heterochronic pathway, as heterochronic mutants that synthesize adult cuticle early produce animals that roll as larvae, while heterochronic mutants that fail to execute normal adult development never display the roller phenotype.
WBGene00011984	T24C2.5	T24C2.5	232.757	3.20545	0.236111	13.576	5.55552e-42	1.66362e-40	YES
WBGene00044787	pals-36	C54D10.12	11.6222	3.20489	0.802063	3.99581	6.44746e-05	0.000175296	-
WBGene00001109	dsl-7	F15B9.9	237.659	3.18812	0.290782	10.9639	5.69604e-28	1.06e-26	YES
WBGene00018297	F41F3.3	F41F3.3	44746.6	3.18526	0.145939	21.8259	1.31588e-105	1.44399e-103	-
WBGene00007397	C07A4.2	C07A4.2	117.023	3.18342	0.29446	10.8111	3.05091e-27	5.52641e-26	YES
WBGene00007210	agmo-1	BE10.2	1249.28	3.1828	0.129283	24.6187	7.9582e-134	1.34021e-131	-
WBGene00004216	ptr-1	C24B5.3	852.657	3.18181	0.141651	22.4623	9.69412e-112	1.16118e-109	-	ptr-1 encodes an ortholog of Drosophila and human PTCHD3, which definesone of seven paralogous families of sterol sensing domain (SSD)proteins; individually, PTR-1 is weakly required for normal molting fromL4 to adult stages; however, PTR-1, in conjunction with either PTR-16alone or with PTR-6 and PTR-10, is strongly required for both moltingand viability, with double ptr-1/-16 or triple ptr-1/-6…
WBGene00007868	C32H11.5	C32H11.5	63.1251	3.18018	0.3509	9.06291	1.2701e-19	1.58381e-18	-
WBGene00012399	Y6E2A.5	Y6E2A.5	138.564	3.17886	0.290527	10.9417	7.28002e-28	1.35329e-26	YES
WBGene00021389	Y38A10A.2	Y38A10A.2	310.113	3.17309	0.202174	15.6948	1.64119e-55	7.13937e-54	-
WBGene00008851	F15B9.8	F15B9.8	1934.57	3.17256	0.107046	29.6374	4.92544e-193	2.26424e-190	-
WBGene00019311	K02E7.6	K02E7.6	594.328	3.17085	0.175582	18.059	6.69808e-73	3.99746e-71	YES
WBGene00019236	H23N18.5	H23N18.5	2562.82	3.16404	0.104307	30.3339	4.09218e-202	2.67708e-199	-
WBGene00003104	mab-7	ZC13.4	1059.95	3.16307	0.131477	24.0579	6.89978e-128	1.05728e-125	-	mab-7 encodes a protein with a hydrophobic type II transmembrane region at the N-terminus, an EGF-like motif, a ShKT motif and a long C-terminus; mab-7 is involved in morphogenesis of the male tail, specifically affecting the structural cells, neuronal processes and the hypodermal sheath of the sensory rays, as such, it affects mating in males; a mab-7 promoter-gfp construct is expressed in hypod…
WBGene00008448	E01G4.6	E01G4.6	15120.4	3.16253	0.0879489	35.9587	3.70352e-283	7.87414e-280	-
WBGene00021788	Y51H7C.10	Y51H7C.10	12.83	3.16206	0.766989	4.12269	3.7447e-05	0.000104915	-
WBGene00045024	C43F9.11	C43F9.11	55.8605	3.16097	0.411566	7.68036	1.58645e-14	1.3365e-13	-
WBGene00194670	K07E3.9	K07E3.9	247.129	3.15705	0.21682	14.5607	4.99288e-48	1.78412e-46	-
WBGene00020640	fbxa-73	T20H9.4	9.56144	3.15369	0.888432	3.54972	0.000385638	0.000926066	-
WBGene00017438	F13H8.5	F13H8.5	2993.72	3.15038	0.11544	27.2902	5.54457e-164	1.59843e-161	-	F13H8.5 encodes a protein with a domain of unknown function (DB; IPR002602) that is found in several worm proteins, and a glutamine/asparagine-rich domain.
WBGene00010830	M02G9.1	M02G9.1	663.496	3.15007	0.158076	19.9275	2.34999e-88	1.90338e-86	-
WBGene00000133	amt-1	C05E11.4	72.7637	3.14891	0.325426	9.67629	3.80256e-22	5.50448e-21	YES	amt-1 encodes a transmembrane transporter that by homology, is predicted to transport ammonium ions across the plasma membrane; as loss of amt-1 activity via large-scale RNAi screens does not result in any obvious abnormalities, the precise role of AMT-1 in C. elegans development and/or behavior is not yet known.
WBGene00018031	F35B3.4	F35B3.4	2304.41	3.14803	0.407024	7.73426	1.04003e-14	8.92076e-14	-
WBGene00000603	col-14	C46A5.3	19676.9	3.14636	0.121754	25.8419	3.00049e-147	6.46017e-145	-	col-14 encodes a collagen protein that affects vulval morphology in a large-scale RNAi screen; mRNA expressed in embryos and transcript levels peak during each larval stage.
WBGene00010926	M153.3	M153.3	51.1561	3.14354	0.451906	6.95618	3.49616e-12	2.31476e-11	-
WBGene00045401	eol-1	T26F2.3	18.8333	3.14146	0.643922	4.87863	1.06826e-06	3.73869e-06	-	eol-1 encodes a homolog of vertebrate DXO/Dom3Z, a decapping and exoribonuclease protein that functions in pre-mRNA quality control; in C. elegans, EOL-1 activity is required in the URX sensory neurons for inhibition of olfactory learning; mouse Dom3Z can functionally substitute for C. elegans EOL-1, demonstrating conservation of activity for these proteins; in adult hermaphrodites, an eol-1::gfp…
WBGene00010832	M02G9.3	M02G9.3	113.558	3.13982	0.293192	10.7091	9.22505e-27	1.62769e-25	-
WBGene00010948	M195.2	M195.2	274.965	3.13763	0.209816	14.9542	1.46234e-50	5.57689e-49	-
WBGene00009895	scl-2	F49E11.10	2929.05	3.13694	0.15446	20.309	1.07e-91	9.1455e-90	YES	scl-2 encodes a predicted extracellular protein that is a member of the C. elegans family of SCP/TAPS (sperm coating protein/Tpx-1/Ag5/PR-1/Sc7) domain-containing proteins; an scl-2 deletion mutation, tm2428, is reported to be homozygous viable.
WBGene00020040	R12E2.15	R12E2.15	2010.43	3.13274	0.150563	20.8068	3.75728e-96	3.55042e-94	-
WBGene00002983	lgx-1	C54G7.3	1741.15	3.13103	0.137887	22.7073	3.79784e-114	4.85695e-112	-	lgx-1 encodes a polysaccharide deacetylase.
WBGene00000893	cyn-17	ZC250.1	714.805	3.12902	0.160611	19.482	1.56198e-84	1.16525e-82	-
WBGene00001074	dpy-13	F30B5.1	26941	3.12181	0.12275	25.4323	1.10821e-142	2.142e-140	-	dpy-13 encodes a member of the collagen superfamily containing 20 copies of the collagen triple helix repeat; transcipt levels oscillate, peaking once during each larval stage.
WBGene00019756	M03E7.4	M03E7.4	275.284	3.11862	0.234345	13.3078	2.08493e-40	5.94013e-39	-	M03E7.4 encodes a protein, predicted to be secreted, with onechitin-binding peritrophin-A and three low-density lipoprotein receptordomain class A domains; M03E7.4 has no obvious function in mass RNAiassays.
WBGene00000626	col-49	K09H9.3	15569.3	3.11323	0.107165	29.0507	1.50968e-185	6.58416e-183	-	col-49 encodes a cuticle collagen.
WBGene00022314	Y77E11A.14	Y77E11A.14	241.944	3.10797	0.220088	14.1215	2.80136e-45	9.36117e-44	-
WBGene00008496	F01D5.6	F01D5.6	778.881	3.10719	0.134671	23.0725	8.74016e-118	1.15241e-115	-
WBGene00008652	F10D11.6	F10D11.6	6127.61	3.10187	0.112137	27.6614	2.03738e-168	6.41738e-166	-
WBGene00044011	T06E4.12	T06E4.12	2154.37	3.10062	0.347093	8.93313	4.14136e-19	5.01713e-18	-
WBGene00015340	C02E7.7	C02E7.7	6724.73	3.09922	0.287671	10.7735	4.59373e-27	8.24207e-26	-
WBGene00009268	F30A10.11	F30A10.11	78.1631	3.09883	0.333878	9.28132	1.67398e-20	2.20207e-19	YES
WBGene00195004	K08D12.8	K08D12.8	100.743	3.09438	0.290843	10.6394	1.95459e-26	3.4133e-25	-
WBGene00021095	mlt-8	W08F4.6	4120.65	3.09256	0.106491	29.0406	2.02494e-185	8.61056e-183	-	mlt-8 encodes a novel protein; during development, mlt-8 activity is required for molting; a mlt-8::gfp reporter is expressed in hypodermal cells and in a single posterior neuron.
WBGene00015546	C06G1.2	C06G1.2	315.815	3.09062	0.192466	16.058	5.02432e-58	2.28499e-56	-
WBGene00001777	gst-29	Y53F4B.32	200.795	3.08803	0.22926	13.4696	2.36186e-41	6.92636e-40	YES
WBGene00000663	col-88	W05G11.3	23470.1	3.0843	0.280132	11.0102	3.41332e-28	6.40807e-27	-
WBGene00004133	abu-13	F57B9.9	2464.93	3.08392	0.105669	29.1847	3.03215e-187	1.35721e-184	-	The protein product of this gene is predicted to contain a glutamine/asparagine (Q/N)-rich ('prion') domain, by the algorithm of Michelitsch and Weissman (as of the WS77 release of WormBase, i.e., in wormpep77).
WBGene00015496	C05E11.7	C05E11.7	31.8726	3.08392	0.529591	5.82321	5.77279e-09	2.68571e-08	-
WBGene00013171	Y53F4B.25	Y53F4B.25	196.317	3.08166	0.223312	13.7998	2.55598e-43	8.09584e-42	-
WBGene00020039	R12E2.14	R12E2.14	1664.79	3.08099	0.155021	19.8747	6.74486e-88	5.38607e-86	-
WBGene00018568	F47E1.4	F47E1.4	270.163	3.06829	0.27266	11.2532	2.23403e-29	4.43909e-28	YES
WBGene00017151	EGAP9.3	EGAP9.3	161.745	3.06811	0.241289	12.7155	4.84842e-37	1.28253e-35	-
WBGene00007141	pitr-4	B0331.2	77.7425	3.06752	0.329824	9.30047	1.39829e-20	1.85809e-19	YES
WBGene00015169	B0403.5	B0403.5	1369.39	3.06179	0.161015	19.0156	1.26652e-80	8.68638e-79	-
WBGene00044109	K02E11.10	K02E11.10	3620.59	3.05914	0.130274	23.4823	6.18378e-122	8.83864e-120	-
WBGene00010968	R01E6.2	R01E6.2	170.341	3.05792	0.223199	13.7005	1.00879e-42	3.13113e-41	-
WBGene00000639	col-63	ZK265.2	14361.9	3.05721	0.100884	30.3042	1.00911e-201	6.12997e-199	-
WBGene00045269	F46G11.6	F46G11.6	175.924	3.05717	0.242418	12.6112	1.8326e-36	4.76616e-35	-
WBGene00002095	ins-12	C17C3.19	60.007	3.05574	0.404353	7.55711	4.12136e-14	3.34129e-13	-	ins-12 encodes a predicted gamma-type insulin-like molecule that lacks a C peptide domain.
WBGene00010016	F54B8.1	F54B8.1	20.6291	3.05573	0.65482	4.66652	3.06342e-06	1.00146e-05	-
WBGene00010509	K02E2.8	K02E2.8	46.6688	3.05523	0.407085	7.50514	6.13643e-14	4.90021e-13	-
WBGene00008632	fbxa-88	F10A3.2	20.5089	3.05139	0.623601	4.89317	9.92242e-07	3.48988e-06	-	This gene encodes a protein containing an F-box, a motif predicted to mediate protein-protein interactions either with homologs of yeast Skp-1p or with other proteins; this gene's encoded protein also contains an FTH/DUF38 motif, which may also mediate protein-protein interaction.
WBGene00004232	ptr-18	Y38F1A.3	1513.54	3.05113	0.120136	25.3973	2.69859e-142	5.15735e-140	-	ptr-18 encodes a nematode-specific member of the sterol sensing domain(SSD) proteins, distantly paralogous to Drosophila PATCHED (PTC) andhuman PTCH (OMIM:601309, mutated in basal cell nevus syndrome); PTR-18is strongly required for normal molting from L3 to adult stage (a roleconserved in C. briggsae); PTR-18 is also required for male taildevelopment and vulval morphogenesis, and (partly) for en…
WBGene00000031	abu-8	C03A7.14	3072.07	3.05105	0.42446	7.18809	6.57038e-13	4.75151e-12	-	abu-8 encodes a transmembrane protein with a predicted signal sequence, a glutamine/asparagine-rich domain and multiple cysteine-rich repeats (DUF139); abu-8 expression is induced by blockage of the unfolded-protein response in the endoplasmic reticulum, and ABU-8 may help protect the organism from damage by improperly folded nascent protein.
WBGene00000009	aat-8	F28F9.4	54.376	3.05041	0.39599	7.70326	1.32637e-14	1.12689e-13	-	aat-8 encodes a predicted amino acid transporter catalytic subunit; unlike catalytic subunits in other organisms, however, AAT-8 does not contain the highly conserved cysteine residue known to facilitate covalent interaction with a glycoprotein subunit, suggesting that AAT-8 does not require this residue for heterodimer formation or alternatively, does not require the glycoprotein subunit for fun…
WBGene00007177	oac-1	B0399.2	134.437	3.03989	0.257484	11.8061	3.62911e-32	7.98544e-31	-
WBGene00016877	C52D10.3	C52D10.3	2309.08	3.03959	0.113923	26.6811	7.80567e-157	2.01162e-154	-
WBGene00021084	W08E12.3	W08E12.3	462.932	3.03465	0.438035	6.92786	4.27241e-12	2.80469e-11	-
WBGene00011624	T08G5.3	T08G5.3	100.125	3.03278	0.31978	9.48395	2.44842e-21	3.3913e-20	-
WBGene00000930	dao-4	ZC373.6	1769.46	3.02892	0.108552	27.9031	2.44943e-171	8.01199e-169	-	dao-4 encodes a novel protein, conserved amongst nematodes; dao-4 transcripts are expressed at higher levels in wild-type adult animals than in daf-2 mutant adults at 25C, suggesting that dao-4 expression is positively regulated by DAF-2/insulin-like receptor signaling; reduced dao-4 expression in daf-2 mutants is dependent upon DAF-16.
WBGene00008500	F01D5.10	F01D5.10	290.931	3.02592	0.204696	14.7825	1.89859e-49	7.08183e-48	-
WBGene00077691	T06E4.14	T06E4.14	1728.31	3.02563	0.364188	8.30788	9.74245e-17	9.93461e-16	YES
WBGene00016933	C54G7.1	C54G7.1	18.9898	3.0245	0.61686	4.90306	9.43561e-07	3.32691e-06	-
WBGene00000678	col-104	F58F6.1	16863.9	3.02433	0.152808	19.7917	3.50973e-87	2.75102e-85	-
WBGene00001695	grd-6	T18H9.1	3414.62	3.01896	0.394448	7.65362	1.95395e-14	1.63316e-13	-	grd-6 encodes a hedgehog-like protein, with an N-terminal signalsequence, a central low-complexity proline-rich domain, and a C-terminalGround domain; GRD-6 is expressed in hypodermis and in various neurons,in both head and tail, and the PVT interneuron; the Ground domain ispredicted to form a cysteine-crosslinked protein involved inintercellular signalling, and it has subtle similarity to the N-…
WBGene00008655	lips-3	F10F2.3	854.644	3.01362	0.133403	22.5904	5.39148e-113	6.74291e-111	-
WBGene00020672	T22B7.3	T22B7.3	569.785	3.01311	0.140618	21.4277	7.37372e-102	7.5554e-100	-
WBGene00011278	R74.2	R74.2	662.526	3.01128	0.152461	19.7512	7.83673e-87	6.00428e-85	-
WBGene00016847	C50F7.9	C50F7.9	20.4189	3.01096	0.636604	4.72971	2.24837e-06	7.49855e-06	-
WBGene00020017	R12A1.3	R12A1.3	800.165	3.00957	0.149455	20.1369	3.5059e-90	2.95207e-88	-
WBGene00004017	phg-1	F27E5.4	582.73	3.00501	0.145442	20.6613	7.73137e-95	7.10826e-93	-
WBGene00019640	dos-2	K10G6.2	86.9246	3.00268	0.316702	9.48109	2.51646e-21	3.47704e-20	-
WBGene00019964	R08E5.4	R08E5.4	15.9063	2.99952	0.720417	4.16359	3.13279e-05	8.88243e-05	YES
WBGene00020648	T21D12.7	T21D12.7	28.8851	2.99421	0.496736	6.02776	1.6625e-09	8.23216e-09	-
WBGene00004174	abu-14	ZK1067.7	6014.23	2.9929	0.146551	20.4223	1.05914e-92	9.19127e-91	-	The protein product of abu-14 is predicted to contain a glutamine/asparagine (Q/N)-rich ('prion') domain; abu-14 is transcriptionally up-regulated during times of cuticle synthesis, such as in late embryogenesis and in the molts; it is localized to the pharyngeal cuticle and is required for the function of the pharyngeal grinder.
WBGene00004099	abu-15	C03A7.4	1630.19	2.99225	0.496108	6.03143	1.62511e-09	8.06109e-09	-	The protein product of this gene is predicted to contain a glutamine/asparagine (Q/N)-rich ('prion') domain, by the algorithm of Michelitsch and Weissman (as of the WS77 release of WormBase, i.e., in wormpep77).
WBGene00018111	F36H9.2	F36H9.2	79.6499	2.98688	0.405358	7.3685	1.72558e-13	1.31912e-12	-
WBGene00000615	col-38	F54C9.4	22971.7	2.98664	0.113367	26.3449	5.86817e-153	1.44655e-150	-	col-38 encodes a member of the collagen superfamily containing collagen triple helix repeats (20 copies) required for normal body morphology.
WBGene00022845	ZK1055.4	ZK1055.4	40.0935	2.98541	0.449894	6.63581	3.22716e-11	1.92912e-10	-
WBGene00019901	R05G6.9	R05G6.9	31.3262	2.98436	0.48986	6.09227	1.1132e-09	5.64532e-09	-	R05G9.6 encodes a protein with a predicted signal sequence and EGF-like repeats that are related to those of Notch family members.
WBGene00017396	F12A10.7	F12A10.7	13.0184	2.98267	0.750641	3.97349	7.0827e-05	0.000191343	-
WBGene00020560	T19C3.2	T19C3.2	2103.89	2.9792	0.114225	26.0817	5.87619e-150	1.33264e-147	-
WBGene00003533	nas-14	F09E8.6	367.441	2.97779	0.175303	16.9866	1.03265e-64	5.33872e-63	-	nas-14 encodes an astacin-like metalloprotease; large-scale expression studies reveal that a nas-14::GFP promoter fusion is expressed in the pharynx.
WBGene00000735	col-162	Y2H9A.3	22557.1	2.97697	0.158273	18.8091	6.36148e-79	4.1777e-77	-
WBGene00000689	col-115	Y42H9B.1	1243.31	2.9751	0.162086	18.3552	3.00255e-75	1.88452e-73	-
WBGene00022287	Y75B7AR.1	Y75B7AR.1	985.969	2.97331	0.135964	21.8684	5.19866e-106	5.81737e-104	-
WBGene00005703	sru-40	R07B5.3	28.6799	2.97317	0.503767	5.90188	3.59376e-09	1.71174e-08	YES
WBGene00015339	C02E7.6	C02E7.6	3571	2.97176	0.130465	22.7781	7.55683e-115	9.73743e-113	-
WBGene00022283	lgc-27	Y74E4A.1	787.91	2.96831	0.143624	20.6673	6.8271e-95	6.31099e-93	-
WBGene00018039	F35D2.1	F35D2.1	90.079	2.9682	0.316319	9.38354	6.37916e-21	8.67331e-20	-
WBGene00019331	dos-3	K02F3.8	15.4782	2.96573	0.671739	4.415	1.0101e-05	3.08342e-05	-
WBGene00008633	fbxa-18	F10A3.3	11.3442	2.96228	0.824986	3.5907	0.000329786	0.000799505	-	This gene encodes a protein containing an F-box, a motif predicted to mediate protein-protein interactions either with homologs of yeast Skp-1p or with other proteins.
WBGene00010928	clec-258	M162.2	43.6015	2.96213	0.414961	7.13835	9.44604e-13	6.70566e-12	-
WBGene00004300	ram-2	F38A3.2	26840.2	2.96108	0.133339	22.2071	2.9306e-109	3.41414e-107	-	ram-2 encodes a cuticle collagen that interacts with unc-6 to affect ray cell migration, and interacts with unc-5 and unc-6 to affect embryonic viability; also affects ray morphology in males such that the structural cells and the hypodermis of the rays are swollen in mutants.
WBGene00009099	F25B3.2	F25B3.2	29.8263	2.95912	0.507826	5.82704	5.64195e-09	2.62987e-08	-
WBGene00020766	T24C12.4	T24C12.4	219.504	2.95678	0.222477	13.2902	2.63709e-40	7.50072e-39	-
WBGene00011999	T24F1.7	T24F1.7	238.191	2.95368	0.213582	13.8293	1.69751e-43	5.41705e-42	-
WBGene00009356	F33A8.10	F33A8.10	147.235	2.95301	0.237388	12.4396	1.59316e-35	4.02049e-34	-
WBGene00019782	M60.7	M60.7	65.8363	2.95257	0.333536	8.85231	8.57238e-19	1.01679e-17	-
WBGene00008906	oac-17	F17B5.2	12.5212	2.95104	0.801675	3.68109	0.000232238	0.000577	-
WBGene00000620	col-43	ZC513.8	203.812	2.9506	0.235598	12.5238	5.52908e-36	1.41846e-34	-	col-43 encodes a collagen that is individually dispensable for viability and gross morphology in mass RNAi screens.
WBGene00000212	asm-2	ZK455.4	1549.07	2.95035	0.115691	25.5021	1.86773e-143	3.73744e-141	YES	asm-2 encodes a protein similar to human acid sphingomyelinase (ASM) or sphingomyelin phosphodiesterase 1; the ASM-2 protein has a putative secretory signal peptide at the N-terminus, saposin-like and proline-rich domains and putative N-linked glycosylation sites; asm-2 shows phosphodiesterase activity when expressed in COS-7 cells; like mammalian ASM, asm-2 is probably both intracellular and sec…
WBGene00018418	F44E2.4	F44E2.4	1440.89	2.94761	0.130682	22.5555	1.1858e-112	1.45103e-110	-
WBGene00000687	col-113	C34D4.15	2315.03	2.94722	0.145658	20.2339	4.92515e-91	4.18859e-89	-
WBGene00077697	F58E6.13	F58E6.13	1664.5	2.94497	0.107288	27.4492	7.10439e-166	2.15783e-163	-
WBGene00016106	C25F6.7	C25F6.7	807.251	2.9446	0.143741	20.4855	2.90057e-93	2.59662e-91	-
WBGene00017424	F13C5.3	F13C5.3	34.9655	2.94378	0.45149	6.52014	7.02441e-11	4.05286e-10	-
WBGene00011895	T21C9.9	T21C9.9	1706.07	2.94351	0.178853	16.4577	7.38569e-61	3.51886e-59	-
WBGene00016437	C35B1.8	C35B1.8	135.866	2.94289	0.293933	10.0121	1.34823e-23	2.09809e-22	-
WBGene00022076	daao-1	Y69A2AR.5	871.337	2.94025	0.161806	18.1714	8.69105e-74	5.26072e-72	-	daao-1 encodes a D-amino acid oxidase (DAAO); recombinant DAOO-1 has DAAO activity on neutral and basic D-amino acid substrates (e.g., D-alanine or D-methionine, and D-arginine), with highest catalytic efficiency on D-arginine; since the C-terminal residues of DAAO-1 match the PTS1 consensus sequence, DAAO-1 is predicted to be peroxisomal.
WBGene00000932	dao-6	T05G5.12	101.355	2.93899	0.283539	10.3654	3.56299e-25	5.95313e-24	YES	dao-6 encodes a small (92-residue) and probably non-globular protein; dao-6 is negatively regulated by DAF-2 but positively regulated by DAF-16, and thus might be involved in the extended lifespan caused by daf-2(m41).
WBGene00004104	pqn-13	C14C11.8	727.575	2.93858	0.13587	21.6278	9.84168e-104	1.03973e-101	-	The protein product of this gene is predicted to contain a glutamine/asparagine (Q/N)-rich ('prion') domain, by the algorithm of Michelitsch and Weissman (as of the WS77 release of WormBase, i.e., in wormpep77).
WBGene00013865	ZC334.7	ZC334.7	46.2175	2.93652	0.444956	6.59958	4.12336e-11	2.43353e-10	-
WBGene00004098	pqn-2	AC3.4	1208.21	2.9341	0.421678	6.95815	3.44778e-12	2.28362e-11	-	The protein product of this gene is predicted to contain a glutamine/asparagine (Q/N)-rich ('prion') domain, by the algorithm of Michelitsch and Weissman (as of the WS77 release of WormBase, i.e., in wormpep77).
WBGene00012942	Y47D3B.6	Y47D3B.6	3449.02	2.93387	0.160911	18.2328	2.83416e-74	1.72782e-72	-
WBGene00019675	K12D9.1	K12D9.1	15.43	2.9334	0.701436	4.18199	2.88966e-05	8.23978e-05	-
WBGene00015545	C06G1.1	C06G1.1	1846.11	2.92886	0.15976	18.3329	4.52447e-75	2.80864e-73	-
WBGene00011175	R09E10.5	R09E10.5	96.691	2.92604	0.306973	9.53193	1.54387e-21	2.1613e-20	-
WBGene00021641	Y47G6A.15	Y47G6A.15	9705.89	2.92533	0.0876247	33.3847	2.28327e-244	2.9874e-241	-
WBGene00017429	F13D11.4	F13D11.4	932.091	2.92458	0.125438	23.315	3.12451e-120	4.42874e-118	YES
WBGene00004818	skr-12	C52D10.6	62.6017	2.92451	0.348063	8.40224	4.38056e-17	4.59648e-16	YES	skr-12 encodes a homolog of Skp1 in S. cerevisiae, a core component of the SCF (Skp1p, Cullin, F-box) ubiquitin-ligase complex that facilitates ubiquitin-mediated protein degradation; SKR-12 has no known function in vivo, since skr-12(RNAi) animals are at least superficially normal.
WBGene00020803	T25E4.1	T25E4.1	893.079	2.92276	0.36212	8.07125	6.95802e-16	6.63391e-15	-
WBGene00012467	arrd-8	Y17G7B.14	16.4927	2.92161	0.648404	4.50584	6.61103e-06	2.06552e-05	-
WBGene00016130	C26B2.8	C26B2.8	181.848	2.92107	0.244523	11.946	6.81401e-33	1.54327e-31	-
WBGene00219436	C49H3.16	C49H3.16	188.688	2.92081	0.217837	13.4083	5.40974e-41	1.56487e-39	-
WBGene00007530	C11H1.5	C11H1.5	248.239	2.92015	0.222983	13.0959	3.47643e-39	9.67769e-38	-
WBGene00000634	col-58	F26B1.4	1014.45	2.91653	0.165072	17.6682	7.3684e-70	4.13627e-68	-
WBGene00008341	ttr-44	C56A3.2	6976.48	2.90962	0.14519	20.0401	2.46135e-89	2.03229e-87	YES
WBGene00020016	lipl-3	R11G11.14	89.2945	2.90901	0.308909	9.41706	4.63891e-21	6.34781e-20	-
WBGene00013484	Y69H2.9	Y69H2.9	296.518	2.90841	0.177838	16.3543	4.0565e-60	1.90075e-58	-
WBGene00001703	grd-14	T01B10.2	6113.18	2.9081	0.171217	16.9849	1.06253e-64	5.47655e-63	-	grd-14 encodes a hedgehog-like protein, with an N-terminal signalsequence and a C-terminal Ground domain; the Ground domain is predictedto form a cysteine-crosslinked protein involved in intercellularsignalling, and it has subtle similarity to the N-terminal Hedge domainof HEDGEHOG proteins; GRD-14 is required for normal growth to full size,locomotion, and vulval morphogenesis; all of these requi…
WBGene00008559	F07H5.8	F07H5.8	632.101	2.90375	0.17618	16.4817	4.9651e-61	2.37891e-59	-
WBGene00008301	pals-39	C54D10.7	81.4929	2.90185	0.303366	9.5655	1.11656e-21	1.57476e-20	-
WBGene00000255	bli-5	F45G2.5	216.584	2.89983	0.199325	14.5482	5.99428e-48	2.13298e-46	-	bli-5 encodes a protease inhibitor that affects the integrity of the cuticle and the development of the bursa in the adult male.
WBGene00008376	D1054.9	D1054.9	699.449	2.89968	0.128531	22.5601	1.06828e-112	1.3263e-110	-
WBGene00020328	clec-20	T07H3.5	15.1729	2.89953	0.758936	3.82052	0.00013317	0.000344292	-
WBGene00000606	col-17	F11G11.10	9002.9	2.8984	0.102853	28.1801	1.02658e-174	3.5635e-172	-	col-17 encodes a collagen which is expressed in all developmental stages except eggs, like col-15, col-16, and col-20; collagen genes with this expression pattern may be used for synthesis of cuticles after the L1 stage (e.g., the L4 cuticle).
WBGene00020281	T06A4.1	T06A4.1	291.281	2.89694	0.197433	14.673	9.59507e-49	3.5022e-47	-
WBGene00004153	pqn-71	T23F1.6	240.559	2.89671	0.591105	4.9005	9.55917e-07	3.36769e-06	-	The protein product of this gene is predicted to contain a glutamine/asparagine (Q/N)-rich ('prion') domain, by the algorithm of Michelitsch and Weissman (as of the WS77 release of WormBase, i.e., in wormpep77).
WBGene00019184	H10E21.4	H10E21.4	2485.2	2.89319	0.113628	25.4619	5.21527e-143	1.01962e-140	-
WBGene00002108	ins-25	ZC334.8	28.2747	2.89242	0.502326	5.75806	8.50877e-09	3.88839e-08	-	ins-25 encodes predicted type-alpha insulin-like molecule that lacks a C peptide domain and does not have an A6/A11 disulfide bond.
WBGene00009573	F40E10.5	F40E10.5	899.944	2.89021	0.122476	23.5982	4.02538e-123	5.80235e-121	-
WBGene00010267	lips-9	F58G1.5	455.631	2.88959	0.171331	16.8656	8.05815e-64	4.0792e-62	-
WBGene00001716	grl-7	T02E9.2	2026.02	2.88606	0.105627	27.323	2.26085e-164	6.63015e-162	-	grl-7 encodes a hedgehog-like protein, with an N-terminal signalsequence, a central low-complexity region, and a C-terminal Ground-like(Grl) domain; GRL-7 is expressed in intestine, hypodermis, and seamcells; the Grl domain is predicted to form a cysteine-crosslinkedprotein involved in intercellular signalling, and it has subtlesimilarity to the N-terminal Hedge domain of HEDGEHOG proteins.
WBGene00013496	Y70D2A.1	Y70D2A.1	308.328	2.88547	0.238707	12.0879	1.22337e-33	2.85044e-32	-
WBGene00013385	Y62E10A.19	Y62E10A.19	471.509	2.8801	0.149677	19.2421	1.64302e-82	1.17916e-80	-
WBGene00018931	ugt-52	F56B3.7	209.167	2.87932	0.198863	14.4789	1.64661e-47	5.8227e-46	-
WBGene00021167	cyp-32B1	Y5H2B.5	262.912	2.87927	0.208344	13.8198	1.93625e-43	6.16736e-42	-
WBGene00198446	T25D10.6	T25D10.6	10.7181	2.8791	0.787078	3.65796	0.000254232	0.000627155	-
WBGene00004139	pqn-54	R09B5.5	2004.56	2.87508	0.411772	6.98223	2.90539e-12	1.94329e-11	-	The protein product of this gene is predicted to contain a glutamine/asparagine (Q/N)-rich ('prion') domain, by the algorithm of Michelitsch and Weissman (as of the WS77 release of WormBase, i.e., in wormpep77).
WBGene00010573	K04H4.2	K04H4.2	2445.39	2.86944	0.0946344	30.3213	5.99978e-202	3.77964e-199	-	K04H4.2 encodes, by alternative splicing, three proteins ranging from628 to 1446 residues in length; K04H4.2 proteins are predicted to besecreted, with an N-terminal chitin-binding peritrophin-A domainfollowed by up to 15 cysteine-rich domains; the general organization ofK04H4.2 protein resembles that of T10E10.4; in mass RNAi assays, K04H4.2is required for larval growth and locomotion; K04H4.2 t…
WBGene00003531	nas-12	C24F3.3	33.5478	2.86807	0.467694	6.13236	8.65828e-10	4.43313e-09	-	nas-12 encodes an astacin-like metalloprotease; large-scale expression studies reveal that a nas-12::GFP promoter fusion is expressed in the intestine and in the pharyngeal and rectal gland cells.
WBGene00009899	efl-3	F49E12.6	829.646	2.86759	0.129729	22.1044	2.86522e-108	3.31527e-106	-	efl-3 encodes a protein with two E2F domains that may be involved in apoptosis.
WBGene00010917	M110.9	M110.9	151.624	2.86452	0.223475	12.8181	1.29881e-37	3.48997e-36	-
WBGene00007963	cyp-25A1	C36A4.1	411.342	2.86262	0.173626	16.4873	4.5281e-61	2.17566e-59	YES	cyp-25A1 encodes one of ~80 C. elegans cytochrome P450s: membrane-associated, heme-containing NADPH-dependent monooxygenases that catalyze the oxidative metabolism of a variety of exogenous compounds and endogenous substrates.
WBGene00008512	F01G10.10	F01G10.10	618.384	2.86126	0.160486	17.8287	4.22821e-71	2.43789e-69	-
WBGene00045797	21ur-2624	C52D10.16	23.7469	2.85983	0.543535	5.26154	1.42852e-07	5.59725e-07	-
WBGene00000929	dao-3	K07E3.3	2712.28	2.85915	0.110481	25.8792	1.14345e-147	2.52584e-145	YES	dao-3 encodes a protein containing tetrahydrofolate dehydrogenase/cyclohydrolase catalytic and NAD(P)-binding domains; by similarity to mammalian enzymes, DAO-3 is predicted to function in one-carbon unit metabolism and thus, in amino acid and nucleotide biosynthesis; dao-3 expression appears to be regulated by daf-2-mediated insulin signaling: microarray experiments suggest that it is upregulate…
WBGene00008215	C49F8.3	C49F8.3	2685.45	2.85612	0.106683	26.772	6.85034e-158	1.82058e-155	-
WBGene00000039	acn-1	C42D8.5	2341.95	2.85565	0.108246	26.3812	2.25168e-153	5.71624e-151	-	acn-1 encodes an ACE-like protein required for larval development and adult morphogenesis, and probably for cell fusion in larval seam cells; ACN-1 lacks not only the HExxH consensus metallopeptidase motif, but also other active site residues found in the sequence HEAI/VxD of mammalian and insect ACEs; acn-1 is expressed in hypodermal cells, vulval precursor cells, and ray papillae in the male ta…
WBGene00000746	col-173	F41C6.5	933.758	2.85356	0.138294	20.6341	1.3567e-94	1.23401e-92	-
WBGene00018273	F41C3.7	F41C3.7	83.2514	2.85284	0.291492	9.78705	1.27977e-22	1.89778e-21	-
WBGene00004771	sem-2	C32E12.5	1357.95	2.85268	0.144396	19.7559	7.135e-87	5.49137e-85	-	sem-2 encodes an HMG-box transcription factor that affects the migration, division, and cell-fate of the 2 sex myoblasts, and also affects embryonic viability, elongation of embryos, egg laying, anterior body-wall muscle development, and organization of the anterior hypodermis.
WBGene00022528	srt-13	ZC142.1	18.5619	2.85093	0.627466	4.54355	5.53135e-06	1.7481e-05	-
WBGene00018195	btb-16	F39E9.2	511.832	2.84838	0.14165	20.1086	6.20515e-90	5.19918e-88	YES
WBGene00006955	wrt-9	B0344.2	354.942	2.84774	0.16537	17.2204	1.86613e-66	9.88815e-65	-	wrt-9 encodes a hedgehog-like protein, with an N-terminal signalsequence, a Wart domain, and a C-terminal region of proline-rich,low-complexity sequence; the Wart domain is predicted to form acysteine-crosslinked protein involved in intercellular signalling, andit has subtle similarity to the N-terminal Hedge domain of HEDGEHOGproteins; WRT-9 has no obvious function in RNAi assays.
WBGene00018487	F46C8.8	F46C8.8	1277.04	2.8465	0.122512	23.2344	2.04494e-119	2.85101e-117	-
WBGene00271827	T19H12.15	T19H12.15	27.6521	2.84446	0.496082	5.73385	9.8175e-09	4.45058e-08	-
WBGene00013173	Y53F4B.27	Y53F4B.27	703.602	2.83983	0.139034	20.4255	9.93374e-93	8.66477e-91	-
WBGene00011112	R07E5.4	R07E5.4	1665.42	2.83972	0.136223	20.8462	1.65168e-96	1.57828e-94	-
WBGene00000030	abu-7	C03A7.8	1146.51	2.83859	0.488008	5.81669	6.00243e-09	2.78454e-08	-	abu-7 encodes a transmembrane protein with a predicted signal sequence, a glutamine/asparagine-rich domain and multiple cysteine-rich repeats (DUF139); abu-7 expression is induced by blockage of the unfolded-protein response in the endoplasmic reticulum, and ABU-7 may help protect the organism from damage by improperly folded nascent protein.
WBGene00009114	F25D7.5	F25D7.5	33.6074	2.83829	0.476648	5.95469	2.60572e-09	1.26162e-08	-
WBGene00219285	K07A1.20	K07A1.20	18.3354	2.83751	0.609316	4.65688	3.21032e-06	1.04626e-05	-
WBGene00045207	F13E9.14	F13E9.14	19.7461	2.83727	0.599981	4.72893	2.25704e-06	7.52302e-06	-
WBGene00015369	ugt-51	C03A7.11	351.208	2.83388	0.162946	17.3915	9.57046e-68	5.20077e-66	-
WBGene00007264	C02F4.4	C02F4.4	233.236	2.8312	0.192169	14.7329	3.96365e-49	1.46242e-47	-
WBGene00000024	abu-1	AC3.3	1571.2	2.82923	0.403332	7.01464	2.30534e-12	1.55601e-11	-	abu-1 encodes a transmembrane protein with a predicted signal sequence, a glutamine/asparagine-rich domain and multiple cysteine-rich repeats (DUF139); abu-1 expression is induced by blockage of the endoplasmic reticulum unfolded protein response, and ABU-1 may help protect the organism from damage by improperly folded nascent protein; when expressed in COS1 cells, ABU-1 localizes to the endoplas…
WBGene00018737	F53B1.4	F53B1.4	1774.87	2.82916	0.1224	23.114	3.34537e-118	4.48043e-116	-
WBGene00021478	Y39H10A.1	Y39H10A.1	59.4305	2.82875	0.366474	7.71883	1.17399e-14	1.00192e-13	YES
WBGene00008302	pals-38	C54D10.8	69.3804	2.82788	0.374329	7.55455	4.20327e-14	3.40444e-13	-
WBGene00015225	B0507.8	B0507.8	45.8452	2.82676	0.410813	6.88089	5.94801e-12	3.84969e-11	-
WBGene00011796	T16G1.2	T16G1.2	323.426	2.82672	0.186933	15.1216	1.16658e-51	4.61451e-50	-
WBGene00000727	col-154	F55C10.2	8691.31	2.82631	0.142734	19.8012	2.90635e-87	2.28862e-85	-
WBGene00016863	C52A10.2	C52A10.2	88.1182	2.82386	0.312354	9.0406	1.55814e-19	1.93025e-18	YES
WBGene00010008	F53H4.3	F53H4.3	307.897	2.82241	0.199835	14.1237	2.7136e-45	9.08576e-44	-
WBGene00164969	K09C8.9	K09C8.9	29.7417	2.82024	0.557283	5.06069	4.17734e-07	1.54093e-06	-
WBGene00018619	F48G7.8	F48G7.8	174.14	2.81971	0.274787	10.2614	1.05133e-24	1.71943e-23	-
WBGene00044569	C25F6.8	C25F6.8	50.9806	2.8189	0.459543	6.13413	8.56248e-10	4.39202e-09	-
WBGene00012260	W04G3.7	W04G3.7	57.8737	2.81726	0.365039	7.7177	1.18447e-14	1.00935e-13	-
WBGene00011077	R07B1.5	R07B1.5	71.0198	2.81695	0.348249	8.08889	6.02094e-16	5.76634e-15	-
WBGene00016921	C54F6.3	C54F6.3	73.975	2.81688	0.317708	8.86625	7.56481e-19	8.99161e-18	-
WBGene00012068	oac-49	T26H2.7	11.8726	2.8163	0.785691	3.58449	0.000337739	0.000817505	-
WBGene00007916	C34C6.3	C34C6.3	226.884	2.81548	0.189198	14.8811	4.37119e-50	1.64855e-48	YES
WBGene00010684	K08F9.1	K08F9.1	48.6715	2.80964	0.403512	6.96298	3.33155e-12	2.21094e-11	-
WBGene00284849	C03A3.9	C03A3.9	52.7585	2.80743	0.393547	7.13366	9.77357e-13	6.92373e-12	-
WBGene00011046	R05H10.7	R05H10.7	29.6477	2.80695	0.610391	4.5986	4.25333e-06	1.36345e-05	YES
WBGene00000256	bli-6	Y73B6BL.34	19762.1	2.80625	0.120856	23.2198	2.8731e-119	3.97305e-117	-	bli-6 encodes a collagen involved in adult cuticle structure.
WBGene00016242	C30A5.10	C30A5.10	78.4847	2.80522	0.307273	9.12942	6.88686e-20	8.69626e-19	-
WBGene00007691	C23H4.2	C23H4.2	440.18	2.79908	0.147013	19.0397	8.00523e-81	5.58036e-79	YES
WBGene00020032	R12E2.6	R12E2.6	56.1227	2.79824	0.352832	7.93082	2.17707e-15	1.97914e-14	-
WBGene00004932	sod-3	C08A9.1	755.954	2.7967	0.135194	20.6866	4.57751e-95	4.27796e-93	YES	sod-3 encodes a iron/manganese superoxide dismutase, predicted to be mitochondrial, that might defend against oxidative stress and promote normal lifespan; sod-3 mRNA levels are diminished by mutation of daf-16 and chromatin immunoprecipitation (ChIP) studies demonstrate that DAF-16 can directly bind the sod-3 promoter; heterologously expressed SOD-3 in E. coli protects against methyl viologen-in…
WBGene00007344	C05E7.2	C05E7.2	1867.2	2.78815	0.311382	8.95413	3.42427e-19	4.1662e-18	-
WBGene00015694	ugt-27	C10H11.5	12.5354	2.78777	0.764623	3.64594	0.000266413	0.000655114	YES
WBGene00021791	Y51H7C.13	Y51H7C.13	5313.78	2.78573	0.136289	20.4398	7.40204e-93	6.48976e-91	-
WBGene00011707	T11B7.2	T11B7.2	491.016	2.78309	0.162886	17.0862	1.88176e-65	9.81803e-64	-
WBGene00011365	T02C1.1	T02C1.1	247.946	2.78223	0.242717	11.4629	2.02732e-30	4.20007e-29	-
WBGene00194916	F35D2.6	F35D2.6	43.1594	2.78093	0.436443	6.37182	1.86801e-10	1.0326e-09	-
WBGene00000599	col-10	B0222.8	10290.3	2.78078	0.115849	24.0035	2.55367e-127	3.87816e-125	-
WBGene00021067	W06H8.4	W06H8.4	24.3278	2.78056	0.550528	5.05071	4.40169e-07	1.62018e-06	-
WBGene00004115	pqn-26	DY3.5	489.524	2.77703	0.168901	16.4418	9.6073e-61	4.55183e-59	-	The protein product of this gene is predicted to contain a glutamine/asparagine (Q/N)-rich ('prion') domain, by the algorithm of Michelitsch and Weissman (as of the WS77 release of WormBase, i.e., in wormpep77).
WBGene00017841	F26G1.5	F26G1.5	1560.54	2.77607	0.151852	18.2814	1.16405e-74	7.17366e-73	YES
WBGene00003548	nas-30	Y95B8A.1	860.031	2.77606	0.19438	14.2816	2.85103e-46	9.7966e-45	-	nas-30 encodes an astacin family zinc metalloprotease with a single EGF domain and a CUB domain; nas-30 is expressed in the intestine and hypodermis.
WBGene00012433	Y11D7A.9	Y11D7A.9	938.974	2.77566	0.127064	21.8446	8.74821e-106	9.72538e-104	-
WBGene00012429	Y11D7A.5	Y11D7A.5	385.778	2.77552	0.189998	14.6081	2.49224e-48	8.98103e-47	-
WBGene00044016	C35A5.10	C35A5.10	99.4643	2.77541	0.301099	9.21762	3.03776e-20	3.93221e-19	-
WBGene00018861	cutl-21	F55A4.10	75.3902	2.77213	0.325572	8.51467	1.67067e-17	1.80997e-16	YES
WBGene00010714	mam-3	K09B11.10	257.783	2.76875	0.208863	13.2563	4.15069e-40	1.17469e-38	-
WBGene00019839	R02F11.1	R02F11.1	1882.26	2.76841	0.156056	17.7399	2.06343e-70	1.1699e-68	-
WBGene00007996	C38C6.3	C38C6.3	258.561	2.76833	0.17881	15.4819	4.59349e-54	1.94355e-52	-
WBGene00000718	col-145	B0222.7	14285.2	2.76723	0.165036	16.7674	4.22561e-63	2.11392e-61	-
WBGene00018292	F41E6.11	F41E6.11	1063.79	2.76459	0.322779	8.56497	1.08106e-17	1.18784e-16	-
WBGene00022033	Y65B4BL.1	Y65B4BL.1	56.3699	2.76327	0.41404	6.67392	2.49063e-11	1.51189e-10	-
WBGene00022747	ZK470.6	ZK470.6	242.503	2.76312	0.195869	14.107	3.43947e-45	1.14485e-43	-
WBGene00016133	C26B9.3	C26B9.3	1500.89	2.76299	0.104817	26.3602	3.92396e-153	9.81509e-151	-
WBGene00017009	D1007.13	D1007.13	76.4322	2.76282	0.347322	7.95463	1.79672e-15	1.65038e-14	-
WBGene00022445	Y110A2AL.9	Y110A2AL.9	71.102	2.76023	0.35568	7.76042	8.46508e-15	7.30876e-14	-
WBGene00020248	T05C1.1	T05C1.1	157.873	2.7566	0.259633	10.6173	2.47657e-26	4.31598e-25	-
WBGene00021779	Y51H7C.1	Y51H7C.1	2763.6	2.75559	0.114236	24.1219	1.47381e-128	2.29982e-126	-
WBGene00015841	skpo-2	C16C8.2	488.446	2.75357	0.144729	19.0257	1.044e-80	7.21843e-79	-
WBGene00011227	nlp-67	R11.2	635.97	2.75226	0.359813	7.64916	2.02295e-14	1.68751e-13	-
WBGene00045183	T28C6.10	T28C6.10	43.9455	2.75156	0.412598	6.66885	2.57807e-11	1.56274e-10	YES
WBGene00012814	Y43F8B.3	Y43F8B.3	1467.23	2.7497	0.345135	7.96703	1.62536e-15	1.50086e-14	-
WBGene00005644	srp-3	Y32G9A.4	377.294	2.74867	0.156408	17.5737	3.9164e-69	2.17693e-67	YES	srp-3 encodes a functional serpin (serine protease inhibitor)
WBGene00020194	T03G6.1	T03G6.1	299.856	2.74714	0.201074	13.6623	1.70504e-42	5.24431e-41	-
WBGene00009528	F38A6.4	F38A6.4	294.112	2.74612	0.173687	15.8108	2.62196e-56	1.15836e-54	YES
WBGene00021213	Y18H1A.9	Y18H1A.9	759.818	2.7446	0.164358	16.6989	1.33537e-62	6.60272e-61	-
WBGene00000755	col-182	R09A8.4	533.666	2.74367	0.205035	13.3815	7.76077e-41	2.22978e-39	-
WBGene00000082	adt-1	C02B4.1	1364.96	2.74319	0.123417	22.2271	1.88016e-109	2.23634e-107	-	The adt-1 gene encodes a metalloproteinase with disintegrin-like and metalloproteinase with thrombospondin type I motifs (ADAMTS) that is required for male tail morphogenesis.
WBGene00015458	C04G6.10	C04G6.10	104.004	2.74271	0.374068	7.33211	2.2655e-13	1.71338e-12	-
WBGene00020415	T10E9.5	T10E9.5	20.7391	2.74261	0.578842	4.7381	2.15734e-06	7.21048e-06	-
WBGene00012491	Y20C6A.1	Y20C6A.1	229.304	2.74039	0.198928	13.7758	3.5643e-43	1.12477e-41	YES	This gene encodes a protein containing an F-box, a motif predicted to mediate protein-protein interactions either with homologs of yeast Skp-1p or with other proteins; this gene's encoded protein also contains an FTH/DUF38 motif, which may also mediate protein-protein interaction.
WBGene00010464	K01D12.5	K01D12.5	369.003	2.73973	0.230228	11.9001	1.18241e-32	2.64974e-31	-
WBGene00007693	C23H4.4	C23H4.4	264.371	2.73804	0.187943	14.5685	4.45845e-48	1.59987e-46	-
WBGene00022789	lron-2	ZK682.5	849.593	2.73693	0.357018	7.66609	1.77322e-14	1.48868e-13	-
WBGene00022504	mam-1	ZC13.3	209.469	2.73624	0.215002	12.7265	4.21039e-37	1.11898e-35	-
WBGene00016217	C29F9.2	C29F9.2	359.468	2.73446	0.164089	16.6645	2.37477e-62	1.16741e-60	-
WBGene00219316	F21A3.11	F21A3.11	1371	2.73075	0.11775	23.1911	5.59811e-119	7.61746e-117	-
WBGene00044533	F41F3.8	F41F3.8	208.933	2.7307	0.216258	12.627	1.49852e-36	3.90924e-35	-
WBGene00010723	cpg-7	K09E4.6	8086.31	2.7294	0.140191	19.4692	2.00312e-84	1.48782e-82	YES	cpg-7 encodes a small (116-residue), putatively secreted protein with 11potential chondroitin attachment sites, 6 of them verified by massspectrometry.
WBGene00021309	Y32G9B.1	Y32G9B.1	423.922	2.72585	0.169895	16.0443	6.26848e-58	2.83565e-56	-
WBGene00022038	Y65B4BL.6	Y65B4BL.6	637.354	2.72498	0.144411	18.8696	2.02969e-79	1.34855e-77	-
WBGene00017807	F26A1.9	F26A1.9	159.625	2.72381	0.25294	10.7686	4.84351e-27	8.6628e-26	-
WBGene00010004	F53H2.1	F53H2.1	25.5394	2.72043	0.543307	5.00717	5.52362e-07	2.00965e-06	YES
WBGene00020033	R12E2.7	R12E2.7	4121.32	2.71923	0.40351	6.73895	1.59539e-11	9.9181e-11	-
WBGene00016915	C54D2.1	C54D2.1	557.083	2.71872	0.421665	6.44757	1.13658e-10	6.40987e-10	-
WBGene00004810	skr-4	Y60A3A.18	1434.5	2.71701	0.122299	22.2162	2.39551e-109	2.82953e-107	YES	The skr-4 gene encodes a homolog of Skp1 in S. cerevisiae that has no known function in vivo, since skr-4(RNAi) animals are at least superficially normal.
WBGene00021343	cutl-23	Y37B11A.1	290.064	2.71351	0.239891	11.3114	1.15185e-29	2.30764e-28	-	Y37B11A.1 is orthologous to the human gene COLLAGEN TYPE VI, ALPHA 3 CHAIN (COL6A3; OMIM:120250), which when mutated leads to disease.
WBGene00000694	col-120	Y11D7A.11	10348.4	2.71126	0.15008	18.0654	5.97169e-73	3.57649e-71	-
WBGene00003981	pes-8	F18G5.2	1923.73	2.70875	0.101222	26.7605	9.32397e-158	2.43987e-155	-	pes-8 encodes a novel protein that contains a proline-rich region and a predicted transmembrane domain, but no otherwise recognizably conserved domains; pes-8 was identified in promoter trapping screens and based on large-scale RNA-mediated interference (RNAi) screens, appears to be required for egg laying, germline development, locomotion, and regulation of adult lifespan; a pes-8 reporter is ex…
WBGene00045497	K03A11.6	K03A11.6	58.2117	2.70678	0.347199	7.79604	6.38796e-15	5.57766e-14	-
WBGene00010893	cutl-9	M28.1	13.3759	2.70676	0.714082	3.79055	0.000150314	0.000385682	-
WBGene00021122	W09G12.8	W09G12.8	18.5684	2.70581	0.715301	3.78276	0.000155098	0.00039718	-
WBGene00021326	Y34B4A.10	Y34B4A.10	551.298	2.70537	0.147474	18.3447	3.6382e-75	2.27508e-73	YES
WBGene00012070	T26H5.8	T26H5.8	45.0068	2.70514	0.407335	6.64105	3.11457e-11	1.86797e-10	-
WBGene00044280	W02A2.9	W02A2.9	75.3937	2.70293	0.315133	8.5771	9.72942e-18	1.07181e-16	-
WBGene00021087	W08E12.6	W08E12.6	44.9124	2.70157	0.40055	6.74467	1.53378e-11	9.55256e-11	-
WBGene00018300	F41G3.3	F41G3.3	116.521	2.70066	0.275641	9.79774	1.15132e-22	1.71178e-21	-
WBGene00008150	mam-2	C47E12.6	427.388	2.69921	0.161025	16.7627	4.57343e-63	2.28122e-61	-
WBGene00000033	abu-10	F35A5.3	1448.27	2.69907	0.49053	5.50236	3.74743e-08	1.58203e-07	-	abu-10 encodes a transmembrane protein with a predicted signal sequence, a glutamine/asparagine-rich domain and a cysteine-rich repeat (DUF139); abu-10 expression is induced by blockage of the unfolded-protein response in the endoplasmic reticulum (ER), and ABU-10 may function within the ER to protect the organism from damage by improperly folded nascent protein.
WBGene00017666	F21E9.2	F21E9.2	33.4968	2.6989	0.460621	5.85925	4.64948e-09	2.18401e-08	-
WBGene00006224	str-180	T10H9.6	133.388	2.69528	0.25142	10.7202	8.17977e-27	1.45078e-25	-
WBGene00020670	T22B2.6	T22B2.6	155.264	2.69136	0.250943	10.725	7.76835e-27	1.37925e-25	-
WBGene00021625	Y47D7A.13	Y47D7A.13	16047.4	2.69055	0.311437	8.63916	5.66296e-18	6.3286e-17	-
WBGene00004146	pqn-63	T06E4.11	771.031	2.68973	0.20028	13.4298	4.04377e-41	1.17573e-39	-	The protein product of this gene is predicted to contain a glutamine/asparagine (Q/N)-rich ('prion') domain, by the algorithm of Michelitsch and Weissman (as of the WS77 release of WormBase, i.e., in wormpep77).
WBGene00001852	hil-1	C30G7.1	492.697	2.68893	0.167224	16.0798	3.53705e-58	1.61291e-56	YES
WBGene00022545	ZC196.1	ZC196.1	85.865	2.68883	0.303105	8.87096	7.25198e-19	8.6258e-18	-
WBGene00007149	B0334.13	B0334.13	258.444	2.68754	0.255696	10.5107	7.71515e-26	1.32285e-24	-
WBGene00007262	jud-4	C02D4.1	174.409	2.6869	0.273093	9.83877	7.66437e-23	1.15264e-21	-	jud-4 encodes an unfamiliar protein, putatively secreted, that isrequired both for normal sensitivity to ethanol and for survival afterfreezing and thawing; JUD-4 is expressed in hypodermis and vulvalmuscles; JUD-4 is orthologous to Brugia malayi Bm1_40315, but lacksobvious orthologies to non-nematode proteins; JUD-4's C-terminal domainhas possible similarity to F40E10.5, and to proteins such as …
WBGene00008731	F13B12.3	F13B12.3	481.293	2.68448	0.162719	16.4976	3.81538e-61	1.84363e-59	-
WBGene00021862	fbxa-48	Y54F10BM.7	15.6988	2.68306	0.735577	3.64756	0.000264744	0.000651481	-
WBGene00000734	col-161	C50B6.4	28376.8	2.68045	0.289993	9.24315	2.39351e-20	3.12681e-19	-
WBGene00010760	K10H10.4	K10H10.4	673.437	2.67918	0.21766	12.309	8.10325e-35	1.97462e-33	-
WBGene00206364	C07A12.18	C07A12.18	26.209	2.67679	0.501669	5.33577	9.51395e-08	3.81388e-07	-
WBGene00003554	nas-38	F57C12.1	754.435	2.67268	0.15034	17.7776	1.05432e-70	6.03805e-69	-	nas-38 encodes an astacin-like metalloprotease; loss of nas-38 activity via RNAi in an rrf-3 mutant background results in an extended life span.
WBGene00018040	F35D2.2	F35D2.2	41.7393	2.6726	0.439383	6.08263	1.18229e-09	5.96725e-09	-
WBGene00020421	T10E10.4	T10E10.4	472.863	2.67123	0.214072	12.4782	9.82175e-36	2.50087e-34	-	T10E10.4 encodes a large (966-residue) protein, predicted to besecreted, with two N-terminal chitin-binding peritrophin-A domainsfollowed by 14 cysteine-rich domains and one C-terminal EB module; thegeneral organization of T10E10.4 protein resembles that of K04H4.2;T10E10.4 has no obvious function in mass RNAi assays but, like CEJ-1 andCPG-2, might participate in chitin synthesis.
WBGene00007802	cutl-27	C29E6.4	36.7528	2.66893	0.421275	6.33535	2.368e-10	1.29467e-09	-
WBGene00002092	ins-9	C06E2.8	33.9971	2.66811	0.45111	5.91455	3.32793e-09	1.59136e-08	-	ins-9 encodes an insulin-like peptide of the insulin superfamily of proteins (OMIM:176730, 147440); INS-9 is one of 38 insulin-like peptides in C. elegans and although INS-9 overexpression can result in low levels of embryonic and larval lethality, the precise role of INS-9 in C. elegans development is not yet clear; INS-9 is expressed exclusively in the amphid sensory neurons ASI and ASJ that re…
WBGene00000636	col-60	F22D6.10	11201.4	2.66661	0.13956	19.1072	2.19873e-81	1.54538e-79	-
WBGene00010795	M01A8.1	M01A8.1	170.059	2.66467	0.285414	9.33616	9.98867e-21	1.34094e-19	-
WBGene00022546	ZC196.2	ZC196.2	89.7252	2.6645	0.309295	8.61475	7.00967e-18	7.77739e-17	YES
WBGene00008727	F13A7.12	F13A7.12	146.259	2.66444	0.292368	9.1133	7.99112e-20	1.00608e-18	-
WBGene00017133	EEED8.2	EEED8.2	106.334	2.66425	0.276064	9.65085	4.87481e-22	7.00893e-21	-
WBGene00000645	col-69	K01A2.7	148.488	2.66164	0.310508	8.57187	1.0182e-17	1.12022e-16	-
WBGene00045494	ZK662.6	ZK662.6	155.798	2.66075	0.232458	11.4461	2.45865e-30	5.08131e-29	-
WBGene00004118	pqn-29	F10F2.9	273.317	2.65834	0.200617	13.2508	4.46266e-40	1.26089e-38	-	The protein product of this gene is predicted to contain a glutamine/asparagine (Q/N)-rich ('prion') domain, by the algorithm of Michelitsch and Weissman (as of the WS77 release of WormBase, i.e., in wormpep77).
WBGene00008732	F13B12.4	F13B12.4	266.484	2.65683	0.216375	12.2788	1.17696e-34	2.83153e-33	-
WBGene00003388	moe-3	F32A11.6	1166.1	2.64962	0.111569	23.7487	1.13335e-124	1.69097e-122	-	moe-3 encodes a CCCH tandem zinc finger (TZF) protein; while loss of moe-3 activity via RNAi alone results in no obvious abnormalities, animals triply mutant for moe-3, oma-1, and oma-2 demonstrate oocyte maturation defects, indicating that these genes likely function redundantly during germline development; in situ hybridization experiments indicate that moe-3 mRNA expression is relatively weak …
WBGene00220167	Y47G6A.38	Y47G6A.38	35.4083	2.64519	0.562505	4.70252	2.56966e-06	8.49676e-06	-
WBGene00016805	C50D2.1	C50D2.1	290.709	2.64518	0.170522	15.5123	2.86536e-54	1.21842e-52	-
WBGene00022160	Y71G12B.25	Y71G12B.25	1034.21	2.64399	0.128762	20.534	1.06958e-93	9.62563e-92	-
WBGene00009104	F25C8.1	F25C8.1	57.1721	2.64209	0.351661	7.51318	5.77102e-14	4.62144e-13	-
WBGene00021252	cht-4	Y22D7AL.14	566.682	2.64157	0.146926	17.979	2.84807e-72	1.67622e-70	-
WBGene00001711	grl-2	T16G1.8	37.0194	2.63959	0.448918	5.8799	4.10517e-09	1.94227e-08	YES	grl-2 encodes a hedgehog-like protein, with an N-terminal signalsequence, a central proline-rich low-complexity region, and a C-terminalGround-like (Grl) domain; GRL-2 is expressed in neurons, amphid socketcells, and other cells; the Grl domain is predicted to form acysteine-crosslinked protein involved in intercellular signalling, andit has subtle similarity to the N-terminal Hedge domain of HED…
WBGene00010761	K10H10.5	K10H10.5	126.974	2.6381	0.367254	7.1833	6.80495e-13	4.91488e-12	-
WBGene00000699	col-125	C29F4.1	37092.1	2.63771	0.13958	18.8975	1.19556e-79	7.97459e-78	YES
WBGene00000741	col-168	T10E10.1	4846.59	2.63573	0.148025	17.806	6.35326e-71	3.65077e-69	-
WBGene00015692	ugt-25	C10H11.3	900.975	2.63367	0.133127	19.7831	4.16549e-87	3.25003e-85	-
WBGene00009982	F53F1.4	F53F1.4	15406.3	2.63356	0.131178	20.0763	1.18966e-89	9.91908e-88	-
WBGene00004219	ptr-4	C45B2.7	1003.08	2.6304	0.133293	19.734	1.10164e-86	8.36511e-85	-	ptr-4 encodes a nematode-specific member of the sterol sensing domain(SSD) proteins, distantly paralogous to Drosophila PATCHED (PTC) andhuman PTCH (OMIM:601309, mutated in basal cell nevus syndrome); PTR-4 isstrongly required for normal molting from L4 to adult stages male taildevelopment (a role conserved in C. briggsae); PTR-4 is also requiredfor normal endocytosis of yolk by oocytes, adult al…
WBGene00016164	C27D9.2	C27D9.2	207.988	2.63032	0.274287	9.58968	8.83549e-22	1.25445e-20	-
WBGene00220261	ZC434.10	ZC434.10	72.7569	2.63027	0.323778	8.12368	4.5226e-16	4.37073e-15	-
WBGene00004156	pqn-74	W02A2.3	5605.61	2.62943	0.332491	7.90828	2.60974e-15	2.35361e-14	-	pqn-74 encodes a protein with two chitin-binding peritrophin-A domains,separated by a glutamine/asparagine (Q/N)-rich ('prion') domain; likeCEJ-1 and CPG-2, PQN-74 might participate in eggshell synthesis andearly embryonic development, and PQN-74's peritrophin-A domains mightenable mechanical cross-linking of chitin.
WBGene00011393	T03D8.6	T03D8.6	1687.23	2.62864	0.102041	25.7607	2.44867e-146	5.1419e-144	-
WBGene00003552	nas-36	C26C6.3	734.471	2.62648	0.17929	14.6493	1.36063e-48	4.94506e-47	-	nas-36 encodes an astacin-like protease; nas-36 activity is required for molting; a nas-36::gfp reporter is expressed in hypodermal cells.
WBGene00011244	R11D1.3	R11D1.3	171.079	2.62571	0.216646	12.1198	8.29401e-34	1.93515e-32	YES
WBGene00009331	F32D8.7	F32D8.7	762.232	2.62444	0.183439	14.3068	1.9835e-46	6.84327e-45	-
WBGene00011266	R13H4.8	R13H4.8	160.153	2.6232	0.280089	9.36557	7.56395e-21	1.02351e-19	-
WBGene00006865	slcf-2	ZK563.1	381.732	2.62101	0.156287	16.7706	4.00758e-63	2.01076e-61	-	slcf-2 encodes a transmembrane permease of the major facilitator superfamily (MFS) that by homology, is predicted to transport metabolites across cellular membranes in response to chemiosmotic gradients; slcf-2 was first identified in molecular analyses of gene products linked to the vitellogenin (vit) loci on the X chromosome; slcf-2 mRNA is detected in embryos and adults, suggesting that slcf-2…
WBGene00015044	cyp-34A9	B0213.15	227.829	2.61955	0.186442	14.0502	7.68234e-45	2.53726e-43	YES
WBGene00019908	R05H11.2	R05H11.2	21.6096	2.61952	0.597596	4.38344	1.16822e-05	3.52934e-05	-
WBGene00007600	C15C6.1	C15C6.1	630.657	2.6193	0.150049	17.4563	3.08401e-68	1.68128e-66	-
WBGene00004230	ptr-16	T21H3.2	687.256	2.61543	0.150901	17.3321	2.69349e-67	1.4544e-65	-	ptr-16 encodes a nematode-specific member of the sterol sensing domain(SSD) proteins, distantly paralogous to Drosophila PATCHED (PTC) andhuman PTCH (OMIM:601309, mutated in basal cell nevus syndrome); PTR-16is partially required for normal molting from L2 to L3 larval stages;however, PTR-16 and PTR-1 together are strongly required for bothmolting and viability, with double ptr-1/-16 RNAi animals…
WBGene00000034	abu-11	T01D1.6	2211.38	2.61507	0.339539	7.70184	1.34126e-14	1.13783e-13	-	abu-11 encodes a transmembrane protein with a predicted signal sequence, a glutamine/asparagine-rich domain and multiple cysteine-rich repeats (DUF139); abu-11 expression is induced by blockage of the unfolded-protein response in the endoplasmic reticulum, and ABU-11 may help protect the organism from damage by improperly folded nascent protein.
WBGene00017949	F31D5.6	F31D5.6	21.4165	2.61329	0.580241	4.5038	6.6749e-06	2.08471e-05	-
WBGene00020832	T26C12.2	T26C12.2	59.3833	2.61099	0.33121	7.88317	3.19172e-15	2.85426e-14	-
WBGene00022018	Y61A9LA.7	Y61A9LA.7	88.9038	2.61058	0.32426	8.0509	8.21882e-16	7.801e-15	-
WBGene00011081	R07B1.9	R07B1.9	622.14	2.60678	0.493312	5.28424	1.26229e-07	4.98611e-07	-
WBGene00011536	T06E4.9	T06E4.9	1039.13	2.60672	0.367291	7.09716	1.27347e-12	8.88451e-12	-
WBGene00017370	F10G7.6	F10G7.6	102.925	2.60536	0.318306	8.18506	2.72167e-16	2.67929e-15	-
WBGene00016596	C42D4.3	C42D4.3	2476.98	2.60226	0.357523	7.27856	3.37399e-13	2.51152e-12	-
WBGene00010614	cri-1	K07A1.7	110.268	2.60141	0.271234	9.59101	8.7228e-22	1.23948e-20	YES
WBGene00015660	catp-3	C09H5.2	6070.89	2.60037	0.127454	20.4024	1.592e-92	1.36759e-90	YES
WBGene00000830	ctl-1	Y54G11A.6	672.695	2.60034	0.15072	17.2528	1.06595e-66	5.68363e-65	YES	ctl-1 encodes one of three C. elegans catalases; CTL-1 exhibits catalase activity in vitro, and thus likely functions in vivo as an antioxidant enzyme that protects cells from reactive oxygen species; ctl-1 activity contributes to the extended lifespan seen in daf-2 mutant animals; in addition, ctl-1 expression is negatively regulated by DAF-2-mediated insulin signaling; as CTL-1 does not possess…
WBGene00007072	ugt-1	AC3.7	637.241	2.59998	0.173181	15.0131	6.02882e-51	2.32526e-49	YES
WBGene00010205	F57F5.3	F57F5.3	30.7433	2.59863	0.454811	5.71365	1.10581e-08	4.98246e-08	-
WBGene00005949	srx-58	C29F3.6	150.027	2.59801	0.231493	11.2228	3.14978e-29	6.20076e-28	-
WBGene00002188	kgb-2	ZC416.4	218.305	2.59648	0.217833	11.9196	9.35805e-33	2.10823e-31	YES
WBGene00000685	col-111	F29B9.9	1645.91	2.59597	0.129379	20.0649	1.4968e-89	1.24191e-87	-
WBGene00017218	dct-5	F07F6.5	631.106	2.5956	0.485417	5.34716	8.9345e-08	3.5977e-07	-
WBGene00017073	D2096.6	D2096.6	1378.97	2.59529	0.183794	14.1206	2.83482e-45	9.45439e-44	-
WBGene00015646	mlt-10	C09E8.3	2146.26	2.59053	0.106024	24.4335	7.54249e-132	1.23356e-129	-	mlt-10 encodes a nematode-specific protein that contains a domain of unknown function, DUF644, and tandem proline- and hydroxy amino acid-rich repeats; mlt-10 is required for proper execution of the molting cycle, as well as a number of other processes including normal body shape, locomotion, and reproduction; MLT-10 is expressed transiently with each molting cycle in the hypodermis, except for t…
WBGene00018466	F45E1.5	F45E1.5	214.262	2.58883	0.21789	11.8814	1.47883e-32	3.29664e-31	YES	F45E1.5 encodes a protein containing a region of similarity to carboxypeptidase A and a C-terminal coiled-coil region; phylogenetic analyses suggest that the product of F45E1.5 is a unique C. elegans EFhd (EF-hand) isoform that diverged from an efhd/aif1 precursor gene present in Bilateria.
WBGene00008168	C48B4.3	C48B4.3	62.7134	2.58858	0.34817	7.43481	1.04716e-13	8.16276e-13	YES
WBGene00000753	col-180	C44C10.1	14609.7	2.58796	0.153594	16.8494	1.06047e-63	5.35236e-62	-
WBGene00014178	ZK1010.4	ZK1010.4	113.313	2.58415	0.28272	9.14032	6.22652e-20	7.9035e-19	-
WBGene00011183	R09H10.6	R09H10.6	80.4866	2.57869	0.320862	8.03677	9.22355e-16	8.72543e-15	-
WBGene00009218	acs-20	F28D1.9	1619.27	2.57735	0.104155	24.7453	3.48078e-135	6.10357e-133	-	acs-20 encodes a protein homologous to the mammalian FATP1 and FATP4 fatty acid transport proteins (FATP)/very long chain fatty acid acyl-CoA synthetases; acs-20 activity is required for proper cuticle development, specifically formation of a cuticle surface barrier that prevents penetration of small molecules; acs-20 may affect cuticle development via its role in incorporation of very long chain…
WBGene00003816	asns-1	F25G6.6	1336.17	2.57443	0.340027	7.57126	3.69622e-14	3.01675e-13	-	asns-1 encodes a predicted asparagine synthase (glutamine-hydrolysing); ASNA-1 is predicted to catalyze the synthesis of L-asparagine from L-aspartate.
WBGene00044760	Y71H2AM.25	Y71H2AM.25	72.5363	2.5724	0.340768	7.54884	4.39159e-14	3.55021e-13	-
WBGene00021089	W08E12.8	W08E12.8	178.693	2.57205	0.210793	12.2018	3.04082e-34	7.20354e-33	YES
WBGene00007325	C05C9.1	C05C9.1	105.07	2.57168	0.278815	9.22361	2.8725e-20	3.72964e-19	-
WBGene00000717	col-144	B0222.6	15483.2	2.56829	0.130135	19.7355	1.06783e-86	8.14474e-85	-
WBGene00003520	nas-1	F45G2.1	256.087	2.56787	0.537766	4.77507	1.79643e-06	6.07584e-06	-	nas-1 encodes an astacin-like metalloprotease.
WBGene00016598	C42D4.13	C42D4.13	257.378	2.56748	0.182594	14.0611	6.58286e-45	2.17836e-43	-
WBGene00011524	plpr-1	T06D8.3	526.99	2.56617	0.182827	14.036	9.38089e-45	3.07437e-43	-
WBGene00000664	col-89	F17C8.2	901.04	2.56399	0.169058	15.1664	5.90439e-52	2.36858e-50	-
WBGene00011594	T07G12.3	T07G12.3	145.21	2.56364	0.269589	9.50942	1.91723e-21	2.67078e-20	-
WBGene00010108	F55C10.4	F55C10.4	35.4317	2.56302	0.45171	5.67404	1.39465e-08	6.20982e-08	-
WBGene00004218	ptr-3	C41D7.2	438.87	2.56099	0.208878	12.2607	1.47203e-34	3.52644e-33	-	ptr-3 encodes a nematode-specific member of the sterol sensing domain(SSD) proteins, distantly paralogous to Drosophila PATCHED (PTC) andhuman PTCH (OMIM:601309, mutated in basal cell nevus syndrome); PTR-3 isweakly required for normal molting from L4 to adult stages; PTR-3 isalso required for normal adult alae formation, growth to full size, andvulval morphogenesis.
WBGene00018251	F40H3.3	F40H3.3	109.95	2.55932	0.302409	8.46309	2.60383e-17	2.78194e-16	-
WBGene00001690	grd-1	R08B4.1	511.627	2.55842	0.168572	15.177	5.02231e-52	2.01949e-50	-	grd-1 encodes a hedgehog-like protein, with (from N- to C-terminus) asignal sequence, a Ground domain, an extended region of low-complexitysequence, and a Hint/Hog domain; GRD-1 is expressed in rectal cells; theHint/Hog domain is predicted to cut GRD-1 into two halves and thencovalently link cholesterol to the C-terminus of the Ground domain; theGround domain is predicted to form a cysteine-cross…
WBGene00001984	hog-1	W06B11.4	281.224	2.55617	0.191914	13.3194	1.78646e-40	5.0983e-39	-	hog-1 encodes a hedgehog-like protein, with a solitary Hint/Hog domain;the function of HOG-1's isolated Hint/Hog domain is unknown; in proteinswhere they coexist with other, N-terminal, domains, the Hint/Hog domainis predicted to cut its host protein into two halves and then covalentlylink cholesterol to the C-terminus of the N-terminal domain; HOG-1 isweakly required for normal molting; HOG-1 is…
WBGene00017814	F26A10.2	F26A10.2	979.664	2.55581	0.136559	18.7157	3.6867e-78	2.3934e-76	-	F26A10.2 encodes a protein with four zinc-finger domains and a glutamine/asparagine-rich domain, that is required for maintenance of the germline and for locomotion; F26A10.2(RNAi) animals are uncoordinated and have sterile progeny.
WBGene00018640	F49E10.2	F49E10.2	387.352	2.55567	0.159245	16.0487	5.83734e-58	2.64766e-56	-
WBGene00018573	oac-30	F47F6.3	147.727	2.55284	0.227522	11.2202	3.24615e-29	6.3831e-28	-
WBGene00007929	dmd-10	C34D1.1	75.7458	2.55173	0.305386	8.35574	6.50218e-17	6.72723e-16	-
WBGene00010345	F59F5.7	F59F5.7	129.628	2.54929	0.266299	9.57305	1.03794e-21	1.46752e-20	-
WBGene00016962	C56C10.4	C56C10.4	165.781	2.54887	0.225163	11.3201	1.04303e-29	2.09455e-28	-
WBGene00004150	pqn-67	T16G1.1	165.735	2.54585	0.212613	11.9741	4.8569e-33	1.11186e-31	-	The protein product of this gene is predicted to contain a glutamine/asparagine (Q/N)-rich ('prion') domain, by the algorithm of Michelitsch and Weissman (as of the WS77 release of WormBase, i.e., in wormpep77).
WBGene00009205	F28C6.5	F28C6.5	192.275	2.54323	0.244245	10.4126	2.172e-25	3.66503e-24	-
WBGene00003075	lrx-1	T04H1.6	245.433	2.53768	0.211514	11.9977	3.65298e-33	8.39643e-32	-	lrx-1 encodes a protein that contains four class A low-density lipoprotein receptor domains.
WBGene00012824	Y43F8B.14	Y43F8B.14	107.326	2.53645	0.302959	8.37227	5.65211e-17	5.86915e-16	-
WBGene00000108	alh-2	K04F1.15	23.696	2.53281	0.563145	4.49762	6.87177e-06	2.14226e-05	YES
WBGene00017937	F30H5.3	F30H5.3	2456.12	2.5299	0.0929099	27.2296	2.89775e-163	8.07997e-161	-
WBGene00004225	ptr-11	F56C11.2	1253.8	2.52948	0.127961	19.7675	5.66635e-87	4.40087e-85	-	ptr-11 encodes a nematode-specific member of the sterol sensing domain(SSD) proteins, distantly paralogous to Drosophila PATCHED (PTC) andhuman PTCH (OMIM:601309, mutated in basal cell nevus syndrome); PTR-11is required for normal growth to full size, locomotion, and vulvalmorphogenesis.
WBGene00013846	ZC84.1	ZC84.1	128.262	2.52843	0.242267	10.4365	1.6887e-25	2.86658e-24	-
WBGene00015597	fbxa-162	C08E3.5	62.7197	2.5213	0.356696	7.06847	1.56648e-12	1.08178e-11	YES	This gene encodes a protein containing an F-box, a motif predicted to mediate protein-protein interactions either with homologs of yeast Skp-1p or with other proteins; this gene's encoded protein also contains an FTH/DUF38 motif, which may also mediate protein-protein interaction.
WBGene00173920	21ur-8696	F41H10.34	21.3751	2.52057	0.595008	4.2362	2.27335e-05	6.57944e-05	-
WBGene00019906	R05G9R.1	R05G9R.1	154.587	2.52049	0.228698	11.021	3.02578e-28	5.69938e-27	-
WBGene00019845	irld-13	R03G5.3	19.5653	2.51876	0.633942	3.97317	7.09236e-05	0.000191543	YES
WBGene00006965	xtr-1	F54F7.4	106.496	2.51852	0.264731	9.51351	1.84338e-21	2.57e-20	YES	xtr-1 encodes a protein with similarity to TRA-2A and TRA-2B in a region known as the MX region, hypothesized to be a protein-protein interaction domain involved in negatively regulating tra-2 activity in the germ line.
WBGene00017783	F25E5.2	F25E5.2	125.266	2.51651	0.242895	10.3605	3.7503e-25	6.25381e-24	-
WBGene00013904	ugt-6	ZC455.4	1236.09	2.5124	0.11891	21.1286	4.34006e-99	4.29187e-97	YES
WBGene00044620	bus-4	T22B11.2	420.689	2.51232	0.166423	15.0959	1.7225e-51	6.78193e-50	-	bus-4 encodes a galactosyltransferase; bus-4 is required for bacterial infection, and for fully normal cuticle integrity and body size; specifically, bus-4 is needed both for colonization by Microbacterium nematophilum (and the tail-swelling response to M. nematophilum infection) and for attachment of Yersinia pseudotuberculosis biofilms.
WBGene00010831	M02G9.2	M02G9.2	301.294	2.51226	0.203187	12.3642	4.08042e-35	1.01765e-33	-
WBGene00001990	hot-5	K07A12.6	76.6756	2.5108	0.308401	8.14136	3.90858e-16	3.80109e-15	YES	hot-5 encodes a predicted membrane-associated protein that is a member of the Ly-6 superfamily of glycosylphosphatidylinositol (GPI)-linked signaling proteins and is homologous to ODR-2, a neuronally expressed protein required for olfaction; as loss of hot-5 activity via RNA-mediated interference (RNAi) does not result in any abnormalities, the precise role of HOT-5 in C. elegans development and/…
WBGene00017998	F33D4.6	F33D4.6	2446.02	2.50983	0.108731	23.0829	6.86952e-118	9.12841e-116	-
WBGene00007695	C23H4.7	C23H4.7	712.966	2.50855	0.148626	16.8783	6.50049e-64	3.3005e-62	-
WBGene00022016	Y61A9LA.4	Y61A9LA.4	22.6109	2.50809	0.54203	4.62722	3.70614e-06	1.19912e-05	-
WBGene00018026	F35A5.4	F35A5.4	436.787	2.50787	0.186031	13.4809	2.02537e-41	5.97045e-40	-
WBGene00010285	F58H1.2	F58H1.2	352.051	2.5076	0.205649	12.1936	3.36199e-34	7.93122e-33	-
WBGene00013263	txdc-12.1	Y57A10A.23	5701.28	2.50275	0.101013	24.7766	1.60167e-135	2.83778e-133	-
WBGene00000503	cht-1	C04F6.3	177.36	2.50197	0.323881	7.72496	1.11891e-14	9.57319e-14	-	cht-1 encodes a chitinase orthologous to human chitinase-1 (OMIM:600031, mutations are associated with chitotriosidase deficiency); CHT-1 is predicted to function as an extracellular O-glycosyl hydrolase that hydrolyzes the glycosidic bond between two or more carbohydrates; in C. elegans, CHT-1 may play a role in embryogenesis, and may also be required for cuticle degradation during molting and d…
WBGene00016105	C25F6.6	C25F6.6	19.917	2.50168	0.669609	3.73603	0.000186945	0.000472124	-
WBGene00185095	W09C2.7	W09C2.7	34.6242	2.50149	0.466561	5.36155	8.25116e-08	3.33993e-07	-
WBGene00020863	T27E4.5	T27E4.5	21.6297	2.50073	0.557992	4.48165	7.40671e-06	2.29181e-05	-
WBGene00011535	T06E4.8	T06E4.8	892.527	2.49845	0.339675	7.35543	1.9032e-13	1.44839e-12	-
WBGene00000700	col-126	F54D1.2	215.468	2.49813	0.299823	8.33201	7.94795e-17	8.17332e-16	-
WBGene00011099	nhr-208	R07B7.15	68.7172	2.49627	0.367453	6.79343	1.095e-11	6.91602e-11	YES
WBGene00013457	paqr-3	Y67A10A.8	173.471	2.49399	0.235287	10.5998	2.98688e-26	5.17352e-25	-
WBGene00000251	bli-1	C09G5.6	2440.96	2.49237	0.145594	17.1186	1.07774e-65	5.64039e-64	YES	The bli-1 gene encodes an unusual cuticular collagen that is required for proper strut formation within the unique medial layer of the adult cuticle; bli-1 interacts genetically with other cuticular collagens such as bli-2 and rol-1, and may be processed for secretion by BLI-4, a Kex2/subtilisin serine endoproteinase; consistent with its role in adult cuticle formation, bli-1 mRNA is highly expre…
WBGene00001077	dpy-18	Y47D3B.10	5000.22	2.49131	0.10171	24.4943	1.69882e-132	2.80536e-130	-	dpy-18 encodes a catalytic alpha subunit of collagen prolyl 4-hydroxylase (P4H) orthologous to human P4H alpha (I) isoform (OMIM: 176710), an alpha subunit of prolyl-4-hydroxylase which is a procollagen modifying enzyme required for exoskeleton formation, morphogenesis and maintenance of body shape; dpy-18 has a critical role in hydroxylation of cuticle collagens during collagen synthesis; dpy-18…
WBGene00008462	E02H4.4	E02H4.4	23.245	2.49038	0.521081	4.77926	1.75941e-06	5.96014e-06	-
WBGene00015400	cyp-35A2	C03G6.15	1256.46	2.49007	0.123346	20.1876	1.25823e-90	1.06474e-88	-	cyp-35A2 encodes one of over 80 C. elegans cytochrome P450s, NADPH-dependent monooxygenases that metabolize endogenous and exogenous compounds; RT-PCR experiments indicate that cyp-35A2 mRNA is upregulated in response to treatment with xenobiotics, such as PCBs (polychlorinated biphenyls) or PAHs (polycyclic aromatic hydrocarbons); loss of cyp-35A/C gene family activity in the presence of xenobio…
WBGene00017243	F08C6.5	F08C6.5	106.622	2.4871	0.267005	9.31481	1.2217e-20	1.63235e-19	YES
WBGene00018345	F42C5.3	F42C5.3	30.8422	2.48634	0.468951	5.30193	1.14584e-07	4.5462e-07	YES
WBGene00023345	T12B5.9	T12B5.9	22.2054	2.48522	0.566926	4.38367	1.16695e-05	3.52615e-05	-
WBGene00021156	Y4C6B.2	Y4C6B.2	601.117	2.48291	0.182537	13.6022	3.88422e-42	1.17139e-40	YES
WBGene00010769	asah-1	K11D2.2	2734.55	2.48219	0.0948281	26.1757	5.02543e-151	1.18719e-148	YES
WBGene00009593	mam-7	F40F12.4	14.7848	2.4811	0.691512	3.58793	0.000333312	0.000807133	-
WBGene00011665	T09F5.1	T09F5.1	88.8085	2.47834	0.297253	8.33748	7.58898e-17	7.82309e-16	-
WBGene00220133	Y14H12A.4	Y14H12A.4	78.274	2.478	0.372182	6.65802	2.77532e-11	1.67633e-10	-
WBGene00020478	T13C2.2	T13C2.2	181.194	2.47642	0.232336	10.6588	1.58703e-26	2.77429e-25	-
WBGene00007552	C13C12.2	C13C12.2	184.226	2.47193	0.265622	9.3062	1.32485e-20	1.76464e-19	-
WBGene00017577	F18F11.4	F18F11.4	89.0275	2.46817	0.310364	7.9525	1.82782e-15	1.67508e-14	-
WBGene00018572	lin-42	F47F6.1	3222.12	2.46585	0.1193	20.6693	6.54863e-95	6.08665e-93	-	lin-42 encodes three PAS domain-containing proteins orthologous to insect and vertebrate Period proteins that function in regulation of circadian rhythms; during larval development, lin-42 functions in the heterochronic pathway to regulate developmental switches that occurs in multiple tissues, including the hypodermis, gonad, sex myoblasts, and vulva; genetic analysis suggests that, in the hypod…
WBGene00001714	grl-5	Y47D7A.5	1506.77	2.46255	0.112928	21.8064	2.01748e-105	2.1997e-103	-	grl-5 encodes a hedgehog-like protein, with an N-terminal signalsequence, a central proline-rich low-complexity region, and a C-terminalGround-like (Grl) domain; the Grl domain is predicted to form acysteine-crosslinked protein involved in intercellular signalling, andit has subtle similarity to the N-terminal Hedge domain of HEDGEHOGproteins.
WBGene00020343	acs-3	T08B1.6	101.824	2.46058	0.269669	9.12443	7.21174e-20	9.09299e-19	YES
WBGene00012610	Y38F1A.8	Y38F1A.8	348.603	2.45933	0.229021	10.7384	6.71627e-27	1.19495e-25	YES
WBGene00011757	cht-2	T13H5.3	88.6308	2.45435	0.280926	8.73664	2.40152e-18	2.76744e-17	-
WBGene00001700	grd-11	K02E2.2	16.6792	2.45414	0.605019	4.0563	4.98561e-05	0.00013764	-	grd-11 encodes a hedgehog-like protein, with (from N- to C-terminus) asignal sequence, four Ground domains, an short region of low-complexitysequence, and a Hint/Hog domain; the Hint/Hog domain is predicted to cutGRD-2 into two halves and then covalently link cholesterol to theC-terminus of the Ground domain; the four N-terminal Ground domains arepredicted to form one or more cysteine-crosslinked…
WBGene00017673	icmt-1	F21F3.3	679.523	2.45393	0.127783	19.2039	3.43609e-82	2.43519e-80	YES
WBGene00003532	nas-13	F39D8.4	136.587	2.45382	0.243258	10.0873	6.2877e-24	9.93013e-23	-	nas-13 encodes an astacin-like metalloprotease.
WBGene00020590	T19H12.6	T19H12.6	49.732	2.45298	0.365456	6.71212	1.91814e-11	1.18209e-10	YES
WBGene00017944	F31D5.1	F31D5.1	172.998	2.44923	0.212335	11.5347	8.81432e-31	1.84862e-29	-
WBGene00010924	M153.1	M153.1	1183.28	2.44217	0.118233	20.6555	8.70612e-95	7.96142e-93	-
WBGene00005017	sqt-2	C01B12.1	4114.08	2.44123	0.114274	21.3629	2.95724e-101	2.99403e-99	-
WBGene00020497	T14A8.2	T14A8.2	596.599	2.43831	0.193364	12.6099	1.86112e-36	4.83295e-35	YES
WBGene00011235	suro-1	R11A5.7	2614.34	2.43759	0.129502	18.8227	4.91921e-79	3.24306e-77	-
WBGene00012810	nceh-1	Y43F8A.3	395.591	2.43744	0.161624	15.0809	2.16251e-51	8.47516e-50	YES
WBGene00003525	nas-6	4R79.1	199.924	2.43733	0.22365	10.898	1.17854e-27	2.16945e-26	-	nas-6 encodes an astacin-like metalloprotease.
WBGene00007214	C01A2.2	C01A2.2	337.168	2.43661	0.165785	14.6973	6.70406e-49	2.46284e-47	YES
WBGene00015919	C17G10.7	C17G10.7	154.938	2.43639	0.260397	9.35645	8.24593e-21	1.11266e-19	YES
WBGene00013891	ZC434.3	ZC434.3	324.267	2.43633	0.198365	12.2821	1.13088e-34	2.72453e-33	-
WBGene00044235	C06A1.7	C06A1.7	72.2808	2.4356	0.34681	7.02287	2.17358e-12	1.47293e-11	-
WBGene00003543	nas-24	F20G2.4	22.8371	2.43327	0.626016	3.88692	0.000101524	0.000267309	-	nas-24 encodes an astacin-like metalloprotease.
WBGene00006650	tts-1	F09E10.11	2631.91	2.43278	0.127917	19.0184	1.20045e-80	8.2666e-79	-
WBGene00019376	lipl-4	K04A8.5	162.595	2.42945	0.254142	9.55941	1.18431e-21	1.66893e-20	YES	lipl-4 encodes a triglyceride lipase; by homology, LIPL-4 is predicted to function in lipid hydrolysis; genetic studies indicate that lipl-4 functions as part of an endocrine signaling pathway that coordinates reproductive status, fat metabolism, and longevity; in response to reduced insulin signaling or germline removal (glp-1 mutant animals), lipl-4 expression is induced in the intestine, in a …
WBGene00004155	pqn-73	W01C9.3	71.6537	2.42614	0.3238	7.49273	6.74574e-14	5.36411e-13	-	The protein product of this gene is predicted to contain a glutamine/asparagine (Q/N)-rich ('prion') domain, by the algorithm of Michelitsch and Weissman (as of the WS77 release of WormBase, i.e., in wormpep77).
WBGene00001858	hil-7	C01B10.5	26.6837	2.42391	0.61529	3.93946	8.16637e-05	0.000217758	-	hil-7 encodes an H1 linker histone.
WBGene00017420	F13B9.2	F13B9.2	76.3075	2.42227	0.30234	8.01176	1.13083e-15	1.05974e-14	-
WBGene00007687	C18E9.7	C18E9.7	588.096	2.42187	0.185855	13.031	8.15831e-39	2.25267e-37	-
WBGene00022383	Y95B8A.2	Y95B8A.2	1898.68	2.41988	0.346266	6.98851	2.77824e-12	1.8619e-11	YES
WBGene00018113	F36H9.5	F36H9.5	382.008	2.4174	0.165981	14.5644	4.73438e-48	1.69531e-46	YES
WBGene00019272	H42K12.3	H42K12.3	1143.83	2.41453	0.129345	18.6674	9.12514e-78	5.87915e-76	-
WBGene00011938	alh-13	T22H6.2	2946.4	2.41349	0.0978727	24.6595	2.90961e-134	4.94896e-132	-
WBGene00044738	folt-3	C50E3.16	20.0712	2.41144	0.57186	4.21684	2.47751e-05	7.13271e-05	YES	folt-3 encodes a putative folate transporter; FOLT-3 is orthologous to the human folate transporters SLC19A1, SLC19A2, and SLC19A3 (Solute Carrier Family 19 (thiamine transporter), Member 1, 2 or 3); FOLT-3 does not seem to have any obvious function, perhaps because of genetic redundancy with its paralogs FOLT-1 and FOLT-2.
WBGene00008605	mlt-9	F09B12.1	1152.49	2.41111	0.132021	18.2631	1.62777e-74	9.95928e-73	-
WBGene00000743	col-170	T10E10.6	4113.95	2.41068	0.159006	15.161	6.40928e-52	2.56507e-50	YES
WBGene00018027	F35A5.5	F35A5.5	27.112	2.40916	0.562424	4.28352	1.83956e-05	5.40212e-05	-
WBGene00044660	fbxa-87	F44G3.13	53.2281	2.40843	0.422622	5.69879	1.2066e-08	5.41651e-08	-
WBGene00012886	Y45F10D.6	Y45F10D.6	78.0753	2.40447	0.302033	7.96096	1.70706e-15	1.57203e-14	YES
WBGene00016870	ets-10	C52B9.11	52.2639	2.39957	0.362141	6.62606	3.44759e-11	2.05395e-10	-
WBGene00008176	C48B4.13	C48B4.13	84.0992	2.39844	0.28838	8.31696	9.02503e-17	9.23626e-16	-
WBGene00017659	F21C10.10	F21C10.10	1455.48	2.39496	0.113984	21.0113	5.17087e-98	5.05467e-96	YES
WBGene00020327	clec-21	T07H3.4	15.9826	2.39355	0.637696	3.75343	0.000174429	0.000442684	-
WBGene00021931	Y55F3AM.14	Y55F3AM.14	199.374	2.39326	0.211113	11.3364	8.66386e-30	1.74809e-28	-
WBGene00004231	ptr-17	Y18D10A.7	137.945	2.39158	0.237191	10.0829	6.57376e-24	1.03627e-22	-	ptr-17 encodes a divergent ortholog of Drosophila and human PTCHD3,which defines one of seven paralogous families of sterol sensing domain(SSD) proteins; PTR-17 is required for normal adult alae formation.
WBGene00010673	K08E7.5	K08E7.5	367.79	2.3891	0.194395	12.29	1.02567e-34	2.47456e-33	-
WBGene00019761	M03F8.1	M03F8.1	267.447	2.3891	0.177061	13.4931	1.71798e-41	5.07312e-40	-
WBGene00006627	tsp-1	C02F5.8	65.0611	2.38814	0.359888	6.63578	3.22787e-11	1.92912e-10	-
WBGene00008044	C40H1.9	C40H1.9	55.0637	2.38809	0.339422	7.03575	1.98191e-12	1.35111e-11	YES
WBGene00044043	Y46G5A.38	Y46G5A.38	35.6214	2.38452	0.478979	4.97833	6.41345e-07	2.31409e-06	-
WBGene00018969	F56D3.1	F56D3.1	1980.86	2.38326	0.102692	23.208	3.78191e-119	5.18762e-117	-
WBGene00003527	nas-8	C34D4.9	513.292	2.38037	0.174566	13.6359	2.44942e-42	7.45297e-41	-	nas-8 encodes an astacin-like metalloprotease.
WBGene00001079	dpy-20	T22B3.1	195.811	2.37914	0.212295	11.2068	3.77673e-29	7.38373e-28	-	dpy-20 encodes a BED zinc finger protein, with no known homologs outside of nematodes, that is required for normal body morphology.
WBGene00011733	T12D8.5	T12D8.5	1267.19	2.37531	0.111663	21.2722	2.05545e-100	2.06871e-98	YES
WBGene00008314	C54G4.4	C54G4.4	224.365	2.37315	0.192047	12.3571	4.45746e-35	1.10359e-33	-
WBGene00009722	F45D3.2	F45D3.2	487.703	2.37214	0.152452	15.56	1.36168e-54	5.80469e-53	YES
WBGene00020270	T05H4.7	T05H4.7	141.628	2.37189	0.230236	10.302	6.90383e-25	1.14007e-23	-
WBGene00003089	ltd-1	K02C4.4	576.789	2.36801	0.130601	18.1316	1.7942e-73	1.07836e-71	-	ltd-1 encodes a protein with LIM and transglutaminase domains; LTD-1 is homologous to the mouse KY protein (MGI:96709, mutated in kyphoscoliosis), and to the HILLARIN protein of Hirudo medicinalis, found at axon hillocks; ltd-1 is expressed in hypodermal cells from the twofold stage embryo to adulthood.
WBGene00017128	E04F6.9	E04F6.9	2581.78	2.36751	0.0917256	25.8108	6.71313e-147	1.4273e-144	YES
WBGene00009326	F32D8.1	F32D8.1	31.5241	2.36745	0.453924	5.21553	1.83293e-07	7.07267e-07	-
WBGene00009257	F29G6.1	F29G6.1	292.355	2.36654	0.178838	13.2329	5.66613e-40	1.59562e-38	-
WBGene00044446	C06G4.6	C06G4.6	137.054	2.3658	0.226262	10.456	1.37522e-25	2.33911e-24	-
WBGene00000979	dhs-16	C10F3.2	45.7515	2.36313	0.396616	5.95823	2.54989e-09	1.2367e-08	-	dhs-16 encodes a short-chain dehydrogenase predicted to be mitochondrial.
WBGene00302974	Y65B4BM.3	Y65B4BM.3	724.057	2.36269	0.150752	15.6727	2.32324e-55	1.00806e-53	-
WBGene00007479	C09F9.2	C09F9.2	456.743	2.36268	0.168533	14.0191	1.19123e-44	3.87413e-43	-
WBGene00016146	C26F1.1	C26F1.1	1066.49	2.35967	0.17135	13.771	3.8086e-43	1.19521e-41	-
WBGene00008644	F10C2.3	F10C2.3	237.95	2.35959	0.217093	10.869	1.61895e-27	2.96412e-26	-
WBGene00005016	sqt-1	B0491.2	3953.11	2.35911	0.132845	17.7583	1.48673e-70	8.45743e-69	-	sqt-1 encodes a cuticle collagen; during larval and adult development, sqt-1 activity is required, likely redundantly, for normal cuticle, and hence organismal, morphology; sqt-1 mRNA abundance oscillates during larval development, peaking at one point during each larval stage and peaking again in adults; sqt-1 transcripts are also detected in animals at the L1-L2d molt; in the temporally distinc…
WBGene00003547	nas-29	F58A6.4	76.305	2.35823	0.305165	7.72772	1.09493e-14	9.37274e-14	-
WBGene00015663	C10A4.2	C10A4.2	22.2223	2.35817	0.659933	3.57335	0.00035245	0.000850932	-
WBGene00015618	C08G5.6	C08G5.6	50.0624	2.35398	0.354447	6.64129	3.10955e-11	1.86628e-10	-
WBGene00013331	Y57G11C.42	Y57G11C.42	776.216	2.35342	0.191413	12.295	9.6414e-35	2.33605e-33	-
WBGene00004992	spp-7	ZK616.9	71.577	2.34949	0.320941	7.32062	2.46823e-13	1.85844e-12	-	spp-7 encodes an antimicrobial peptide that belongs to the SPP-protein family, called caenopores, with structural similarity to saposin-like proteins (SAPLIPs), the amoebapores and the mammalian NK-lysin and granulysin; caenopores are part of the worm's innate immune system and interact with and eliminate bacteria via membrane pore-forming activity; C. elegans has at least 33 putative SPP protein…
WBGene00008807	F14F3.4	F14F3.4	33.0846	2.34393	0.47344	4.95085	7.38901e-07	2.64088e-06	-
WBGene00004998	spp-13	F08F1.6	549.242	2.34311	0.144635	16.2001	5.03215e-59	2.31329e-57	YES
WBGene00006651	tts-2	R05H5.8	2110.04	2.3418	0.125248	18.6972	5.21646e-78	3.37364e-76	-
WBGene00022333	fbxa-27	Y82E9BL.17	91.0045	2.34014	0.274459	8.52637	1.51016e-17	1.6413e-16	-
WBGene00020260	T05E7.4	T05E7.4	69.6813	2.33986	0.353641	6.61649	3.67834e-11	2.18224e-10	-
WBGene00011836	mam-4	T19B10.9	189.455	2.33802	0.210608	11.1013	1.23688e-28	2.37182e-27	-
WBGene00004397	rol-6	T01B7.7	2465.77	2.336	0.1198	19.4992	1.11484e-84	8.35345e-83	-	The rol-6 gene encodes a cuticle collagen related to human collagen alpha 1 (III) chain precursor (OMIM:120180), and is required for normal cuticular morphology; ROL-6 interacts with SQT-1, a closely related cuticle collagen, and is expressed at all stages from L2 to adult with transcripts detected at each of the molts preceding these stages.
WBGene00175027	W02F12.8	W02F12.8	190.895	2.33361	0.236868	9.85197	6.72158e-23	1.01444e-21	-
WBGene00000966	dhs-2	F55A12.4	799.849	2.33327	0.14282	16.3372	5.36719e-60	2.49427e-58	YES	dhs-2 encodes a short-chain dehydrogenase predicted to be mitochondrial.
WBGene00010661	tyr-2	K08E3.1	5901.58	2.33271	0.350107	6.66285	2.68567e-11	1.62506e-10	YES
WBGene00194821	dmsr-16	T27B2.1	35.2325	2.33108	0.459302	5.07526	3.8696e-07	1.43493e-06	-
WBGene00019854	R03H10.1	R03H10.1	491.952	2.32838	0.180042	12.9324	2.95354e-38	8.0637e-37	-	This gene encodes a protein containing an F-box, a motif predicted to mediate protein-protein interactions either with homologs of yeast Skp-1p or with other proteins.
WBGene00001623	glt-5	Y53C12A.2	329.629	2.32778	0.215572	10.7981	3.51232e-27	6.34868e-26	YES	glt-5 encodes an ortholog of glutamate/aspartate and neutral amino acid transporters.
WBGene00015457	C04G6.7	C04G6.7	218.084	2.32555	0.197888	11.7519	6.90531e-32	1.50195e-30	-
WBGene00000220	atf-2	K08F8.2	141.375	2.32535	0.237005	9.8114	1.00563e-22	1.50306e-21	-	atf-2 encodes a cAMP-dependent transcription factor paralogous to CES-2, a bZip-like transcription factor that plays a key role in regulation of apoptosis; atf-2 activity is required for excretory duct cell development and essential for embryonic development; in regulating excretory duct cell development, ATF-2 controls expression of lin-48; in vitro, ATF-2 binds the regulatory regions of LIN-48 …
WBGene00005228	srh-2	C05E4.14	44.08	2.32327	0.383004	6.06594	1.31188e-09	6.58805e-09	YES
WBGene00011831	T19B10.2	T19B10.2	6238.02	2.32171	0.0955415	24.3005	1.9363e-130	3.04949e-128	YES
WBGene00016152	pho-12	C27A2.4	95.8376	2.32158	0.324188	7.16121	7.99673e-13	5.73183e-12	-
WBGene00015218	B0507.1	B0507.1	148.173	2.32009	0.226204	10.2566	1.10498e-24	1.80543e-23	-
WBGene00044623	bus-8	T23F2.1	447.029	2.31997	0.170648	13.5951	4.28152e-42	1.28893e-40	-	bus-8 encodes a glycosyltransferase related to mannosyltransferases that play a role in protein N-linked glycosylation ; bus-8 is required for colonization by Microbacterium nematophilum and the tail-swelling response to M. nematophilum infection; bus-8 is also essential for enclosure during embryonic morphogenesis, functioning in or with ephrin-mediated signaling to effect the proper neuroblast …
WBGene00000029	abu-6	C03A7.7	835.347	2.31821	0.501352	4.62393	3.76543e-06	1.21715e-05	-	abu-6 encodes a transmembrane protein with a predicted signal sequence, a glutamine/asparagine-rich domain and multiple cysteine-rich repeats (DUF139); abu-6 is a member of a paralogous group of genes whose expression is transcriptionally up-regulated during times of cuticle synthesis, such as during late embryogenesis and during the molts; abu-6 expression is induced by blockage of the unfolded-…
WBGene00008093	lron-1	C44H4.1	70.7804	2.31736	0.31461	7.36582	1.76066e-13	1.34412e-12	-
WBGene00013352	lon-8	Y59A8B.20	1584.97	2.31329	0.120374	19.2176	2.63756e-82	1.88497e-80	-	lon-8 encodes a secreted protein, conserved among nematodes, thatinhibits body elongation during larval and early adult growth, probablyby limiting cell size rather than nuclear ploidy or cell number; LON-8is also required for normal ray morphology in the male tail, but not forsuperficially normal male mating, suggesting a role in cuticleretraction; LON-8 is strongly expressed in the hypodermal s…
WBGene00011699	cyp-34A2	T10H4.11	308.881	2.31292	0.222594	10.3908	2.73191e-25	4.58707e-24	-
WBGene00007935	C34E11.2	C34E11.2	420.307	2.3082	0.217585	10.6083	2.72686e-26	4.7376e-25	-
WBGene00008538	sqrd-1	F02H6.5	1513.08	2.3057	0.112996	20.4052	1.50467e-92	1.29913e-90	YES
WBGene00018965	F56D2.3	F56D2.3	279.242	2.30545	0.19741	11.6785	1.6426e-31	3.53211e-30	-
WBGene00022891	ZK1290.10	ZK1290.10	55.1851	2.30385	0.344682	6.684	2.32514e-11	1.41649e-10	-
WBGene00009251	F29D10.2	F29D10.2	42.3034	2.3038	0.413534	5.57102	2.53255e-08	1.09442e-07	-
WBGene00007465	chil-1	C08H9.4	23.0148	2.30375	0.531027	4.33829	1.43593e-05	4.2898e-05	-
WBGene00001962	hlh-19	F57C12.3	18.243	2.30301	0.586494	3.92673	8.61072e-05	0.000228665	-
WBGene00044437	Y47G6A.32	Y47G6A.32	22.4894	2.30014	0.538321	4.27281	1.93026e-05	5.65305e-05	-
WBGene00013960	cutl-8	ZK265.8	72.1545	2.29859	0.303083	7.58402	3.35017e-14	2.75147e-13	-
WBGene00017068	D2092.8	D2092.8	522.812	2.29844	0.149046	15.421	1.182e-53	4.9397e-52	-
WBGene00017028	dex-1	D1044.2	694.693	2.29706	0.149381	15.3772	2.3296e-53	9.66443e-52	-	dex-1 encodes a single-pass transmembrane protein with a domain similar to zonaadhesion, a sperm protein that binds the ZP matrix, dex-1 is also predicted to include two domains similar to nidogens, a family of proteins found in especially neural basement membrane; dex-1 share a domain composition with alpha and beta; tectorin, two vertebrate inner ear protein found in matrix that anchors the sen…
WBGene00012791	Y43D4A.5	Y43D4A.5	253.548	2.29685	0.220455	10.4187	2.03772e-25	3.44529e-24	-
WBGene00004237	ptr-23	ZK270.1	3508.12	2.29541	0.1554	14.771	2.25377e-49	8.38828e-48	-	ptr-23 encodes a nematode-specific member of the sterol sensing domain (SSD) proteins, distantly paralogous to Drosophila PATCHED (PTC) and human PTCH (OMIM:601309, mutated in basal cell nevus syndrome); PTR-23 is strongly required for normal molting from L4 to adult stages (a role conserved in C. briggsae); PTR_23 also functions in a pathway with the mucin-like protein OSM-8 to regulate the osmo…
WBGene00016329	osr-1	C32E12.3	137.996	2.29073	0.306628	7.47071	7.97638e-14	6.28976e-13	-
WBGene00010319	F59B10.3	F59B10.3	415.584	2.29043	0.41713	5.49093	3.99829e-08	1.68334e-07	-
WBGene00013439	Y66D12A.13	Y66D12A.13	875.113	2.29004	0.166803	13.729	6.80665e-43	2.12041e-41	-
WBGene00077564	C44H9.9	C44H9.9	18.0884	2.28862	0.600193	3.81314	0.000137212	0.000354149	-
WBGene00004123	pqn-36	F39D8.1	985.018	2.28797	0.437741	5.22676	1.72506e-07	6.69286e-07	-	The protein product of this gene is predicted to contain a glutamine/asparagine (Q/N)-rich ('prion') domain, by the algorithm of Michelitsch and Weissman (as of the WS77 release of WormBase, i.e., in wormpep77).
WBGene00194985	Y25C1A.14	Y25C1A.14	93.3738	2.28585	0.272848	8.37775	5.39473e-17	5.61905e-16	-
WBGene00018616	F48G7.5	F48G7.5	825.202	2.28426	0.376017	6.07489	1.24072e-09	6.25596e-09	-
WBGene00005085	srd-7	C06G8.4	22.645	2.28243	0.525665	4.34199	1.41197e-05	4.22448e-05	-
WBGene00021872	clec-85	Y54G2A.6	2493.03	2.28234	0.0956881	23.8518	9.69109e-126	1.45872e-123	YES
WBGene00018742	F53B3.3	F53B3.3	195.751	2.28225	0.309646	7.37052	1.69965e-13	1.29988e-12	-
WBGene00000831	ctl-2	Y54G11A.5	3371.83	2.28008	0.125589	18.1551	1.16983e-73	7.05592e-72	YES	ctl-2 encodes one of three C. elegans catalases; CTL-2 exhibits catalase and peroxidase activity in vitro, and thus likely functions in vivo as an antioxidant enzyme that protects cells from reactive oxygen species; ctl-2 activity is required for normal lifespan as well as for the extended lifespan seen in daf-2 mutant animals; in addition, ctl-2 is required for normal egg-laying capacity and for…
WBGene00235279	Y67D8C.22	Y67D8C.22	66.7981	2.27997	0.309572	7.36491	1.77263e-13	1.35265e-12	-
WBGene00011949	T23F6.1	T23F6.1	321.944	2.27801	0.197957	11.5076	1.20801e-30	2.5242e-29	-
WBGene00018566	F47E1.2	F47E1.2	230.01	2.27711	0.195636	11.6395	2.59453e-31	5.55099e-30	-
WBGene00018280	F41C6.7	F41C6.7	373.37	2.27412	0.174156	13.0579	5.72822e-39	1.58683e-37	YES
WBGene00005018	sqt-3	F23H12.4	8546.79	2.27332	0.118754	19.1431	1.10411e-81	7.79245e-80	-	sqt-3 encodes a cuticle collagen; during development, sqt-3 activity is essential for viability and normal body morphology; genetic and expression studies indicate that SQT-3 is a cuticle component at all stages of development and that SQT-3 likely forms higher order cuticular structures with the DPY-17 cuticular collagen, both of which are candidate substrates for the DPY-31 procollagen C-protei…
WBGene00001554	gcy-34	M04G12.3	16.0925	2.27186	0.634288	3.58176	0.000341293	0.000825402	-	gcy-34 encodes a soluble guanylyl cyclase; GCY-34 activity is required for response to molecular oxygen changes under different conditions; gcy-34 is expressed in sensory neurons connected to the pseudocoelom, URXL, URXR, AQR, and PQR; gcy-34 expression is regulated by ahr-1 and aha-1.
WBGene00011168	R09D1.12	R09D1.12	32.7319	2.26986	0.43914	5.16889	2.35488e-07	8.9747e-07	-	R09D1.12 encodes a protein kinase that is a member of the KIN-16 family of C. elegans receptor protein tyrosine kinases.
WBGene00016136	C26B9.7	C26B9.7	27.1355	2.26875	0.534592	4.24389	2.19682e-05	6.37313e-05	-
WBGene00007598	C15A11.4	C15A11.4	241.607	2.26866	0.179851	12.6141	1.76503e-36	4.59747e-35	YES
WBGene00017307	F09F9.2	F09F9.2	335.414	2.26822	0.203883	11.1251	9.47276e-29	1.81854e-27	-
WBGene00011888	cutl-15	T21B10.6	554.048	2.2676	0.131985	17.1808	3.69698e-66	1.95285e-64	-
WBGene00015541	C06E7.4	C06E7.4	604.978	2.26477	0.138614	16.3387	5.23376e-60	2.43893e-58	-
WBGene00019471	cyp-35B2	K07C6.3	18.7289	2.26341	0.571931	3.95749	7.57412e-05	0.000203552	YES
WBGene00000397	cdh-5	F08B4.2	373.063	2.26287	0.158106	14.3123	1.83276e-46	6.33607e-45	-	a homolog of cadherin.
WBGene00020611	T20D4.5	T20D4.5	89.8147	2.26215	0.285239	7.93072	2.17884e-15	1.9797e-14	-
WBGene00022562	ZC204.12	ZC204.12	1480.08	2.26025	0.117021	19.315	4.01933e-83	2.90914e-81	YES
WBGene00015153	B0348.5	B0348.5	90.3845	2.25949	0.295254	7.65269	1.96823e-14	1.64429e-13	-
WBGene00050904	Y70C5A.3	Y70C5A.3	312.367	2.25683	0.230455	9.79296	1.20708e-22	1.79312e-21	YES
WBGene00000252	bli-2	F59E12.12	2833.55	2.2539	0.147351	15.2961	8.11657e-53	3.31863e-51	-	A cuticle collagen involved in strut assembly in the adult cuticle.
WBGene00015019	B0205.4	B0205.4	47.6174	2.25309	0.376677	5.98149	2.21099e-09	1.08034e-08	YES	The B0205.4 gene encodes a homolog of the human gene FUT1, which when mutated leads to leukocyte adhesion deficiency, type II (OMIM:266265).
WBGene00018051	che-10	F35D11.11	2735.14	2.25177	0.107375	20.971	1.20741e-97	1.17353e-95	YES	che-10 encodes, by alternative splicing, at least four isoforms of a rootletin ortholog required for ciliogenesis; che-10(ks69) mutants have strong but not absolute defects in cilium initiation, forming 1-2 short cilia per amphid channel and showing intraflagellar transport (IFT) along these vestigial cilia; che-10(ks69) mutants have no remaining cilia in their phasmid channels, and abnormal IFT …
WBGene00020364	T08E11.8	T08E11.8	33.9242	2.25005	0.490983	4.58274	4.58923e-06	1.46588e-05	-
WBGene00022417	Y102A11A.7	Y102A11A.7	217.517	2.2494	0.279007	8.06217	7.49547e-16	7.13034e-15	-
WBGene00017211	fbxb-36	F07E5.6	126.724	2.2488	0.280619	8.01372	1.11288e-15	1.04349e-14	-
WBGene00022517	ZC123.1	ZC123.1	586.928	2.2461	0.136165	16.4954	3.9585e-61	1.90737e-59	-
WBGene00003526	nas-7	C07D10.4	1028.28	2.24271	0.149671	14.9843	9.30096e-51	3.57111e-49	-	nas-7 encodes an astacin-like metalloprotease; a NAS-7::GFP reporter fusion is first expressed in embryos just prior to hatching and, in adult animals, is seen in anterior cells adjacent to the pharyngeal metacarpus and terminal bulb.
WBGene00018215	igcm-1	F39H12.4	314.888	2.24105	0.182317	12.2921	9.99337e-35	2.41788e-33	-	igcm-1 encodes a protein containing immunoglobulin and fibronectin repeats; igcm-1 promoter::gfp fusions are expressed in the labial neurons, including the sheath and socket cells, as well as in the pharynx and lateral hypodermis.
WBGene00010594	swt-5	K06A4.4	164.967	2.2404	0.217755	10.2886	7.92937e-25	1.30815e-23	-
WBGene00004398	rol-8	ZK1290.3	2972.49	2.23947	0.146828	15.2524	1.58806e-52	6.44663e-51	-	rol-8 encodes a collagen that is enriched in dauer larvae; mutations cause adults to become left-handed rollers.
WBGene00010403	otpl-8	H19J13.1	96.7826	2.23542	0.394169	5.67121	1.41789e-08	6.30509e-08	-	otpl-8 encodes an ortholog of otopetrins such as human OTOP1 (OMIM:607806), OTOP2 (OMIM:607827), and OTOP3 (OMIM:607828), along with other homologs in fish and insects (such as crustacean OTOPLb); otopetrins are predicted to have 12 transmembrane helices; by homology with OTOP1 and OTOPLb, OTPL-8 might regulate intracellular calcium fluxes during extracellular stimuli, promote extracellular calci…
WBGene00011590	bus-19	T07F10.4	1042.02	2.23514	0.124355	17.9738	3.12493e-72	1.83282e-70	-	bus-19 encodes an ancient but unfamiliar transmembrane protein required for colonization by Microbacterium nematophilum and the tail-swelling response to M. nematophilum infection, as well as for cuticle integrity and traction during movement, normal alae and body shape, dauer formation, normally rapid growth, and larval viability; BUS-19 (along with Y71A12C.2) is orthologous to human TMEM41A, an…
WBGene00018591	npax-2	F48B9.5	51.5585	2.23291	0.42259	5.28388	1.26473e-07	4.99463e-07	-	npax-2 is a divergent Paired domain-only protein; the second part of the Paired domain (RED subdomain) is quite divergent; the Paired domain is a DNA-binding domain; npax genes mostly diverged from complete Paired domain-only and/or Paired homeobox genes; no obvious orthologs are present in arthropods or vertebrates; unlike npax-1, npax-3, and npax-4, npax-2 has both a PAI and RED subdomain, i.e.…
WBGene00007356	C06A1.6	C06A1.6	44.2902	2.23195	0.420659	5.30583	1.1216e-07	4.45525e-07	-
WBGene00019382	K04C2.5	K04C2.5	128.917	2.23133	0.317351	7.03111	2.04895e-12	1.39458e-11	-
WBGene00004229	ptr-15	T07H8.6	123.967	2.23092	0.258337	8.63571	5.83637e-18	6.51383e-17	-	ptr-15 encodes a nematode-specific member of the sterol sensing domain(SSD) proteins, distantly paralogous to Drosophila PATCHED (PTC) andhuman PTCH (OMIM:601309, mutated in basal cell nevus syndrome); PTR-15has no known function in vivo.
WBGene00018062	F35F10.13	F35F10.13	73.4787	2.23015	0.3448	6.46794	9.9347e-11	5.63531e-10	-
WBGene00012670	Y39B6A.8	Y39B6A.8	46.9283	2.22884	0.378077	5.8952	3.74225e-09	1.78047e-08	-
WBGene00009991	F53F4.8	F53F4.8	57.0133	2.22419	0.366843	6.06306	1.33556e-09	6.69906e-09	-
WBGene00010899	M28.8	M28.8	588.492	2.22235	0.147029	15.115	1.28939e-51	5.08847e-50	-
WBGene00017197	F07C3.9	F07C3.9	82.9898	2.22018	0.323505	6.86289	6.74821e-12	4.34445e-11	-
WBGene00219686	linc-125	F32A5.10	49.9894	2.22014	0.402549	5.51521	3.48356e-08	1.47723e-07	-
WBGene00000002	aat-1	F27C8.1	605.245	2.22005	0.123782	17.9351	6.27261e-72	3.6538e-70	YES	aat-1 encodes an amino acid transporter catalytic subunit; when co-expressed in Xenopus oocytes with the ATG-2 glycoprotein subunit, AAT-1 is able to facilitate amino acid uptake and exchange, showing a relatively high affinity for small and some large neutral amino acids; in addition, AAT-1 is able to covalently associate with ATG-2 or ATG-1 to form heterodimers in the Xenopus expression system;…
WBGene00003474	mtl-2	T08G5.10	231.533	2.21819	0.207637	10.683	1.22239e-26	2.14568e-25	-	mtl-2 encodes one of two C. elegans metallothioneins, small, cysteine-rich, metal-binding proteins; MTL-2 functions in metal detoxification and homeostasis and stress adaptation; in addition, mtl-2 plays a role in regulating growth and fertility; mtl-2 expression is induced in larval and adult intestinal cells following exposure to cadmium or heat shock; MTL-2 intestinal expression is dependent u…
WBGene00012168	W01A8.6	W01A8.6	762.101	2.21728	0.147044	15.079	2.22513e-51	8.70052e-50	-
WBGene00001710	grl-1	C24G6.7	57.8905	2.21651	0.344866	6.42717	1.3e-10	7.27356e-10	-	grl-1 encodes a hedgehog-like protein, with an N-terminal signalsequence, a central proline-rich region, and a C-terminal Ground-like(Grl) domain; GRL-1 is expressed in intestine, neurons, and larvalarcade cells; the Grl domain is predicted to form a cysteine-crosslinkedprotein involved in intercellular signalling, and it has subtlesimilarity to the N-terminal Hedge domain of HEDGEHOG proteins.
WBGene00009261	F30A10.2	F30A10.2	208.732	2.2129	0.190977	11.5873	4.78133e-31	1.01277e-29	-
WBGene00001724	grl-15	Y75B8A.20	751.672	2.21029	0.162184	13.6283	2.71971e-42	8.26063e-41	-	grl-15 encodes a hedgehog-like protein, with an N-terminal signalsequence, a central proline-rich low-complexity region, and a C-terminalGround-like (Grl) domain; GRL-15 is expressed in the reproductivesystem, vulva, and larval hypodermis; the Grl domain is predicted toform a cysteine-crosslinked protein involved in intercellularsignalling, and it has subtle similarity to the N-terminal Hedge dom…
WBGene00018343	F42A10.7	F42A10.7	1351.82	2.20798	0.334486	6.60111	4.08079e-11	2.41007e-10	-
WBGene00044395	R12C12.10	R12C12.10	166.086	2.2069	0.254715	8.66419	4.54741e-18	5.12911e-17	-
WBGene00004233	ptr-19	Y39A1B.2	168.153	2.20583	0.224967	9.8051	1.07042e-22	1.59569e-21	-	ptr-19 encodes an ortholog of Drosophila and human PTCHD3, which definesone of seven paralogous families of sterol sensing domain (SSD)proteins; PTR-19 is required for normal development in mass RNAi assays;PTR-19 is expressed in pharynx, hypodermis, nervous system (includinghead neurons), and other cells.
WBGene00011075	R07A4.4	R07A4.4	49.3036	2.20546	0.378828	5.8218	5.82188e-09	2.70632e-08	-
WBGene00000684	col-110	F19C7.7	908.574	2.20379	0.165871	13.2861	2.78618e-40	7.91155e-39	-
WBGene00000521	cky-1	C15C8.2	17.1843	2.20359	0.585029	3.76664	0.000165461	0.000421748	-	cky-1 encodes a member of the basic helix-loop-helix/Per-Arnt-Sim (bHLH-PAS) protein family; CKY-1 physically interacts with AHA-1, and when co-expressed in vitro, an AHA-1/CKY-1 complex exhibits sequence-specific DNA binding; when co-expressed in cultured cells, the AHA-1/CKY-1 complex can stimulate reporter gene transcription; cky-1 is expressed in non-neuronal pharyngeal cells.
WBGene00008047	lact-7	C40H5.4	230.665	2.20282	0.224242	9.8234	8.92771e-23	1.33908e-21	-	lact-7 encodes a beta-lactamase domain-containing protein.
WBGene00006948	wrt-2	F52E4.6	300.696	2.20157	0.235396	9.3526	8.55158e-21	1.15165e-19	-	wrt-2 encodes a hedgehog-like protein, with an N-terminal signalsequence, a Wart domain, and a C-terminal region of low-complexitysequence; WRT-2 is expressed in seam cells and hypodermal syncytia; theWart domain is predicted to form a cysteine-crosslinked protein involvedin intercellular signalling, and it has subtle similarity to theN-terminal Hedge domain of HEDGEHOG proteins; WRT-2 is weakly …
WBGene00015227	ddn-1	B0507.10	88.5791	2.20064	0.309635	7.10722	1.18407e-12	8.30167e-12	YES
WBGene00020846	T27A10.6	T27A10.6	1434.02	2.20004	0.127308	17.2812	6.51658e-67	3.49655e-65	-
WBGene00206361	K02G10.15	K02G10.15	68.2386	2.19981	0.312392	7.04181	1.89755e-12	1.29829e-11	-
WBGene00007285	C04A11.1	C04A11.1	206.881	2.19706	0.224552	9.78423	1.31596e-22	1.94975e-21	YES
WBGene00022597	ZC395.5	ZC395.5	285.237	2.19695	0.216955	10.1263	4.22198e-24	6.74288e-23	YES
WBGene00018896	F55F8.8	F55F8.8	27.5858	2.19661	0.48377	4.54061	5.60926e-06	1.77075e-05	-
WBGene00012144	T28H10.3	T28H10.3	5288.93	2.19553	0.115152	19.0664	4.80484e-81	3.36319e-79	YES
WBGene00019112	F59E11.6	F59E11.6	62.2084	2.19518	0.326	6.73366	1.65444e-11	1.02665e-10	YES
WBGene00011495	T05F1.11	T05F1.11	479.168	2.19258	0.189445	11.5737	5.60145e-31	1.18207e-29	YES	This gene encodes a protein containing an F-box, a motif predicted to mediate protein-protein interactions either with homologs of yeast Skp-1p or with other proteins.
WBGene00007800	C29A12.6	C29A12.6	26.4114	2.19255	0.519691	4.21894	2.45452e-05	7.07161e-05	-
WBGene00003057	lon-3	ZK836.1	2419.04	2.19149	0.113318	19.3394	2.50355e-83	1.81978e-81	-
WBGene00011185	R10D12.1	R10D12.1	333.322	2.18985	0.193864	11.2958	1.37599e-29	2.7502e-28	-
WBGene00010442	bus-12	JC8.12	91.2945	2.18864	0.310862	7.04057	1.91456e-12	1.30835e-11	-	bus-12 encodes a predicted nucleotide-sugar transporter and is most similar to sqv-7 within the elegans genome, which encodes a protein that can transport UDP-glucuronic acid, UDP-N acetylgalactosamine, and UDP-galactose, when expressed in yeast cells, and UDP-galactose when expressed in canine cells; bus-12 mutants show little or no infection when grown in the presence of the nematode-specific p…
WBGene00012140	T28F4.5	T28F4.5	9769.85	2.18744	0.102302	21.3822	1.9563e-101	1.9925e-99	YES	The T28F4.5 gene encodes a homolog of Death Associated Protein 1 (DAP-1) protein that may be involved in apoptosis.
WBGene00012381	Y2H9A.4	Y2H9A.4	223.357	2.1866	0.203081	10.7671	4.92311e-27	8.78668e-26	-
WBGene00004264	qua-1	T05C12.10	2018.55	2.18617	0.152589	14.3273	1.47848e-46	5.13213e-45	-	qua-1 encodes a hedgehog-like protein, with (from N- to C-terminus) asignal sequence, a Qua domain, a 5W repeat, an extended region oflow-complexity sequence, and a Hint/Hog domain; QUA-1 is conserved amongnematodes from Caenorhabditis to Brugia; QUA-1 is expressed prior tomolting in hyp1 to hyp11 hypodermal cells, but not in seam cells, andceases to be expressed after each molting cycle or in gr…
WBGene00043981	T14E8.4	T14E8.4	110.795	2.18616	0.297802	7.34097	2.12059e-13	1.60664e-12	-
WBGene00018706	F52F10.2	F52F10.2	239.077	2.18237	0.203922	10.702	9.96523e-27	1.75646e-25	-
WBGene00008180	C48D5.3	C48D5.3	25.9869	2.17864	0.514243	4.2366	2.26935e-05	6.5701e-05	-
WBGene00018286	F41E6.5	F41E6.5	812.988	2.17776	0.127129	17.1303	8.81923e-66	4.64415e-64	YES
WBGene00044574	F23G4.1	F23G4.1	112.239	2.17722	0.270784	8.04046	8.94997e-16	8.48078e-15	-
WBGene00009094	F23H12.5	F23H12.5	260.653	2.17644	0.199784	10.8939	1.23197e-27	2.26536e-26	-
WBGene00013485	Y69H2.10	Y69H2.10	185.794	2.17392	0.208684	10.4173	2.06725e-25	3.49174e-24	YES
WBGene00016265	trhr-1	C30F12.6	399.28	2.17159	0.172829	12.565	3.28825e-36	8.47421e-35	-
WBGene00016951	C55C3.1	C55C3.1	258.147	2.16625	0.173632	12.476	1.00874e-35	2.56084e-34	-
WBGene00019859	R03H10.7	R03H10.7	100.775	2.16602	0.291169	7.43905	1.01411e-13	7.91964e-13	YES
WBGene00017336	ugt-41	F10D2.11	3512.45	2.16336	0.0948604	22.8057	4.02129e-115	5.22122e-113	YES
WBGene00008146	C47E8.9	C47E8.9	24.0191	2.1623	0.541328	3.99444	6.48471e-05	0.000176196	-
WBGene00020283	T06A4.3	T06A4.3	1444.72	2.16131	0.143867	15.023	5.19343e-51	2.01219e-49	-
WBGene00019601	K09H11.4	K09H11.4	110.812	2.15872	0.268881	8.02853	9.86483e-16	9.2856e-15	-
WBGene00010330	F59D12.2	F59D12.2	190.477	2.15713	0.264284	8.16215	3.29107e-16	3.22497e-15	-
WBGene00007934	C34E7.4	C34E7.4	3533.86	2.15675	0.153819	14.0213	1.15445e-44	3.7617e-43	-
WBGene00013592	Y81G3A.4	Y81G3A.4	39.8177	2.15383	0.408754	5.26926	1.36971e-07	5.3842e-07	-
WBGene00019759	M03F4.6	M03F4.6	424.519	2.15315	0.182038	11.8281	2.79558e-32	6.17533e-31	-
WBGene00020599	T20B6.3	T20B6.3	496.9	2.14974	0.379575	5.66355	1.48273e-08	6.57962e-08	-
WBGene00021963	lipl-6	Y57E12B.3	51.4988	2.14972	0.343023	6.26698	3.68111e-10	1.96769e-09	-
WBGene00004061	pmp-4	T02D1.5	1005.12	2.14794	0.137836	15.5833	9.45981e-55	4.04276e-53	-	The pmp-4 gene encodes a homolog of human ALD, which when mutated leads to X-linked adrenoleukodystrophy (OMIM:300100).
WBGene00013637	Y105C5A.13	Y105C5A.13	23.3463	2.14646	0.574184	3.73828	0.000185283	0.000468273	YES
WBGene00009586	F40F9.10	F40F9.10	60.3789	2.1458	0.325425	6.59385	4.28561e-11	2.52665e-10	YES
WBGene00017819	F26D11.2	F26D11.2	25.5307	2.14324	0.556424	3.85181	0.000117247	0.00030629	-
WBGene00020329	bath-26	T07H3.6	150.264	2.14318	0.232547	9.21609	3.08126e-20	3.98246e-19	YES
WBGene00021519	Y41D4B.17	Y41D4B.17	44.1157	2.14238	0.38703	5.53544	3.10456e-08	1.32677e-07	-
WBGene00008511	F01G10.9	F01G10.9	307.372	2.14235	0.185692	11.5371	8.5785e-31	1.80138e-29	-
WBGene00014094	ZK829.3	ZK829.3	55.1158	2.14136	0.35834	5.97579	2.28975e-09	1.11658e-08	-
WBGene00020010	R11G1.1	R11G1.1	57.0868	2.13952	0.340003	6.29264	3.12119e-10	1.68214e-09	-
WBGene00007343	C05E7.1	C05E7.1	772.286	2.13693	0.1423	15.0171	5.67702e-51	2.19456e-49	-
WBGene00002282	let-4	C44H4.2	172.475	2.13666	0.227985	9.37192	7.12252e-21	9.67627e-20	-	let-4 encodes an extracellular leucine-rich repeat only protein; let-4 was originally identified in a screen for essential genes, and let-4 mutants exhibit early larval lethality; let-4 is required for organization of the apical extracellular matrix, and is involved in excretory cell canal morphology and renal function as mutants exhibit excretory canal cysts and impaired renal function.
WBGene00001578	ges-1	R12A1.4	2394.37	2.13609	0.0978292	21.8349	1.08214e-105	1.1952e-103	YES	ges-1 encodes a gut-specific type B carboxylesterase; by homology, GES-1 hydrolyzes carboxylic ester substrates to yield an alcohol and a carboxylic anion, however, loss of GES-1 activity via mutation or RNAi does not result in any obvious abnormalities; GES-1 is expressed solely in the intestinal, or E, lineage from the 4 E-cell stage of gut development through adulthood; GES-1 contains a C-term…
WBGene00009398	nspb-11	F35C5.10	254.697	2.13565	0.282272	7.56592	3.85124e-14	3.13575e-13	-
WBGene00011107	R07E3.6	R07E3.6	354.631	2.13074	0.214331	9.94135	2.75086e-23	4.22286e-22	-
WBGene00007525	C11G10.1	C11G10.1	301.218	2.13065	0.251526	8.47089	2.43524e-17	2.61002e-16	YES
WBGene00001429	fkb-4	ZC455.10	535.203	2.13038	0.158749	13.4198	4.6281e-41	1.34333e-39	-	fkb-4 encodes a peptidylprolyl cis/trans isomerase homologous to mammalian FK506 immunosuppressant-binding protein 9; FKB-4 expression is positively regulated by signaling through the DAF-2 insulin receptor-like pathway and in part, through the activity of the DAF-16 fork-head transcription factor suggesting that FKB-4 could play a role in metabolism and longevity; as loss of FKB-4 function via R…
WBGene00018073	F35H10.10	F35H10.10	4207.91	2.12827	0.114488	18.5895	3.90775e-77	2.49876e-75	-
WBGene00000558	cnc-4	R09B5.9	267.902	2.12698	0.17179	12.3813	3.29997e-35	8.27865e-34	-	cnc-4 encodes one of eleven C. elegans caenacin peptides; cnc-4 expression is strongly induced after infection by the fungus Drechmeria coniospora, suggesting that it functions as a secreted antimicrobial peptide in the innate immune response.
WBGene00020465	T12E12.6	T12E12.6	37.8618	2.12458	0.414562	5.12487	2.97739e-07	1.11867e-06	-
WBGene00000928	dao-2	M03A1.7	2159.93	2.12338	0.171656	12.3699	3.8006e-35	9.50653e-34	-	dao-2 encodes a (putatively) secreted protein with a DB module; dao-2 is down-regulated in daf-2 mutant adults by comparison with normal adults, and thus may be involved in dauer formation.
WBGene00009778	F46C5.1	F46C5.1	83.3144	2.1211	0.296084	7.16386	7.84365e-13	5.63398e-12	YES
WBGene00013852	hhat-1	ZC101.3	313.465	2.12035	0.18093	11.7191	1.01689e-31	2.20055e-30	-	hhat-1 encodes a putative protein-cysteine N-palmitoyltransferase ('hedgehog acyltransferase') orthologous to human HHAT (OMIM: 605743) and GUP1 (OMIM:608116), and paralogous to HHAT-2; since C. elegans has no HEDGEHOG homolog, the substrate and function of HHAT-1 in vivo are unclear.
WBGene00015393	C03G6.5	C03G6.5	444.911	2.11959	0.144437	14.6749	9.34053e-49	3.41663e-47	YES
WBGene00013965	ZK287.4	ZK287.4	175.778	2.11911	0.197838	10.7113	9.00488e-27	1.59049e-25	-
WBGene00022577	nstp-3	ZC250.3	71.7412	2.11896	0.313957	6.7492	1.48666e-11	9.26591e-11	-
WBGene00002110	ins-27	ZC334.11	583.231	2.1169	0.133418	15.8667	1.078e-56	4.78738e-55	-	ins-27 encodes an insulin-like peptide.
WBGene00006505	lagr-1	Y6B3B.10	267.248	2.114	0.267151	7.91313	2.51e-15	2.26727e-14	-	lagr-1 encodes an ortholog of human LASS1 (OMIM:606919) and of budding yeast Lag1p and Lac1p; LAGR-1 is required for normally high fat content in adults, and can suppress alpha-synuclein inclusion in older adults; LAGR-1 is expressed in larval and adult pharyngeal muscle; LAGR-1 is paralogous to human LASS2-6, and to C. elegans HYL-1 and HYL-2.
WBGene00194769	Y32B12C.5	Y32B12C.5	490.099	2.11256	0.177283	11.9164	9.72598e-33	2.18822e-31	-
WBGene00020801	T25D10.4	T25D10.4	419.559	2.1125	0.163602	12.9124	3.82926e-38	1.04044e-36	YES
WBGene00009221	acs-2	F28F8.2	7329.14	2.11164	0.11204	18.8472	3.10044e-79	2.05196e-77	YES	acs-2 encodes an acyl-CoA synthetase; by homology, ACS-2 is predicted to catalyze conversion of a fatty acid to Acyl-CoA for subsequent beta oxidation; accordingly, loss of acs-2 activity via RNAi results in defects in fat metabolism; an ACS-2::GFP reporter fusion protein is widely expressed and appears to localize to mitochondria; acs-2 expression is positively regulated by the NHR-49 nuclear ho…
WBGene00018260	cyp-33C7	F41B5.2	257.965	2.10806	0.19433	10.8478	2.04275e-27	3.72403e-26	-
WBGene00016675	C45G9.4	C45G9.4	576.656	2.10728	0.148424	14.1977	9.46491e-46	3.21977e-44	-
WBGene00003736	nhx-9	ZK822.3	760.654	2.10588	0.137081	15.3623	2.92877e-53	1.20911e-51	YES
WBGene00010342	F59F5.3	F59F5.3	106.785	2.10547	0.260269	8.08961	5.98561e-16	5.73573e-15	-
WBGene00003097	lys-8	C17G10.5	10340.9	2.10333	0.083858	25.082	7.81328e-139	1.41379e-136	YES	lys-8 encodes a putative lysozyme required for normal longevity,probably because it prevents killing of C. elegans by bacteria infectingits gut; LYS-8 is expressed in intestine up to the terminal bulb of thepharynx, as well as in g1 and g2 pharyngeal gland cells; LYS-8expression is induced by infection with Serratia marcescens, Pseudomonasaeruginosa, or (weakly) by Microbacterium nematophilum; LY…
WBGene00012535	Y37A1A.2	Y37A1A.2	950.609	2.10222	0.119723	17.559	5.07997e-69	2.80536e-67	-
WBGene00012027	fbxa-127	T25E12.12	35.3444	2.10021	0.433447	4.84537	1.26376e-06	4.37251e-06	-
WBGene00009166	F26F2.1	F26F2.1	23.6966	2.09995	0.494125	4.24984	2.13922e-05	6.22727e-05	-
WBGene00019731	M02D8.5	M02D8.5	712.11	2.09938	0.152067	13.8056	2.35729e-43	7.48044e-42	-
WBGene00008875	F15H10.8	F15H10.8	48.2402	2.09884	0.445288	4.71345	2.43554e-06	8.07842e-06	-
WBGene00012175	W01C9.1	W01C9.1	25.6383	2.09506	0.478397	4.37933	1.19047e-05	3.59019e-05	YES
WBGene00009144	del-3	F26A3.6	24.324	2.09317	0.507891	4.1213	3.76736e-05	0.000105515	-
WBGene00009839	fbxa-188	F47H4.8	81.9521	2.08983	0.343501	6.08393	1.17271e-09	5.9259e-09	YES	This gene encodes a protein containing an F-box, a motif predicted to mediate protein-protein interactions either with homologs of yeast Skp-1p or with other proteins; this gene's encoded protein also contains an FTH/DUF38 motif, which may also mediate protein-protein interaction.
WBGene00009775	F46B6.10	F46B6.10	25.3656	2.08884	0.574491	3.63598	0.000276928	0.000679006	-
WBGene00019029	F58B6.1	F58B6.1	71.065	2.08733	0.311411	6.70281	2.04449e-11	1.2545e-10	-
WBGene00017794	mltn-13	F25F6.1	60.5353	2.0863	0.330438	6.31375	2.72359e-10	1.48194e-09	-
WBGene00017443	F13H8.11	F13H8.11	387.344	2.08606	0.168365	12.3901	2.95537e-35	7.4251e-34	YES
WBGene00018261	cyp-33C5	F41B5.3	182.304	2.08546	0.198379	10.5125	7.56744e-26	1.29884e-24	-
WBGene00018707	oac-31	F52F10.3	144.618	2.08193	0.253056	8.22717	1.91684e-16	1.91786e-15	-
WBGene00004859	sma-5	W06B3.2	2320.27	2.08003	0.100215	20.7556	1.09183e-95	1.02602e-93	-	sma-5 encodes a serine/threonine kinase homologous to the mammalian MAP kinase MAPK7/ERK5 (OMIM:602521, required for development of extraembryonic vasculature and embryonic cardiovasculature); SMA-5 is required for normal body size morphogenesis, growth rates, and intestinal granule distribution, and for regulating the size of the intestine, body wall muscle, and hypodermis, as well as the number…
WBGene00045177	T21D12.14	T21D12.14	155.822	2.07769	0.25661	8.09667	5.64843e-16	5.4218e-15	-
WBGene00019060	acox-3	F58F9.7	1878.91	2.07691	0.130771	15.8821	8.43563e-57	3.75607e-55	YES
WBGene00020011	R11G1.2	R11G1.2	121.65	2.07543	0.241073	8.60916	7.35985e-18	8.15528e-17	-
WBGene00007899	C33D9.5	C33D9.5	86.1209	2.07492	0.273716	7.58056	3.44064e-14	2.82169e-13	-
WBGene00011468	T05C12.4	T05C12.4	94.2472	2.07336	0.273147	7.59063	3.18353e-14	2.62221e-13	-
WBGene00020663	cutl-22	T21H3.4	29.1699	2.07294	0.456354	4.5424	5.56169e-06	1.75671e-05	-
WBGene00012939	subs-4	Y47D3B.1	148.913	2.07196	0.237641	8.71885	2.8104e-18	3.21683e-17	-
WBGene00018682	aagr-4	F52D1.1	2929.02	2.07168	0.109103	18.9883	2.13208e-80	1.4448e-78	-
WBGene00009754	F46A9.1	F46A9.1	499.975	2.07147	0.151571	13.6666	1.60684e-42	4.96022e-41	YES
WBGene00015781	C14F11.6	C14F11.6	252.756	2.0714	0.226706	9.13693	6.42513e-20	8.13738e-19	YES
WBGene00008711	F11E6.8	F11E6.8	771.154	2.07028	0.145824	14.1971	9.54347e-46	3.24002e-44	-
WBGene00012892	Y45F10D.14	Y45F10D.14	80.8876	2.06847	0.279335	7.40499	1.31163e-13	1.01315e-12	-
WBGene00001564	icl-1	C05E4.9	24528.9	2.06528	0.0936744	22.0474	1.01134e-107	1.14679e-105	YES	icl-1 encodes a predicted isocitrate lyase/malate synthase, an enzyme known to function in the glyoxylate cycle; ICL-1 was identified in a screen for proteins that interact with GEX-3, a homolog of human HEM-2 which is required for embryonic development; ICL-1 appears to act downstream of DAF-16 to influence lifespan.
WBGene00006757	unc-18	F27D9.1	4242.08	2.06432	0.0839567	24.5879	1.70101e-133	2.83652e-131	-	unc-18 encodes the C. elegans ortholog of Saccharomyces cervisiae SEC1 and mammalian Munc18 proteins; UNC-18 function as a chaperone for UNC-64/syntaxin, ensuring its anterograde transport from the endoplasmic reticulum to the plasma membrane; UNC-18 also enables the docking of vesicles to synaptic regions before vesicle priming and fusion, and promotes synaptic vesicle exocytosis; UNC-18 may als…
WBGene00195051	T22D1.18	T22D1.18	25.2652	2.06346	0.52334	3.94287	8.05121e-05	0.000215015	-
WBGene00018656	txdc-12.2	F49H12.5	3263.05	2.06289	0.102946	20.0386	2.54011e-89	2.08719e-87	YES
WBGene00016657	C44E12.1	C44E12.1	392.67	2.0627	0.17627	11.7019	1.24576e-31	2.68897e-30	YES
WBGene00001185	egl-17	F38G1.2	55.9626	2.06201	0.376906	5.47088	4.47799e-08	1.87324e-07	-	egl-17 encodes a fibroblast growth factor (FGF)-like protein; egl-17 activity is required for proper migration of the sex myoblasts, the cells that give rise to the egg-laying muscles, from the posterior region of the mid-body to a more central position in the animal, flanking the center of the gonad; egl-17 is expressed in the primary and secondary vulval cell lineages and in cells in the male t…
WBGene00000402	cdh-10	C45G7.5	341.741	2.05938	0.227291	9.06056	1.29785e-19	1.61722e-18	-	cdh-10 encodes a member of the cadherin superfamily.
WBGene00018978	ttr-58	F56F4.1	27.309	2.05916	0.460202	4.47447	7.66027e-06	2.36553e-05	-
WBGene00003888	osm-8	R07G3.6	105.66	2.05788	0.276065	7.45432	9.03306e-14	7.09669e-13	-	osm-8 encodes a mucin-like secreted protein with a PST (proline/serine/threonine) domain similar to the PST domain in human mucin, Muc2; osm-8 is a negative regulator of the osmotic stress response, mutants for osm-8 show inappropriate activation of physiological responses to osmotic stress; osm-8 acts through the hypodermally expressed transmembrane protein PTR-23 to activate osmosensitive gene …
WBGene00005832	srw-85	C25F9.1	127.344	2.05772	0.284335	7.23696	4.58838e-13	3.36831e-12	-
WBGene00004122	pqn-35	F35D11.2	1483.62	2.05489	0.124913	16.4506	8.31094e-61	3.94863e-59	-	The protein product of this gene is predicted to contain a glutamine/asparagine (Q/N)-rich ('prion') domain, by the algorithm of Michelitsch and Weissman (as of the WS77 release of WormBase, i.e., in wormpep77).
WBGene00044921	F53C11.9	F53C11.9	175.09	2.05245	0.207286	9.90156	4.09827e-23	6.23501e-22	-	F53C11.9 encodes a putative secreted TIL-domain protease inhibitorparalogous to SWM-1, ISL-1, and the products of 11 other C. elegansgenes; F53C11.9 and its relatives are collectively similar to otherTIL-domain protease inhibitors from nematodes, insects, and vertebrates.
WBGene00009806	F47B8.5	F47B8.5	69.2018	2.05221	0.330053	6.21783	5.04079e-10	2.65035e-09	YES
WBGene00015791	C15C7.5	C15C7.5	3728.96	2.05172	0.105509	19.446	3.15218e-84	2.32102e-82	-
WBGene00013995	mboa-5	ZK550.1	48.1681	2.0507	0.361478	5.67308	1.40249e-08	6.2415e-08	-
WBGene00007146	B0334.6	B0334.6	68.4255	2.05064	0.326146	6.2875	3.22615e-10	1.73431e-09	-
WBGene00018602	F48D6.4	F48D6.4	7258.22	2.04972	0.102994	19.9012	3.96931e-88	3.19971e-86	YES
WBGene00044289	Y37F4.8	Y37F4.8	28.8829	2.04845	0.45552	4.49695	6.8935e-06	2.14746e-05	-
WBGene00010683	K08F8.7	K08F8.7	49.658	2.0484	0.35143	5.82875	5.58439e-09	2.60446e-08	-
WBGene00017991	clec-180	F32E10.3	760.092	2.04652	0.182634	11.2056	3.82885e-29	7.47704e-28	-
WBGene00001506	fut-2	EGAP9.2	103.092	2.04584	0.278401	7.34855	2.00375e-13	1.52151e-12	-	fut-2 encodes a unique alpha 1,2-fucosyltransferase specifically expressed in intestinal cells of larval and adult animals; recombinant FUT-2 expressed in human 293T cells exhibits a novel acceptor specificity profile compared with mammalian alpha 1,2-fucosyltransferases and the predicted protein shares very low amino acid identity with human alpha 1,2-fucosyltransferases, but its predicted type …
WBGene00011551	T06G6.12	T06G6.12	59.8955	2.04565	0.325946	6.27602	3.47344e-10	1.86137e-09	YES
WBGene00019732	M02D8.6	M02D8.6	1125.92	2.04564	0.145035	14.1044	3.56727e-45	1.18507e-43	-
WBGene00189956	Y34F4.6	Y34F4.6	147.369	2.0455	0.22728	8.99989	2.25936e-19	2.77269e-18	-
WBGene00016407	C34D10.2	C34D10.2	3402.22	2.04511	0.102823	19.8897	4.99613e-88	4.00845e-86	YES
WBGene00194663	F38B2.6	F38B2.6	420.463	2.04504	0.15243	13.4163	4.85286e-41	1.40617e-39	-
WBGene00021653	Y47G6A.30	Y47G6A.30	89.4856	2.04356	0.335306	6.09461	1.09703e-09	5.5683e-09	-
WBGene00000217	asp-4	R12H7.2	26746.7	2.04095	0.102731	19.8669	7.86793e-88	6.25354e-86	YES	asp-4 encodes an aspartyl protease homolog that is required, in parallel with ASP-3 but downstream of CLP-1 and TRA-3, for degenerative (necrotic-like) cell death in neurons induced by mutations such as mec-4(d), deg-3(d), or gsa-1(gf).
WBGene00007324	C05B5.8	C05B5.8	334.09	2.03787	0.151243	13.4742	2.21869e-41	6.529e-40	YES
WBGene00012339	W07G4.5	W07G4.5	2400.43	2.03768	0.0978895	20.8162	3.08858e-96	2.93484e-94	-
WBGene00013367	Y60A3A.23	Y60A3A.23	33.6351	2.03616	0.425141	4.78938	1.67298e-06	5.67639e-06	-
WBGene00023416	spi-1	R10H1.4	150.38	2.03593	0.295412	6.89183	5.50798e-12	3.57577e-11	-	isl-1 encodes a putative secreted TIL-domain protease inhibitorparalogous to SWM-1 and the products of 13 other C. elegans genes; ISL-1and its relatives are collectively similar to other TIL-domain proteaseinhibitors from nematodes, insects, and vertebrates, such as Ascarissuum trypsin inhibitor ATI and Onchocerca volvulus SPI-1.
WBGene00021279	Y23H5B.8	Y23H5B.8	59.2515	2.03337	0.346682	5.86523	4.48523e-09	2.11152e-08	-
WBGene00001694	grd-5	F41E6.2	6727.38	2.03256	0.12473	16.2957	1.0596e-59	4.8975e-58	YES	grd-5 encodes a hedgehog-like protein, with an N-terminal signalsequence and a C-terminal Ground domain; GRD-5 is expressed in adultanterior and posterior seam cells, overlapping GRD-3 expression; theGround domain is predicted to form a cysteine-crosslinked proteininvolved in intercellular signalling, and it has subtle similarity tothe N-terminal Hedge domain of HEDGEHOG proteins; GRD-5 is weakly…
WBGene00219274	T25G12.13	T25G12.13	22.9007	2.03248	0.527687	3.85168	0.00011731	0.000306406	-
WBGene00020909	W01A11.1	W01A11.1	4430.86	2.03022	0.0873126	23.2523	1.3498e-119	1.89741e-117	YES
WBGene00000973	dhs-9	Y32H12A.3	1642.55	2.03012	0.104428	19.4404	3.51546e-84	2.57735e-82	YES	dhs-9 encodes a member of the short-chain dehydrogenases/reductases family (SDR).
WBGene00004234	ptr-20	Y53F4B.28	655.591	2.03	0.143355	14.1606	1.60551e-45	5.43985e-44	YES	ptr-20 encodes a nematode-specific member of the sterol sensing domain(SSD) proteins, distantly paralogous to Drosophila PATCHED (PTC) andhuman PTCH (OMIM:601309, mutated in basal cell nevus syndrome); PTR-20is weakly required for normal molting from L3 to adult stages male taildevelopment; PTR-20 is also required for normal adult alae formation,growth to full size, and locomotion.
WBGene00022474	zig-9	Y119C1B.9	1710.32	2.02775	0.131148	15.4615	6.30654e-54	2.64859e-52	YES
WBGene00000655	col-79	C09G5.3	691.706	2.02713	0.184201	11.005	3.61596e-28	6.78101e-27	-
WBGene00019939	lips-17	R07G3.2	960.423	2.02595	0.200082	10.1256	4.25353e-24	6.78689e-23	YES
WBGene00011364	T02B5.3	T02B5.3	450.242	2.02298	0.136758	14.7924	1.6397e-49	6.12961e-48	-
WBGene00012901	cnp-2	Y46G5A.10	2015.74	2.02247	0.119697	16.8966	4.767e-64	2.4276e-62	-
WBGene00008829	cyp-35D1	F14H3.10	66.0177	2.02214	0.313642	6.44728	1.13872e-10	6.4198e-10	-
WBGene00010454	K01B6.3	K01B6.3	123.327	2.02188	0.259815	7.78197	7.14026e-15	6.20269e-14	-
WBGene00012186	mlt-11	W01F3.3	1638	2.02181	0.175755	11.5036	1.26544e-30	2.63774e-29	-	mlt-11 encodes one of 13 C. elegans proteins related to the mammalian Tissue Factor Pathway Inhibitors (TFPIs), serine protease inhibitors that function in blood coagulation (OMIM:152310); in C. elegans, genetic analysis indicates that mlt-11 is required for proper molting and, likely, for proper spatial and/or temporal regulation of proteolysis during the molting cycle; a mlt-11::gfp promoter fu…
WBGene00004157	pqn-75	W03D2.1	166.734	2.02156	0.222942	9.06766	1.21599e-19	1.51967e-18	-	The protein product of this gene is predicted to contain a glutamine/asparagine (Q/N)-rich ('prion') domain, by the algorithm of Michelitsch and Weissman (as of the WS77 release of WormBase, i.e., in wormpep77).
WBGene00016666	C45E5.3	C45E5.3	41.6076	2.02084	0.386648	5.22656	1.72691e-07	6.69853e-07	YES
WBGene00010057	F54D5.15	F54D5.15	240.031	2.01955	0.199389	10.1287	4.12075e-24	6.59979e-23	-
WBGene00000740	col-167	T10E10.2	16492.2	2.01895	0.138744	14.5516	5.70547e-48	2.03447e-46	-
WBGene00001063	dpy-1	M01E10.2	88.621	2.01656	0.336763	5.98805	2.12369e-09	1.03948e-08	-	dpy-1 encodes a cuticulin; DPY-1 activity is required for normal body length and alae formation; dpy-1's site of action is localized to the hyp7 syncytium, based on mosaic analysis.
WBGene00018713	F52G3.5	F52G3.5	84.9201	2.01549	0.295108	6.82966	8.51142e-12	5.43434e-11	-
WBGene00018256	cutl-28	F41A4.1	118.043	2.01503	0.267752	7.52573	5.24277e-14	4.22027e-13	-
WBGene00219915	F26A10.28	F26A10.28	34.7779	2.01415	0.402495	5.00416	5.61053e-07	2.03865e-06	-
WBGene00013763	Y113G7B.14	Y113G7B.14	567.913	2.01356	0.147209	13.6782	1.37056e-42	4.23851e-41	-
WBGene00007420	C07E3.10	C07E3.10	93.9488	2.01063	0.286114	7.02736	2.10473e-12	1.42912e-11	-
WBGene00012917	Y46G5A.29	Y46G5A.29	648.865	2.01053	0.133652	15.043	3.83956e-51	1.49103e-49	-
WBGene00195168	T13C5.9	T13C5.9	27.1618	2.0097	0.480765	4.18021	2.91238e-05	8.299e-05	-
WBGene00011575	madf-4	T07C12.11	71.1841	2.00756	0.334536	6.00102	1.96078e-09	9.63063e-09	-
WBGene00007989	fipr-22	C37A5.2	76.007	2.00404	0.360288	5.56233	2.66197e-08	1.14568e-07	YES
WBGene00020893	T28C12.6	T28C12.6	171.549	2.00151	0.264495	7.56729	3.81088e-14	3.10437e-13	-
WBGene00009942	F52F12.9	F52F12.9	124.857	2.00101	0.275232	7.27024	3.58848e-13	2.66186e-12	-
WBGene00013762	Y113G7B.12	Y113G7B.12	668.946	1.99845	0.132764	15.0527	3.31554e-51	1.29048e-49	-
WBGene00013295	Y57G11B.2	Y57G11B.2	409.768	1.99668	0.17921	11.1416	7.8717e-29	1.51803e-27	YES
WBGene00004192	prx-2	ZK809.7	117.305	1.99623	0.260142	7.67363	1.67191e-14	1.40779e-13	YES	prx-2 is orthologous to the human gene PEROXISOMAL MEMBRANE PROTEIN 3 (PXMP3; OMIM:170993), which when mutated leads to Zellweger syndrome 3 or infantile Refsum disease.
WBGene00019803	PDB1.1	PDB1.1	1734.99	1.9949	0.100937	19.7638	6.10574e-87	4.72057e-85	YES
WBGene00020134	T01B6.1	T01B6.1	198.726	1.99123	0.196573	10.1297	4.07898e-24	6.53905e-23	-
WBGene00021011	W03G1.5	W03G1.5	58.8831	1.98869	0.339024	5.86592	4.46658e-09	2.1039e-08	YES
WBGene00017754	F23F12.8	F23F12.8	49.4991	1.98838	0.37094	5.36038	8.3046e-08	3.35837e-07	-	F23F12.8 encodes a large (980-residue) protein, predicted to besecreted, with two chitin-binding peritrophin-A domains, separated by alow-complexity region; F23F12.8 is synthesized in larval and adultpharynx, a known site of chitin deposition; like CEJ-1 and CPG-2 inembryos, F23F12.8 might participate in chitin synthesis, and itsperitrophin-A domains might enable mechanical cross-linking of chiti…
WBGene00004068	pnk-1	C10G11.5	6505.26	1.98806	0.113168	17.5674	4.37924e-69	2.42627e-67	YES
WBGene00008929	F18A11.2	F18A11.2	121.111	1.98764	0.267492	7.43065	1.08066e-13	8.40465e-13	-
WBGene00022415	Y102A11A.5	Y102A11A.5	503.363	1.98763	0.197888	10.0442	9.74216e-24	1.52582e-22	-
WBGene00022665	ZK154.1	ZK154.1	831.944	1.98735	0.128997	15.4062	1.48774e-53	6.18704e-52	-
WBGene00023039	F41B5.11	F41B5.11	112.603	1.9873	0.261671	7.59467	3.08573e-14	2.54535e-13	-
WBGene00044530	F32D1.11	F32D1.11	166.722	1.98468	0.240831	8.24097	1.70822e-16	1.71518e-15	-
WBGene00019318	K02E10.4	K02E10.4	186.796	1.98423	0.215936	9.189	3.96501e-20	5.07455e-19	-
WBGene00009653	F43D9.1	F43D9.1	242.099	1.98299	0.173033	11.4602	2.09127e-30	4.32731e-29	-
WBGene00015753	C14B9.3	C14B9.3	213.919	1.98077	0.188606	10.5022	8.44131e-26	1.44445e-24	YES
WBGene00001771	gst-23	T28A11.11	38.2564	1.98069	0.400079	4.95073	7.39342e-07	2.64155e-06	-
WBGene00013574	lron-13	Y76A2B.2	84.0819	1.98058	0.2944	6.72753	1.72564e-11	1.06927e-10	-
WBGene00018353	fbxa-182	F42G2.4	263.376	1.97939	0.191369	10.3433	4.48786e-25	7.44722e-24	-	This gene encodes a protein containing an F-box, a motif predicted to mediate protein-protein interactions either with homologs of yeast Skp-1p or with other proteins; this gene's encoded protein also contains an FTH/DUF38 motif, which may also mediate protein-protein interaction.
WBGene00009901	F49E12.8	F49E12.8	74.5741	1.97925	0.332828	5.94677	2.73484e-09	1.32113e-08	-
WBGene00021496	Y40C5A.3	Y40C5A.3	31.9268	1.97879	0.449577	4.40144	1.07537e-05	3.26799e-05	-
WBGene00044618	bus-2	K08D12.5	52.8545	1.97615	0.358275	5.51572	3.4736e-08	1.47338e-07	-	bus-2 encodes a predicted glycosyltransferase that contains conserved domains of core-1 beta1,3 galactosyltransferases; bus-2 is required for bacterial infection, and for fully normal cuticle integrity; specifically, bus-2 is needed both for colonization by Microbacterium nematophilum (and the tail-swelling response to M. nematophilum infection), and for attachment of Yersinia pseudotuberculosis …
WBGene00022538	ZC190.4	ZC190.4	1010.14	1.97485	0.129594	15.2388	1.95538e-52	7.91882e-51	-
WBGene00007460	C08F11.13	C08F11.13	981.472	1.97468	0.162654	12.1404	6.45143e-34	1.50731e-32	-
WBGene00008092	gmeb-3	C44F1.2	68.3973	1.96933	0.314532	6.26112	3.82224e-10	2.03865e-09	-
WBGene00014132	ZK896.1	ZK896.1	77.6157	1.96825	0.348082	5.65454	1.56263e-08	6.90539e-08	-
WBGene00008654	pfas-1	F10F2.2	4295.28	1.96772	0.089831	21.9046	2.34578e-106	2.64235e-104	YES
WBGene00000745	col-172	F38B6.5	329.263	1.96732	0.175441	11.2135	3.49877e-29	6.84861e-28	-
WBGene00012304	cutl-4	W06D12.1	38.5933	1.96632	0.409916	4.79689	1.61149e-06	5.48526e-06	-
WBGene00007425	C08B6.4	C08B6.4	75.0612	1.96425	0.313849	6.25859	3.88473e-10	2.07003e-09	-
WBGene00017798	slc-17.8	F25G6.7	191.996	1.96351	0.288682	6.80164	1.03435e-11	6.54514e-11	-
WBGene00022396	Y97E10AR.1	Y97E10AR.1	283.931	1.96268	0.222027	8.83982	9.58695e-19	1.13161e-17	-
WBGene00013926	nep-1	ZK20.6	1739.77	1.96061	0.103003	19.0346	8.82436e-81	6.12626e-79	-	ZK20.6 encodes a neprilysin; neprilysins are thermolysin-like zinc metallopeptidases, found on the outer surface of animal cells, that negatively regulate small signalling peptides (e.g., enkephalin, tachykinin, insulin, and natriuretic peptides) by cleaving them; ZK20.6 is closely paralogous to F18A12.8, and orthologous to CG9761 in Drosophila melanogaster; more generally, ZK20.6 falls into a gr…
WBGene00020135	aakg-4	T01B6.3	798.108	1.95942	0.139467	14.0494	7.77409e-45	2.56259e-43	YES	aakg-4 encodes one of five C. elegans AMP kinase (AMPK) gamma regulatory subunits.
WBGene00016697	cyp-33C2	C45H4.17	34.5147	1.95802	0.425077	4.60627	4.09948e-06	1.31761e-05	YES
WBGene00015426	C04E6.12	C04E6.12	40.4885	1.95509	0.424616	4.60436	4.13734e-06	1.32953e-05	-
WBGene00010060	F54E4.4	F54E4.4	48.5787	1.95252	0.350187	5.57565	2.46603e-08	1.06804e-07	-
WBGene00007398	C07A4.3	C07A4.3	77.8429	1.95201	0.333722	5.8492	4.93931e-09	2.31376e-08	-
WBGene00016957	atic-1	C55F2.1	2902.22	1.94963	0.0899374	21.6776	3.33575e-104	3.54611e-102	YES
WBGene00001633	gly-8	Y66A7A.6	3370.83	1.94894	0.126496	15.4071	1.4675e-53	6.11782e-52	-	gly-8 encodes a predicted transmembrane polypeptide N-acetylgalactosaminyl transferase (ppGaNTase) similar to the essential Drosophila ppGaNTase encoded by Pgant35A; by homology, GLY-8 is predicted to function as a Golgi enzyme that catalyzes transfer of N-acetylgalactosamine to serine and threonine-containing acceptor peptides, thus initiating mucin-type O-glycosylation; as loss of gly-8 activit…
WBGene00016153	C27A2.5	C27A2.5	87.8972	1.94555	0.318626	6.10604	1.02134e-09	5.20428e-09	-
WBGene00022024	Y64H9A.2	Y64H9A.2	67.8611	1.94234	0.371997	5.22139	1.77589e-07	6.86973e-07	-
WBGene00004993	spp-8	C28C12.5	2941.9	1.94153	0.102675	18.9095	9.5311e-80	6.40769e-78	YES
WBGene00008352	fbxa-6	cTel54X.1	168.081	1.94055	0.201632	9.62423	6.31788e-22	9.03792e-21	YES	This gene encodes a protein containing an F-box, a motif predicted to mediate protein-protein interactions either with homologs of yeast Skp-1p or with other proteins; this gene's encoded protein also contains an FTH/DUF38 motif, which may also mediate protein-protein interaction.
WBGene00010336	acox-1.6	F59F4.1	1011.45	1.93984	0.120515	16.0962	2.713e-58	1.24047e-56	-
WBGene00010907	M88.4	M88.4	134.913	1.9368	0.236121	8.20259	2.35261e-16	2.34146e-15	-
WBGene00044294	C01B10.11	C01B10.11	1025.22	1.93631	0.123758	15.646	3.53732e-55	1.5232e-53	-	C01B10.11 encodes a novel protein, conserved amongst nematodes; loss of C01B10.11 function via large-scale RNAi experiments indicates that C01B10.11 is required for coordinated locomotion and normal body morphology; expression studies indicate that C01B10.11 mRNA is enriched in the intestine.
WBGene00020157	T02B11.6	T02B11.6	37.0977	1.9363	0.406575	4.76248	1.91231e-06	6.44983e-06	YES
WBGene00015631	clec-89	C09D1.2	49.5641	1.93623	0.35765	5.41377	6.17129e-08	2.54097e-07	-
WBGene00004987	spp-2	T08A9.12	860.908	1.9343	0.114297	16.9234	3.02311e-64	1.54415e-62	YES	spp-2 encodes an antimicrobial peptide that belongs to the SPP-protein family, called caenopores, with structural similarity to saposin-like proteins (SAPLIPs), the amoebapores and the mammalian NK-lysin and granulysin; caenopores are part of the worm's innate immune system and interact with and eliminate bacteria via membrane pore-forming activity; C. elegans has at least 33 putative SPP protein…
WBGene00011821	cdf-2	T18D3.3	581.787	1.93213	0.134996	14.3125	1.82842e-46	6.33395e-45	-	cdf-2 encodes a protein similar to members of the cation diffusion facilitator (CDF) family of transmembrane proteins and is most similar to vertebrate ZnT-2; two other elegans CDF proteins, cdf-1 and sur-7 have also been identified; CDF proteins regulate the transport of heavy metal ions like zinc; cdf-2 responds to dietary zinc as cdf-2 transcript levels can be correlated with dietary zinc conc…
WBGene00000739	col-166	T07H6.3	11466.8	1.93203	0.131139	14.7327	3.9736e-49	1.46292e-47	-
WBGene00015284	C01B10.10	C01B10.10	541.319	1.93166	0.14781	13.0685	4.98434e-39	1.38301e-37	-
WBGene00086568	Y2H9A.6	Y2H9A.6	38.0771	1.93129	0.401764	4.80703	1.53186e-06	5.23202e-06	-
WBGene00011928	cutl-12	T22C8.7	132.473	1.92998	0.265905	7.25815	3.92411e-13	2.89944e-12	-
WBGene00010457	K01C8.2	K01C8.2	39.0961	1.92937	0.401004	4.81135	1.49916e-06	5.12855e-06	-
WBGene00011643	slc-17.9	T09B9.2	124.861	1.9287	0.24145	7.988	1.37143e-15	1.27468e-14	YES
WBGene00016097	C25E10.8	C25E10.8	671.209	1.92842	0.120811	15.9622	2.34267e-57	1.05414e-55	YES	C25E10.8 encodes a putative secreted TIL-domain protease inhibitorparalogous to SWM-1, ISL-1, and the products of 11 other C. elegansgenes; C25E10.8 and its relatives are collectively similar to otherTIL-domain protease inhibitors from nematodes, insects, and vertebrates;despite both swm-1 and C25E10.8 being mutated by the swm-1(ok1193)deletion, transgenic rescue of swm-1(ok1193) by SWM-1 alone l…
WBGene00020006	set-15	R11E3.4	481.393	1.92417	0.14957	12.8647	7.11136e-38	1.91996e-36	-	set-15 encodes a SET domain-containing protein required for normally short lifespan; SET-15 has no non-nematode orthologs, but several paralogs (SET-6, SET-13, SET-19, SET-20, SET-21, and SET-32); set-15(RNAi) results in an extended lifespan.
WBGene00009541	cutl-17	F38E11.4	25.2027	1.92317	0.516068	3.72658	0.000194098	0.000488447	-
WBGene00007414	C07E3.3	C07E3.3	489.725	1.92212	0.145874	13.1766	1.19717e-39	3.35463e-38	YES
WBGene00009311	mltn-1	F32A11.7	188.971	1.91931	0.267892	7.1645	7.8071e-13	5.61009e-12	-
WBGene00011971	lron-9	T23G11.6	971.477	1.91814	0.125189	15.3219	5.45755e-53	2.24764e-51	-
WBGene00006611	tre-5	C23H3.7	155.54	1.91368	0.3098	6.17715	6.52682e-10	3.39806e-09	-
WBGene00010792	K12G11.6	K12G11.6	91.1641	1.91356	0.316023	6.05512	1.4031e-09	7.01511e-09	-
WBGene00008954	F19C6.5	F19C6.5	323.252	1.90879	0.159931	11.9351	7.77007e-33	1.7528e-31	-
WBGene00021121	W09G12.7	W09G12.7	165.659	1.90817	0.234507	8.13693	4.05423e-16	3.93823e-15	-
WBGene00020903	acd-5	T28F2.7	441.613	1.90728	0.140749	13.5509	7.82486e-42	2.33907e-40	-
WBGene00000497	chs-2	F48A11.1	775.135	1.90709	0.12763	14.9424	1.74674e-50	6.64659e-49	-	chs-2 encodes a putative chitin synthase, paralogous to CHS-1; CHS-2 isrequired for synthesis of chitin lining the inner pharyngeal surface(primarily in the buccal cavity and grinder), while CHS-1 is dispensablefor pharyngeal chitin; CHS-2 is also required for normal pharyngealshape and function, and for larval viability; chs-2(RNAi) animals haveabnormally large, misshapen grinders, and arrest as…
WBGene00014006	ZK596.1	ZK596.1	365.928	1.90665	0.193217	9.86791	5.73451e-23	8.66237e-22	-
WBGene00001772	gst-24	F37B1.1	368.2	1.90533	0.25289	7.53422	4.91252e-14	3.95818e-13	-
WBGene00006649	tth-1	F08F1.8	1070.8	1.90517	0.124461	15.3074	6.82215e-53	2.7961e-51	YES	tth-1 encodes a thymosin beta ortholog that contains four functionally distinct thymosin beta repeats; in vitro, TTH-1 binds multiple actin monomers as well as filamentous actin suggesting that, as its homology predicts, TTH-1 plays a direct role in regulating actin polymerization and cytoskeletal organization in C. elegans; consistent with this, loss of tth-1 activity via a deletion mutation tha…
WBGene00007949	C35A5.5	C35A5.5	30.0241	1.9048	0.48066	3.96289	7.40465e-05	0.000199313	-
WBGene00019290	K02A2.5	K02A2.5	66.5105	1.90413	0.310498	6.13252	8.64953e-10	4.42999e-09	-
WBGene00016132	C26B9.2	C26B9.2	37.3455	1.90285	0.416278	4.57109	4.85184e-06	1.54541e-05	-
WBGene00007174	mboa-1	B0395.2	130.234	1.90156	0.253995	7.48658	7.06911e-14	5.60814e-13	-	mboa-1 encodes a putative acyl-Coenzyme A:cholesterol ('sterol') O-acyltransferase, orthologous to human SOAT1 (OMIM:102642); MBOA-1 is required for normal locomotion and normally long lifespan in mass RNAi assays; mboa-1 is expressed in the seam cells and nervous systems of larvae and adults, and in the adult reproductive system.
WBGene00012255	lpr-6	W04G3.1	318.248	1.90004	0.225163	8.43852	3.21369e-17	3.40571e-16	-	lpr-6 encodes one of seven C. elegans proteins related to the lipocalin family of structurally related, low molecular weight, secreted proteins that bind and transport lipophilic molecules and participate in intercellular signaling; lpr-6 has been reported to be expressed in the amphid sensory neurons.
WBGene00002088	ins-5	ZK84.3	112.79	1.89779	0.23748	7.99134	1.33475e-15	1.24331e-14	-	ins-5 encodes an insulin-like peptide of the insulin superfamily of proteins (OMIM:176730, 147440); INS-5 is one of 38 insulin-like peptides in C. elegans and is expressed in the amphid sensory neurons, labial neurons, the nerve ring, other neurons, and the vulva; the precise role of INS-5 in C. elegans development is not yet clear as loss of function does not result in a mutant phenotype.
WBGene00007331	pho-11	C05C10.4	14058.3	1.89665	0.0877961	21.6029	1.68683e-103	1.77107e-101	-
WBGene00018325	F42A6.3	F42A6.3	32.4588	1.89623	0.437476	4.33448	1.46106e-05	4.35757e-05	-
WBGene00001751	gst-3	K08F4.11	131.534	1.8962	0.248366	7.63469	2.2636e-14	1.87996e-13	YES	gst-3 encodes a predicted glutathione S-transferase.
WBGene00021337	Y34F4.2	Y34F4.2	515.939	1.89595	0.161058	11.7719	5.45011e-32	1.18847e-30	YES
WBGene00003664	nhr-74	C27C7.3	29.5482	1.89512	0.484892	3.90834	9.29336e-05	0.00024591	YES
WBGene00012239	W04A8.4	W04A8.4	353.038	1.89458	0.171456	11.05	2.19309e-28	4.15394e-27	-
WBGene00018738	swip-10	F53B1.6	86.6873	1.8943	0.261495	7.24411	4.35295e-13	3.19962e-12	-
WBGene00018472	nep-16	F45E4.7	65.002	1.89421	0.32567	5.81635	6.0145e-09	2.789e-08	-
WBGene00010698	K08H10.6	K08H10.6	176.664	1.89293	0.205716	9.20165	3.5251e-20	4.53543e-19	-
WBGene00017018	D1014.5	D1014.5	134.929	1.89229	0.26246	7.20984	5.60192e-13	4.08239e-12	-
WBGene00000760	col-187	C30F2.1	25.8137	1.8911	0.492275	3.84154	0.000122265	0.000318222	-
WBGene00019545	K09B3.1	K09B3.1	34.3799	1.89008	0.446081	4.23708	2.26447e-05	6.55821e-05	-
WBGene00017716	sups-1	F22F4.1	443.822	1.8893	0.163146	11.5804	5.17993e-31	1.09584e-29	-
WBGene00017761	F23H11.6	F23H11.6	32.5092	1.88849	0.438497	4.30674	1.65679e-05	4.89906e-05	-
WBGene00004228	ptr-14	R09H10.4	1130.15	1.88848	0.103712	18.2089	4.38694e-74	2.66491e-72	YES	ptr-14 encodes a nematode-specific member of the sterol sensing domain(SSD) proteins, distantly paralogous to Drosophila PATCHED (PTC) andhuman PTCH (OMIM:601309, mutated in basal cell nevus syndrome); PTR-14is weakly required for normal molting from L4 to adult stages; PTR-14 isalso required for normal growth to full size and locomotion.
WBGene00235114	ZK105.13	ZK105.13	34.8208	1.88772	0.404349	4.66854	3.0335e-06	9.92245e-06	-
WBGene00022743	mlt-7	ZK430.8	2900.1	1.88751	0.306545	6.15736	7.39683e-10	3.82061e-09	-	mlt-7 encodes an animal heme peroxidase; MLT-7 is required for formation of the C. elegans cuticle and normal molting; specifically, MLT-7 functions in combination with BLI-3/DUOX for proper cross-linking of cuticular collagens; when expressed in vitro, MLT-7 exhibits peroxidase activity; MLT-7 is expressed in the hypodermis, which synthesizes the cuticle, at each larval molt.
WBGene00020426	T10H10.2	T10H10.2	493.909	1.88741	0.149359	12.6367	1.32475e-36	3.46657e-35	-
WBGene00044073	tag-244	C34H4.3	516.709	1.88632	0.17289	10.9105	1.02691e-27	1.89443e-26	-
WBGene00008095	C44H4.6	C44H4.6	54.3068	1.88597	0.369755	5.10061	3.38565e-07	1.26453e-06	-
WBGene00000623	col-46	Y18H1A.13	82.6327	1.8857	0.360311	5.23353	1.66301e-07	6.46982e-07	-	col-46 encodes a cuticle collagen.
WBGene00009803	F47B8.2	F47B8.2	511.539	1.88484	0.165186	11.4104	3.70951e-30	7.58354e-29	YES
WBGene00000535	cpi-1	K08B4.6	4103.92	1.88409	0.0951486	19.8015	2.88739e-87	2.28426e-85	YES	cpi-1 encodes a homolog of cysteine protease inhibitors (cystatins); cpi-1 is at least superficially dispensable for viability and gross morphology.
WBGene00012585	lips-15	Y38E10A.7	1391.4	1.88345	0.109224	17.244	1.24191e-66	6.60112e-65	YES
WBGene00011548	T06G6.6	T06G6.6	362.192	1.88336	0.22194	8.4859	2.14055e-17	2.30289e-16	-
WBGene00009229	F28G4.4	F28G4.4	34.8675	1.88253	0.429607	4.38199	1.176e-05	3.55096e-05	-
WBGene00001758	gst-10	Y45G12C.2	4035.18	1.88175	0.126787	14.8418	7.86642e-50	2.96017e-48	YES	gst-10 encodes a glutathione S-transferase with similarity to the pi class of human glutathione S-transferases; GST-10 catalyzes the conjugation of glutathione to 4-hydroxynonenal in vitro.
WBGene00016247	C30B5.6	C30B5.6	162.909	1.88008	0.260862	7.20719	5.71194e-13	4.159e-12	-
WBGene00000778	cpn-2	D1069.2	418.954	1.87875	0.145823	12.8837	5.55755e-38	1.50389e-36	-	cpn-2 encodes a calponin homolog, more similar to the calponin paralogs transgelin (SM22 alpha) or neuronal protein NP25 than to calponin per se.
WBGene00012531	Y32F6B.1	Y32F6B.1	2272.33	1.8776	0.137468	13.6584	1.79804e-42	5.52037e-41	-
WBGene00021675	Y48G1BR.1	Y48G1BR.1	1374.86	1.87653	0.138915	13.5085	1.39315e-41	4.13545e-40	-
WBGene00013875	ZC376.3	ZC376.3	603.266	1.87628	0.13525	13.8726	9.28434e-44	2.97957e-42	-
WBGene00001723	grl-14	T03D8.4	44.6843	1.87603	0.388837	4.82472	1.402e-06	4.81848e-06	-	grl-14 encodes a hedgehog-like protein, with an N-terminal signalsequence and a C-terminal Ground-like (Grl) domain; GRL-14 is expressedin intestine, head mesodermal cell, hypodermis, seam cells, and uterinemuscle, larval arcade cells and reproductive system, and the developingvulva; the Grl domain is predicted to form a cysteine-crosslinkedprotein involved in intercellular signalling, and it has…
WBGene00018702	F52E4.5	F52E4.5	406.728	1.87229	0.189668	9.87138	5.53946e-23	8.38262e-22	YES
WBGene00010167	bgnt-1.6	F56H6.6	28.9876	1.87114	0.444863	4.2061	2.59814e-05	7.45853e-05	-
WBGene00003786	npa-1	VC5.3	39808.8	1.86853	0.101697	18.3735	2.14111e-75	1.35383e-73	YES	npa-1 encodes a large polyprotein precursor that is posttranslationally cleaved to multiple units of ~14.5kDa, each of which is a strong binding protein for fatty acids and retinol (Vitamin A); the lipid binding sites of NPA-1-derived peptides are unusually apolar; NPA-1-derived peptides probably are carrier proteins that enable distribution of these lipids within nematodes; NPA-1-derived peptide…
WBGene00043534	W02B12.13	W02B12.13	117.543	1.86736	0.27543	6.7798	1.20345e-11	7.56726e-11	-
WBGene00000237	bam-2	Y71F9AR.1	1327.16	1.86686	0.12398	15.0578	3.06955e-51	1.19748e-49	YES	bam-2 encodes a 1007-residue protein with a predicted N-terminal signalsequence and C-terminal transmembrane sequence, and a central concanavalinA-like lectin/glucanase motif, but no obvious homologs outside ofnematodes; BAM-2 is suggested to be related to neurexins on the basis of weaksimilarities in putatively shared sequence motifs; bam-2 mutants have VCaxon branches that overshoot their norma…
WBGene00009215	thn-2	F28D1.5	553.241	1.8667	0.156065	11.9611	5.68367e-33	1.29763e-31	YES
WBGene00004259	pyr-1	D2085.1	6162.01	1.86422	0.0863972	21.5774	2.93165e-103	3.04052e-101	-	pyr-1 encodes the C. elegans protein CAD which is orthologous to the human gene Carbamyl phosphate synthetase I (CPS1); pyr-1 encodes a single protein with predicted carbamoyl phosphate synthetase, aspartate transcarbamoylase, and dihydroorotase activities (CAD), which is involved in pyrimidine biosynthesis; pyr-1 mutants can be rescued by the supply of exogenous pyrimidines; genetic interaction …
WBGene00017315	ugt-36	F09G2.6	117.94	1.86346	0.234633	7.94203	1.989e-15	1.81789e-14	YES
WBGene00000701	col-127	F54D1.3	189.316	1.86092	0.283107	6.57319	4.92489e-11	2.88654e-10	-
WBGene00016276	C30G12.4	C30G12.4	82.3761	1.85801	0.306558	6.06086	1.35397e-09	6.78742e-09	-
WBGene00044492	Y54G2A.49	Y54G2A.49	193.426	1.8579	0.19768	9.3985	5.53472e-21	7.54327e-20	-
WBGene00044683	C36E6.8	C36E6.8	363.069	1.85731	0.187247	9.91909	3.4389e-23	5.25538e-22	-
WBGene00000971	dhs-7	E04F6.7	288.728	1.85564	0.192073	9.66116	4.40831e-22	6.34894e-21	-
WBGene00194932	F54F7.11	F54F7.11	41.2513	1.85562	0.460318	4.03116	5.55032e-05	0.000152218	-
WBGene00018374	tag-343	F43B10.2	969.121	1.85471	0.135825	13.6552	1.87982e-42	5.76104e-41	-
WBGene00017305	nspb-12	F09F7.8	349.278	1.85406	0.249052	7.44447	9.73346e-14	7.61529e-13	-
WBGene00001439	fkh-7	F26D12.1	1035.62	1.85195	0.11817	15.6719	2.35275e-55	1.01568e-53	YES	fkh-7 encodes one of 15 forkhead transcriptional regulators encoded by the C. elegans genome; by homology, FKH-7 is predicted to function as a transcription factor that regulates gene expression during development; however, as loss of fkh-7 activity via RNA-mediated interference (RNAi) does not result in any obvious abnormalities, the precise role of FKH-7 in C. elegans development and/or behavio…
WBGene00009155	lhfp-4	F26D10.11	39.3208	1.85082	0.455599	4.06239	4.85721e-05	0.00013427	-	F26D10.11 encodes an ortholog of murine TMHS (mutated in hurry-scurry/hscy mice), a predicted tetraspan membrane protein required for stereociliary function and a possible ortholog of human DFNB53; the cysteine mutated in hscy mice is conserved in F26D10.11.
WBGene00003524	nas-5	T23H4.3	227.151	1.84904	0.21323	8.6716	4.26073e-18	4.82175e-17	YES	nas-5 encodes an astacin-like metalloprotease; loss of nas-5 activity in an RNAi hypersensitive strain results in axon guidance defects, including a failure of DD/VD motoneuron commissures to reach the dorsal cord, defasciculation of the dorsal nerve cord, and midline crossing defects in the ventral nerve cord.
WBGene00219726	linc-116	T04A6.8	21.9977	1.84804	0.501446	3.68542	0.000228326	0.000568025	-
WBGene00011136	R08A2.5	R08A2.5	29.235	1.84761	0.461656	4.00215	6.27703e-05	0.000170935	-
WBGene00017430	bcl-11	F13H6.1	3847.59	1.84699	0.133914	13.7924	2.83285e-43	8.95613e-42	-
WBGene00010811	hmit-1.3	M01F1.5	1490.26	1.84653	0.124555	14.8251	1.00904e-49	3.78035e-48	-	hmit-1.3 encodes one of three C. elegans proton (H+)-dependent myo-inositol transporters; loss of hmit-1.3 activity via large-scale RNAi result in no obvious abnormalities but by homology, HMIT-1.3 is predicted to function as a plasma membrane protein required for the regulated uptake of myo-inositol and thus potentially for regulation of cell signaling and intracellular osmolarity.
WBGene00003541	nas-22	T11F9.6	248.402	1.84649	0.208596	8.85199	8.59705e-19	1.019e-17	-	nas-22 encodes an astacin-like metalloprotease; large-scale expression studies reveal that a nas-22::GFP promoter fusion is expressed in the uterus, uterine and vulval muscles, and uterine seam cell.
WBGene00013887	nspa-5	ZC412.6	116.882	1.84587	0.316904	5.82471	5.72115e-09	2.6646e-08	YES
WBGene00017257	F08F1.3	F08F1.3	502.862	1.84565	0.162219	11.3776	5.4089e-30	1.10048e-28	YES
WBGene00019520	K08B12.1	K08B12.1	249.346	1.84531	0.225351	8.1886	2.64272e-16	2.60731e-15	-
WBGene00004301	ram-5	T24C2.1	107.417	1.84494	0.280576	6.57554	4.84767e-11	2.84422e-10	-	ram-5 encodes a novel transmembrane protein; during male tail development, ram-5 activity is required in ray structural cells for proper sensory ray morphogenesis; a RAM-5::GFP fusion protein is expressed in all of the ray structural cells of the male tail, as well as additional sensory support cells in both hermaphrodites and males, including those of the inner labial sensilla as well as the ADE…
WBGene00019978	hacd-1	R09B5.6	8247.66	1.84303	0.106439	17.3154	3.59917e-67	1.93729e-65	YES
WBGene00015067	B0238.1	B0238.1	482.007	1.84231	0.137438	13.4046	5.68064e-41	1.64044e-39	YES
WBGene00004221	ptr-6	C54A12.1	454.133	1.83995	0.143955	12.7815	2.08131e-37	5.56619e-36	-	ptr-6 encodes an ortholog of Drosophila and human PTCHD3, which definesone of seven paralogous families of sterol sensing domain (SSD)proteins; PTR-6 is weakly required for normal molting from L4 to adultstages; however, PTR-6 in conjunction with PTR-1 and PTR-10 is stronglyrequired for both molting and viability, with triple ptr-1/-6/-10 RNAianimals showing pronounced molting defects and lethali…
WBGene00018299	F41G3.2	F41G3.2	31.3033	1.83989	0.455289	4.04115	5.31901e-05	0.00014637	-
WBGene00011564	ugt-50	T07C5.1	2047.73	1.83901	0.104075	17.67	7.13685e-70	4.01956e-68	-
WBGene00021052	W06A11.1	W06A11.1	110.013	1.83702	0.235764	7.79177	6.60754e-15	5.75462e-14	-
WBGene00020522	T15B7.10	T15B7.10	140.716	1.83698	0.219447	8.37095	5.71552e-17	5.93138e-16	-
WBGene00007384	swt-3	C06G8.1	4537.7	1.83552	0.100137	18.33	4.7663e-75	2.948e-73	YES
WBGene00012969	Y48A6B.8	Y48A6B.8	98.9261	1.83305	0.266532	6.87741	6.09487e-12	3.94024e-11	-
WBGene00009349	F32H5.3	F32H5.3	132.389	1.83256	0.257535	7.11577	1.1129e-12	7.83498e-12	-
WBGene00020386	cyp-34A4	T09H2.1	230.771	1.83173	0.200413	9.13979	6.25712e-20	7.93642e-19	YES
WBGene00007363	stdh-1	C06B3.4	1160.22	1.82932	0.132825	13.7724	3.73543e-43	1.17659e-41	YES	stdh-1 encodes a putative steroid dehydrogenase required for normally short lifespan; STDH-1 is orthologous to human HSD17B3 (OMIM:605573, mutated in pseudohermaphroditism), HSD17B12 (OMIM:609574), and HSDL1, and paralogous to LET-767 and STDH-2/-4; STDH-1 is expressed in larval intestine, and in both larval and adult body wall muscle and neurons.
WBGene00020118	R155.4	R155.4	26.8521	1.82771	0.4841	3.77547	0.000159706	0.000407934	YES
WBGene00077714	R102.11	R102.11	136.837	1.82734	0.230778	7.91818	2.4101e-15	2.18166e-14	-
WBGene00012139	T28F4.4	T28F4.4	743.894	1.82731	0.180716	10.1115	4.91251e-24	7.80177e-23	-
WBGene00044212	Y68A4A.13	Y68A4A.13	86.9302	1.82622	0.263864	6.92106	4.48279e-12	2.93578e-11	-
WBGene00019368	K03H6.2	K03H6.2	936.974	1.82613	0.127397	14.3342	1.33808e-46	4.65429e-45	YES
WBGene00008439	mfb-1	DY3.6	384.079	1.82527	0.160417	11.3783	5.36345e-30	1.09254e-28	-
WBGene00006591	toh-1	T24A11.3	1741.9	1.82331	0.180898	10.0792	6.8273e-24	1.07424e-22	-	toh-1 encodes an astacin-like metalloprotease; TOH-1 is predicted to function as a secreted protease; experiments that specifically assessed toh-1's role in molting indicate that toh-1(RNAi) causes no abnormal phenotypes.
WBGene00021870	samt-1	Y54G2A.4	1235.35	1.81866	0.115704	15.7182	1.13581e-55	4.9663e-54	-
WBGene00023460	F46H6.5	F46H6.5	33.0965	1.81496	0.440316	4.12195	3.75687e-05	0.000105238	-
WBGene00000902	daf-6	F31F6.5	178.989	1.81481	0.214677	8.45367	2.82282e-17	3.00836e-16	-	daf-6 encodes a Patched-related protein; daf-6 is required for amphid channel morphogenesis and thus, also for normal morphology of the outer labial sensilla; specifically, daf-6 is required for restricting the amphid sensory compartment diameter; daf-6 mutants display defects in several neuron-mediated functions including dauer larvae formation, chemotaxis, osmotic avoidance, male mating, negati…
WBGene00011083	glo-1	R07B1.12	219.701	1.8132	0.193685	9.36161	7.85322e-21	1.06181e-19	-	glo-1 encodes a member of the Rab family of small GTPases that is similar to the vertebrate Rab32 and Rab38 proteins and Drosophila Rab-RP1/Lightoid; throughout development, glo-1 activity is required for biogenesis of the lysosome-related gut granules; in addition, glo-1 activity is required during embryonic development for normal body morphogenesis; in regulating gut granule formation, glo-1 ac…
WBGene00007250	nspb-8	C01G12.10	416.911	1.8127	0.231553	7.82845	4.93929e-15	4.34172e-14	-
WBGene00010522	K03A11.5	K03A11.5	448.085	1.8121	0.163624	11.0748	1.66226e-28	3.16257e-27	YES
WBGene00001704	grd-15	Y87G2A.15	100.299	1.81084	0.263442	6.87377	6.25282e-12	4.03774e-11	-	grd-15 encodes a hedgehog-like protein, with an N-terminal signalsequence and a C-terminal Ground domain; GRD-15 is expressed in amphidsocket cells; the Ground domain is predicted to form acysteine-crosslinked protein involved in intercellular signalling, andit has subtle similarity to the N-terminal Hedge domain of HEDGEHOGproteins; grd-15 has no obvious function in RNAi assays.
WBGene00006610	tre-4	F15A2.2	603.843	1.8101	0.132707	13.6399	2.32024e-42	7.07257e-41	YES
WBGene00016193	C28H8.2	C28H8.2	82.6481	1.8098	0.307148	5.89226	3.80951e-09	1.81045e-08	-
WBGene00013849	ZC84.6	ZC84.6	53.5861	1.80927	0.382872	4.72552	2.29532e-06	7.64014e-06	-
WBGene00011103	R07E3.2	R07E3.2	297.121	1.80884	0.488383	3.70373	0.000212454	0.000531339	-
WBGene00001428	fkb-3	C05C8.3	2128.55	1.80767	0.110681	16.3323	5.81942e-60	2.69707e-58	-	fkb-3 encodes a peptidylprolyl cis/trans isomerase homologous to mammalian FK506 immunosuppressant-binding protein 9; FKB-3 expression is positively regulated by signaling through the DAF-2 insulin receptor-like pathway and the activity of the DAF-16 fork-head transcription factor suggesting that FKB-3 could play a role in metabolism and longevity; however, as loss of FKB-3 function via RNA-media…
WBGene00044697	poml-4	K05F6.11	47.9425	1.8076	0.349177	5.17675	2.2579e-07	8.62056e-07	YES
WBGene00016259	C30F8.3	C30F8.3	128.47	1.80665	0.257206	7.02414	2.15382e-12	1.46128e-11	-
WBGene00018174	F38B6.4	F38B6.4	2785.36	1.80485	0.0881843	20.4668	4.25421e-93	3.76874e-91	YES
WBGene00014173	ZK970.7	ZK970.7	167.453	1.80419	0.245967	7.33509	2.21577e-13	1.67651e-12	-	ZK970.7 encodes, along with C06A8.3, one of two C. elegans proteins with similarity to the Onchocerca volvulus Ov17 hypodermal antigen; ZK970.7 expression increases in lin-35; slr-2 doubly mutant animals and in response to stressors such as ionizing radiation and bacterial infection.
WBGene00044166	C54C6.7	C54C6.7	61.5978	1.80345	0.334958	5.38411	7.28031e-08	2.97456e-07	-
WBGene00008040	ttr-5	C40H1.5	1240.83	1.80301	0.103255	17.4616	2.80751e-68	1.53546e-66	YES	C40H1.5 encodes a protein containing a predicted signal sequence followed by a transthyretin-like domain; the product of C40H1.5 belongs to a family of apparently nematode-specific proteins whose function is not yet known.
WBGene00015968	C18C4.7	C18C4.7	1975.55	1.8028	0.100201	17.9919	2.25676e-72	1.33282e-70	-
WBGene00012755	Y41C4A.8	Y41C4A.8	438.268	1.79975	0.13924	12.9255	3.23077e-38	8.79234e-37	-
WBGene00017905	F28F5.6	F28F5.6	411.184	1.79917	0.149702	12.0184	2.84594e-33	6.56806e-32	-
WBGene00000691	col-117	T28C6.4	4618.76	1.79909	0.348819	5.15766	2.50055e-07	9.49794e-07	-
WBGene00195084	C43C3.4	C43C3.4	40.6218	1.79791	0.425802	4.2224	2.41719e-05	6.97556e-05	-
WBGene00018697	F52E1.9	F52E1.9	360.255	1.79718	0.162916	11.0313	2.70004e-28	5.10277e-27	-
WBGene00016806	C50D2.2	C50D2.2	180.105	1.79641	0.209041	8.59359	8.42943e-18	9.31619e-17	-
WBGene00008799	F14E5.1	F14E5.1	128.576	1.79634	0.224537	8.00019	1.24232e-15	1.15911e-14	-
WBGene00000399	cdh-7	R05H10.6	171.246	1.79248	0.239538	7.4831	7.25909e-14	5.74546e-13	-
WBGene00021215	Y18H1A.11	Y18H1A.11	200.359	1.79239	0.207221	8.6497	5.16359e-18	5.80102e-17	-
WBGene00009840	fbxa-189	F47H4.9	218.126	1.78761	0.218283	8.18941	2.6251e-16	2.59746e-15	-	This gene encodes a protein containing an F-box, a motif predicted to mediate protein-protein interactions either with homologs of yeast Skp-1p or with other proteins; this gene's encoded protein also contains an FTH/DUF38 motif, which may also mediate protein-protein interaction.
WBGene00018641	F49E10.4	F49E10.4	124.859	1.78684	0.235661	7.58226	3.39583e-14	2.78628e-13	-
WBGene00001877	his-3	T10C6.12	89.8673	1.78672	0.294236	6.07243	1.2599e-09	6.34202e-09	-	his-3 encodes an H2A histone; by homology, HIS-3 is predicted to function as a nucleosome component required for packaging of DNA into chromatin; his-3 is a replication-dependent histone locus that resides in the HIS1 cluster on chromosome V.
WBGene00018143	oac-23	F37C4.3	107.715	1.78641	0.236276	7.56067	4.00996e-14	3.2603e-13	-
WBGene00015116	pacs-1	B0286.3	3324.65	1.78507	0.091977	19.4078	6.63096e-84	4.8406e-82	YES
WBGene00006947	wrt-1	ZK1290.12	427.744	1.78448	0.216228	8.25276	1.54773e-16	1.56141e-15	-
WBGene00000401	cdh-9	F59C12.1	198.224	1.78142	0.186145	9.57006	1.06846e-21	1.50942e-20	-	cdh-9 encodes a member of the cadherin superfamily of transmembrane glycoproteins that mediate homophilic cell-cell adhesion; as loss of CDH-9 activity via RNA-mediated interference (RNAi) does not result in any abnormalities, the precise role of CDH-9 in C. elegans development and/or behavior is not yet known.
WBGene00003518	nac-2	R107.1	470.827	1.78087	0.143651	12.3972	2.70626e-35	6.80929e-34	-	nac-2 encodes a high affinity sodium-coupled citrate transporter that is orthologous to the mammalian citrate transporter NaCT and is one of four C. elegans proteins related to Drosophila Indy; when expressed in a heterologous system, NAC-2 exhibits high affinity sodium/citrate and sodium/succinate cotransporter activity, although the transport rate for citrate is much higher than that for succin…
WBGene00011712	T11F9.10	T11F9.10	26.7025	1.77888	0.476441	3.73367	0.000188707	0.000476148	-
WBGene00007938	C34F6.1	C34F6.1	289.188	1.77486	0.227313	7.80802	5.80924e-15	5.08279e-14	-
WBGene00015231	cutl-14	B0511.5	95.4113	1.77352	0.256211	6.92211	4.44951e-12	2.9187e-11	-
WBGene00011838	T19C4.1	T19C4.1	101.645	1.77193	0.241431	7.33927	2.14764e-13	1.62568e-12	-
WBGene00019444	frpr-11	K06C4.8	160.242	1.77081	0.24503	7.22694	4.9399e-13	3.61388e-12	-
WBGene00003768	nlp-30	B0213.5	303.681	1.76978	0.206681	8.56286	1.10102e-17	1.20743e-16	-	nlp-30 encodes five predicted neuropeptide-like proteins; in C. elegans, nlp-30 is part of the YGGWamide neuropeptide family that also contains nlp-24, nlp-25, and nlp-27-32; nlp-30 is expressed in the hypodermis, suggesting that the peptides it encodes may have a non-neuronal function; as loss of nlp-30 activity via large-scale RNAi screens does not result in any obvious abnormalities, the preci…
WBGene00045456	C10A4.9	C10A4.9	176.297	1.76873	0.220957	8.00488	1.19587e-15	1.11823e-14	-
WBGene00018952	F56C9.8	F56C9.8	746.322	1.76712	0.131884	13.399	6.12533e-41	1.76586e-39	-
WBGene00019495	sdz-24	K07E8.3	2865.42	1.76516	0.109324	16.1461	1.21021e-58	5.54836e-57	YES
WBGene00018262	cyp-33C3	F41B5.4	375.318	1.76383	0.153727	11.4738	1.78585e-30	3.70886e-29	YES
WBGene00020703	T22F7.4	T22F7.4	227.383	1.76378	0.181027	9.74316	1.9733e-22	2.89844e-21	YES
WBGene00018346	F42C5.4	F42C5.4	207.73	1.76342	0.182806	9.64643	5.08983e-22	7.3119e-21	-
WBGene00000707	col-133	F52B11.4	35730.4	1.76292	0.150384	11.7227	9.74639e-32	2.11449e-30	-
WBGene00006666	twk-11	F20A1.7	94.5495	1.7602	0.274676	6.40827	1.47185e-10	8.19197e-10	-	twk-11 encodes one of more than 40 TWK (two-P domain K+) potassium channels in C. elegans that contain two pore regions and four transmembrane domains; orthologous to C. briggsae CBG19123 with some similarity to Drosophila CG6004.
WBGene00013091	Y51B9A.9	Y51B9A.9	118.105	1.75983	0.27695	6.35432	2.0935e-10	1.15088e-09	YES
WBGene00010214	F57G8.5	F57G8.5	316.611	1.75929	0.156606	11.2339	2.77981e-29	5.50428e-28	-
WBGene00017835	F26F12.4	F26F12.4	158.862	1.75587	0.300312	5.84683	5.01042e-09	2.34514e-08	-
WBGene00044724	R02E4.3	R02E4.3	723.004	1.75341	0.471442	3.71924	0.000199821	0.000501958	-
WBGene00045146	Y41E3.22	Y41E3.22	119.759	1.7532	0.252706	6.9377	3.98538e-12	2.62335e-11	-
WBGene00012749	Y41C4A.1	Y41C4A.1	46.0362	1.75252	0.361789	4.84403	1.27231e-06	4.40122e-06	-
WBGene00018035	sek-4	F35C8.2	270.39	1.75071	0.176268	9.9321	3.01829e-23	4.6209e-22	YES
WBGene00012256	lpr-5	W04G3.2	624.631	1.74955	0.365907	4.78141	1.74066e-06	5.89779e-06	-	lpr-5 encodes one of seven C. elegans proteins related to the lipocalin family of structurally related, low molecular weight, secreted proteins that bind and transport lipophilic molecules and participate in intercellular signaling; loss of lpr-5 function via RNAi results in defects in locomotion, body morphology, larval lethality, and yolk endocytosis; lpr-5 appears to be expressed in the hypode…
WBGene00010593	gsnl-1	K06A4.3	3106.72	1.74948	0.101348	17.2621	9.06953e-67	4.85106e-65	YES	gsnl-1 encodes one of three C. elegans gelsolin-related proteins; GSNL-1 contains four gelsolin-like (G) domains; GSNL-1 is predicted to function in vivo as an actin regulatory protein and in vitro, demonstrates actin filament severing activity; GSNL-1 also exhibits calcium-dependent capping of the barbed ends of actin filaments and stays bound to the side of actin filaments; GSNL-1 additionally …
WBGene00011180	R09H10.2	R09H10.2	103.007	1.74731	0.251236	6.95486	3.52919e-12	2.33481e-11	-
WBGene00008226	C50B8.4	C50B8.4	96.3483	1.74717	0.264975	6.59373	4.28919e-11	2.52789e-10	-
WBGene00012261	lpr-3	W04G3.8	775.304	1.74688	0.196243	8.90162	5.50352e-19	6.62018e-18	-	lpr-3 encodes one of seven C. elegans proteins related to the lipocalin family of structurally related, low molecular weight, secreted proteins that bind and transport lipophilic molecules and participate in intercellular signaling; large-scale RNAi experiments indicate that lpr-3 activity is required for normal growth rates, early larval development, and coordinated locomotion.
WBGene00019285	cbn-1	K01A2.11	153.003	1.74597	0.252889	6.90407	5.05324e-12	3.29312e-11	-	cbn-1 encodes a protein that contains a predicted signal peptide and calcium-binding EF-hand motifs.
WBGene00010945	chil-13	M176.8	482.429	1.74543	0.148085	11.7866	4.57503e-32	1.00021e-30	-
WBGene00011397	T03E6.8	T03E6.8	457.554	1.74156	0.145781	11.9464	6.77925e-33	1.53744e-31	YES
WBGene00010504	K02D3.1	K02D3.1	114.146	1.73995	0.246956	7.04558	1.84694e-12	1.26621e-11	-
WBGene00000705	col-131	C39E9.3	257.775	1.73765	0.212069	8.19382	2.53068e-16	2.51134e-15	-
WBGene00003706	nhr-116	F09C6.9	67.0348	1.73475	0.321194	5.40093	6.6296e-08	2.71914e-07	-
WBGene00018704	ztf-13	F52E4.8	504.667	1.73383	0.154375	11.2313	2.86234e-29	5.64798e-28	-
WBGene00044463	W09G12.10	W09G12.10	122.451	1.73381	0.252774	6.85914	6.92779e-12	4.45669e-11	-
WBGene00022611	ZC449.1	ZC449.1	59.1763	1.73281	0.35677	4.85692	1.19223e-06	4.14357e-06	-
WBGene00013082	grdn-1	Y51A2D.15	813.767	1.73018	0.123824	13.973	2.27873e-44	7.36861e-43	-
WBGene00015984	C18G1.6	C18G1.6	55.3563	1.72745	0.345849	4.9948	5.88963e-07	2.13551e-06	-
WBGene00019843	R03E9.2	R03E9.2	277.148	1.72418	0.187025	9.21898	2.9993e-20	3.88701e-19	-
WBGene00017560	F18C5.5	F18C5.5	150.396	1.72396	0.215849	7.98687	1.38411e-15	1.28507e-14	-
WBGene00019105	asp-8	F59D6.3	811.726	1.7237	0.115209	14.9615	1.31068e-50	5.00973e-49	-
WBGene00206502	T01B7.13	T01B7.13	63.5657	1.7227	0.30919	5.57164	2.52355e-08	1.09108e-07	-
WBGene00013836	fbxa-29	ZC47.3	117.812	1.72255	0.300011	5.74163	9.3772e-09	4.2612e-08	-	This gene encodes a protein containing an F-box, a motif predicted to mediate protein-protein interactions either with homologs of yeast Skp-1p or with other proteins; this gene's encoded protein also contains an FTH/DUF38 motif, which may also mediate protein-protein interaction.
WBGene00077448	D1086.20	D1086.20	80.6581	1.72143	0.294349	5.84826	4.96742e-09	2.32629e-08	-
WBGene00018547	clec-78	F47C12.2	175.124	1.71971	0.265888	6.46779	9.94475e-11	5.63834e-10	-
WBGene00010396	H13N06.2	H13N06.2	140.688	1.71904	0.217094	7.91841	2.40569e-15	2.17883e-14	-
WBGene00009500	F36H2.3	F36H2.3	402.582	1.71903	0.15952	10.7763	4.45371e-27	8.00773e-26	-
WBGene00020449	fbxa-54	T12B5.2	211.486	1.71842	0.185543	9.26161	2.01371e-20	2.63673e-19	-	This gene encodes a protein containing an F-box, a motif predicted to mediate protein-protein interactions either with homologs of yeast Skp-1p or with other proteins; this gene's encoded protein also contains an FTH/DUF38 motif, which may also mediate protein-protein interaction.
WBGene00016013	ugt-66	C23G10.6	610.192	1.7177	0.137456	12.4963	7.81727e-36	1.99646e-34	YES
WBGene00019154	glf-1	H04M03.4	413.586	1.71695	0.176476	9.72912	2.26539e-22	3.31601e-21	-	glf-1 encodes a UDP-galactopyranose mutase predicted to synthesize galactofuranose (Gal(f)) as a nucleotide sugar (UDP-Gal(f)); recombinant GLF-1 has biochemical activity either in vivo (expressed in E. coli) or in vitro; orthologs of GLF-1 are found in the urochordates Halocynthia and Ciona.
WBGene00003652	nhr-62	Y67A6A.2	394.572	1.71565	0.161849	10.6003	2.96967e-26	5.14895e-25	YES
WBGene00012122	T28C6.8	T28C6.8	654.127	1.71484	0.128098	13.3869	7.21292e-41	2.07588e-39	YES
WBGene00019148	H03E18.1	H03E18.1	590.397	1.71091	0.155826	10.9796	4.7908e-28	8.92517e-27	-
WBGene00012224	W03G11.2	W03G11.2	259.831	1.70758	0.164805	10.3612	3.72261e-25	6.21373e-24	-
WBGene00020550	T17H7.1	T17H7.1	407.99	1.70694	0.409671	4.16661	3.0916e-05	8.77734e-05	YES
WBGene00008492	F01D5.1	F01D5.1	644.595	1.70462	0.142291	11.9798	4.53264e-33	1.03903e-31	YES
WBGene00020743	mam-8	T23H2.4	48.4818	1.70447	0.379516	4.49116	7.08355e-06	2.20183e-05	-
WBGene00022103	cdh-12	Y71D11A.1	733.99	1.7018	0.1994	8.5346	1.40647e-17	1.5335e-16	-	cdh-12 encodes a cadherin; by sequence similarity, CDH-12 is predicted to function in cellular adhesion.
WBGene00008987	F20G2.3	F20G2.3	268.817	1.69922	0.182398	9.316	1.20812e-20	1.61548e-19	-
WBGene00013220	ctl-3	Y54G11A.13	165.637	1.6963	0.206485	8.21514	2.11916e-16	2.11283e-15	YES	ctl-3 encodes one of three C. elegans catalases; CTL-3 is predicted to function as an antioxidant enzyme that protects cells from reactive oxygen species; a ctl-3 promoter gfp fusion construct is expressed in pharyngeal muscles and neuronal cell bodies; loss of ctl-3 activity via RNAi results in no obvious abnormalities.
WBGene00022026	Y65B4A.2	Y65B4A.2	616.827	1.69597	0.172287	9.84385	7.28712e-23	1.09687e-21	-
WBGene00019721	M01H9.5	M01H9.5	48.166	1.69476	0.478365	3.54282	0.000395873	0.0009485	-
WBGene00009957	F53B2.8	F53B2.8	1429.08	1.69476	0.190841	8.88047	6.65755e-19	7.95436e-18	YES
WBGene00007725	C25F9.5	C25F9.5	349.336	1.69423	0.162555	10.4225	1.95774e-25	3.31335e-24	YES
WBGene00018515	F46G11.2	F46G11.2	329.957	1.6927	0.166017	10.1959	2.06724e-24	3.35192e-23	YES
WBGene00000749	col-176	ZC373.7	813.985	1.69057	0.186255	9.07667	1.11946e-19	1.40213e-18	YES
WBGene00020626	T20F5.4	T20F5.4	48.9347	1.68931	0.336591	5.01886	5.1978e-07	1.89679e-06	-
WBGene00020066	dhhc-5	R13F6.5	90.0973	1.68735	0.268337	6.28816	3.21244e-10	1.72748e-09	-
WBGene00020352	T08B6.2	T08B6.2	41.5736	1.68624	0.374601	4.50143	6.74973e-06	2.10615e-05	-
WBGene00014148	ZK909.3	ZK909.3	1293.17	1.68459	0.13638	12.3522	4.74076e-35	1.17203e-33	-
WBGene00016285	C31B8.12	C31B8.12	80.6122	1.68397	0.265459	6.3436	2.24457e-10	1.23075e-09	-
WBGene00017840	ttm-2	F26G1.4	182.104	1.68118	0.231099	7.27471	3.47156e-13	2.58189e-12	YES
WBGene00006444	shn-1	C33B4.3	1102.5	1.68077	0.117993	14.2446	4.84136e-46	1.65687e-44	-	shn-1 encodes the sole elegans SHANK protein and orthlog of vertebrate SHANK3 (SH3 and multiple ankyrin repeat domains 3); shn-1 is required for the regulation of calcium-related behaviors like defecation, pharyngeal pumping and male fertility via the inositol triphosphate receptor, itr-1, and this activity is dependent on the shn-1 ANK-repeat domain; shn-1 is expressed in neurons, pharynx and th…
WBGene00017374	ttr-41	F10G7.11	6298.6	1.67915	0.121078	13.8684	9.84969e-44	3.15505e-42	YES
WBGene00020704	T22F7.5	T22F7.5	40.8423	1.67727	0.378689	4.42914	9.46105e-06	2.8943e-05	-
WBGene00007170	B0393.5	B0393.5	390.031	1.67657	0.140302	11.9498	6.51018e-33	1.47839e-31	-
WBGene00016896	nep-4	C53B7.7	380.272	1.67565	0.17421	9.6186	6.67303e-22	9.53795e-21	YES	C53B7.7 encodes a neprilysin; neprilysins are thermolysin-like zinc metallopeptidases, found on the outer surface of animal cells, that negatively regulate small signalling peptides (e.g., enkephalin, tachykinin, insulin, and natriuretic peptides) by cleaving them; C53B7.7 has no clear orthologs in other organisms.
WBGene00015822	C16B8.2	C16B8.2	157.59	1.67463	0.260653	6.42472	1.32113e-10	7.3845e-10	-
WBGene00000556	cnc-2	R09B5.3	27.4058	1.67345	0.458837	3.64716	0.000265152	0.000652311	-	cnc-2 encodes one of eleven C. elegans caenacin peptides; cnc-2 functions as a secreted antimicrobial peptide in the innate immune response: cnc-2 expression is strongly induced in the epidermis upon infection by the fungal pathogen and overexpression of cnc-2 promotes survival after D. coniospora infection; cnc-2 expression is also induced upon infection by the Gram negative bacterium Serratia m…
WBGene00015527	C06E2.1	C06E2.1	232.195	1.67299	0.20475	8.1709	3.061e-16	3.00777e-15	-
WBGene00000594	col-3	T28C6.6	4561.06	1.66989	0.348239	4.79524	1.62481e-06	5.52508e-06	-	col-3 encodes a collagen protein that affects body morphogenesis, larval viability, and locomotion in large scale RNAi screens; mRNA is expressed during all developmental stages examined (in embryos, during the L2 to dauer molt, during the dauer to L4 larval molt, and during the L4 to adult molt).
WBGene00004811	skr-5	F47H4.10	34.8789	1.66985	0.434108	3.84663	0.000119755	0.000312217	YES	The skr-5 gene encodes a homolog of Skp1 in S. cerevisiae that has no known function in vivo, since skr-5(RNAi) animals are at least superficially normal.
WBGene00002263	lea-1	K08H10.1	15260.1	1.66845	0.101598	16.4221	1.32975e-60	6.26531e-59	YES	The lea-1 gene encodes a protein that is predicted to be hydrophilic and heat-resistant, and that might participate in anhydrobiosis.
WBGene00020806	T25F10.3	T25F10.3	1555.42	1.6676	0.154685	10.7806	4.24915e-27	7.65611e-26	YES
WBGene00007593	C14H10.3	C14H10.3	2040.01	1.66696	0.100815	16.5348	2.06127e-61	9.98864e-60	-
WBGene00009183	F27C8.2	F27C8.2	61.0831	1.66522	0.321774	5.17513	2.27746e-07	8.69136e-07	-
WBGene00008509	F01G10.6	F01G10.6	32.4784	1.66487	0.422259	3.94277	8.05469e-05	0.000215074	-
WBGene00004004	pgp-10	C54D1.1	279.733	1.66294	0.191621	8.67829	4.01752e-18	4.55257e-17	YES	pgp-10 encodes an ATP-binding protein that is a member of the P-glycoprotein subclass of the ATP-binding cassette (ABC) transporter superfamily; PGP-10 is predicted to function as a transmembrane protein that couples energy to transport of various molecules across membranes, but as loss of pgp-10 activity via RNAi results in no obvious defects, the exact role of pgp-10 in C. elegans development a…
WBGene00012794	Y43E12A.2	Y43E12A.2	1198.71	1.66242	0.192738	8.62531	6.39175e-18	7.11035e-17	-
WBGene00012189	W02A2.4	W02A2.4	90.023	1.6612	0.256837	6.46792	9.93609e-11	5.63531e-10	-
WBGene00010043	F54C9.7	F54C9.7	40.9015	1.65984	0.369091	4.4971	6.88875e-06	2.14638e-05	-	F54C9.7 encodes a novel, predicted transmembrane protein conserved amongst nematodes; loss of F54C9.7 activity via RNAi results in decreased intestinal uptake of a fluorescent dipeptide, increased fat droplet size, and increased fatty acid uptake, a phenotype that mimics loss of PEPT-1 peptide transporter activity; F54C9.7 expression is reportedly seen in the intestine, pharynx (including the pha…
WBGene00011400	T03F6.4	T03F6.4	481.81	1.65923	0.179248	9.2566	2.11042e-20	2.76125e-19	YES
WBGene00219208	B0365.9	B0365.9	123.232	1.65919	0.244998	6.77224	1.26801e-11	7.9585e-11	-
WBGene00007937	C34E11.4	C34E11.4	57.7247	1.65779	0.352897	4.69765	2.63176e-06	8.68015e-06	YES
WBGene00020396	T10B5.10	T10B5.10	178.011	1.65568	0.194252	8.52338	1.54969e-17	1.68211e-16	-
WBGene00008542	scav-6	F07A5.3	830.326	1.65463	0.146565	11.2894	1.4802e-29	2.94809e-28	-
WBGene00017773	dct-6	F25B5.1	3600.18	1.65298	0.117746	14.0386	9.05094e-45	2.97196e-43	YES
WBGene00009889	F49E11.2	F49E11.2	112.368	1.6529	0.27256	6.06436	1.32482e-09	6.64718e-09	-
WBGene00008565	acox-1.2	F08A8.2	822.582	1.65181	0.147505	11.1983	4.15742e-29	8.0908e-28	-
WBGene00009241	F28H7.8	F28H7.8	424.173	1.65096	0.182744	9.03432	1.65024e-19	2.0399e-18	-
WBGene00020995	W03F8.6	W03F8.6	374.543	1.65036	0.410163	4.02367	5.72971e-05	0.000156859	-
WBGene00016172	C27H5.2	C27H5.2	866.913	1.65009	0.130493	12.645	1.19178e-36	3.12823e-35	YES
WBGene00011460	ttr-14	T05A10.3	7672.51	1.64929	0.134494	12.2629	1.4322e-34	3.43586e-33	-
WBGene00009877	F49C12.7	F49C12.7	318.827	1.64882	0.179086	9.20682	3.35927e-20	4.32862e-19	YES
WBGene00017071	aagr-1	D2096.3	3286.08	1.64733	0.098073	16.797	2.56909e-63	1.29283e-61	-
WBGene00020237	phat-4	T05B4.3	1031.1	1.64724	0.169509	9.7177	2.53431e-22	3.69691e-21	-
WBGene00003763	nlp-25	Y43F8C.1	57.3203	1.64637	0.342586	4.8057	1.54214e-06	5.26184e-06	-
WBGene00009916	F52A8.3	F52A8.3	84.4194	1.646	0.295642	5.56754	2.58364e-08	1.11395e-07	-
WBGene00010851	M04C3.2	M04C3.2	264.085	1.64586	0.195757	8.40765	4.18308e-17	4.40285e-16	-
WBGene00014000	ZK550.6	ZK550.6	1509.41	1.64202	0.117764	13.9434	3.45173e-44	1.11194e-42	YES	The ZK550.6 gene encodes an ortholog of the human gene PHYTANOYL-COA HYDROXYLASE (PHYH; PAHX; OMIM:602026), which when mutated leads to Refsum disease (OMIM:266500).
WBGene00019473	cyp-35A5	K07C6.5	207.445	1.64122	0.185798	8.83334	1.01591e-18	1.19665e-17	-	cyp-35A5 encodes one of over 80 C. elegans cytochrome P450s, NADPH-dependent monooxygenases that metabolize endogenous and exogenous compounds; RT-PCR experiments indicate that cyp-35A5 mRNA is upregulated in response to treatment with xenobiotics, such as PCBs (polychlorinated biphenyls) or PAHs (polycyclic aromatic hydrocarbons); loss of cyp-35A/C gene family activity in the presence of xenobio…
WBGene00009533	F38B7.2	F38B7.2	390.383	1.63965	0.166158	9.868	5.72984e-23	8.66237e-22	-
WBGene00008342	frpr-5	C56A3.3	190.381	1.63907	0.203424	8.05741	7.79297e-16	7.40093e-15	-	C56A3.3 encodes a homolog of the functionally active Fmrf Receptor (FR; CG2114) of D. melanogaster; it is thus possible that C56A3.3 is a receptor for one of the FMRF-like neurotransmitters in C. elegans (e.g., FLP-1 through FLP-12).
WBGene00018594	aman-3	F48C1.1	608.794	1.63874	0.137131	11.9502	6.47757e-33	1.47295e-31	-	aman-3 encodes a Co(II)-activated alpha-mannosidase II, orthologous tohuman MAN2C1; AMAN-3 is predicted to remove mannose residues from theN-linked oligosaccharides of glycoproteins; AMAN-3 contains threepredicted N-glycosylation sites; AMAN-3 is biochemically active invitro, with a pH optimum of 6.5; AMAN-3 requires either Co(II) or Mn(II)for activity, preferring the former ion; since aman-2(tm1…
WBGene00009292	F31D4.5	F31D4.5	62.5863	1.63805	0.310413	5.277	1.31319e-07	5.17278e-07	-
WBGene00019212	zmp-2	H19M22.3	122.054	1.63778	0.28502	5.74619	9.12794e-09	4.1557e-08	-
WBGene00013585	cyp-42A1	Y80D3A.5	211.152	1.63632	0.198197	8.25602	1.50606e-16	1.52027e-15	-
WBGene00013923	ghi-1	ZK20.1	141.829	1.63566	0.238841	6.84831	7.47295e-12	4.79108e-11	-	ghi-1 encodes a secreted protein that is a member of a family of lipid and lipopolysaccharide-binding proteins; in conjunction with flr-2, which encodes the sole c. elegans glycoprotein hormone alpha subunit, ghi-1 activity is required for regulation of defecation cycle periods; GHI-1 physically interacts with FLR-2; ghi-1 is expressed in body wall muscles and the posterior intestine.
WBGene00022040	Y65B4BR.1	Y65B4BR.1	39.1679	1.63549	0.413449	3.95574	7.62994e-05	0.00020482	-
WBGene00016809	C50D2.6	C50D2.6	518.886	1.63496	0.169131	9.66683	4.17077e-22	6.02725e-21	YES
WBGene00006882	vab-19	T22D2.1	1109.41	1.63385	0.119554	13.6662	1.61694e-42	4.98233e-41	-	vab-19 encodes an ankyrin repeat-containing protein that is a member of a conserved family of proteins that includes human Kank, a predicted tumor suppressor; during embryonic morphogenesis, vab-19 activity is essential for epidermal elongation and proper attachment of muscle to the epidermis, specifically the localization of attachment structures to muscle-adjacent regions of epidermal cells and…
WBGene00007560	C14A4.9	C14A4.9	179.617	1.63294	0.246387	6.62754	3.41317e-11	2.03486e-10	-
WBGene00003546	nas-28	F42A10.8	49.6775	1.63194	0.343698	4.74816	2.05272e-06	6.89197e-06	YES	nas-28 encodes an astacin family zinc metalloprotease; nas-28 is expressed in the pharynx, intestine and coelomocytes.
WBGene00017970	F32A5.4	F32A5.4	3247.6	1.63177	0.0974573	16.7434	6.32288e-63	3.14462e-61	YES
WBGene00044211	Y60A3A.25	Y60A3A.25	68.0961	1.62962	0.296447	5.49717	3.85936e-08	1.62807e-07	-
WBGene00021975	Y58A7A.1	Y58A7A.1	832.324	1.62613	0.135948	11.9614	5.6572e-33	1.29332e-31	-
WBGene00009193	F27E5.3	F27E5.3	220.643	1.62359	0.193454	8.39262	4.75443e-17	4.97344e-16	-
WBGene00010047	F54D1.6	F54D1.6	2286.94	1.62039	0.112377	14.4192	3.91684e-47	1.37081e-45	-
WBGene00003933	pat-9	T27B1.2	549.495	1.62035	0.133193	12.1654	4.75352e-34	1.11829e-32	-
WBGene00020158	T02C5.1	T02C5.1	8819.22	1.61896	0.0821517	19.7069	1.88067e-86	1.41541e-84	YES	The T02C5.1 gene encodes a protein that may be involved in apoptosis; it has some similarity to the tumor necrosis factor (TNF) receptor of vertebrates.
WBGene00012540	Y37A1B.7	Y37A1B.7	118.141	1.61885	0.331291	4.8865	1.02644e-06	3.60198e-06	-
WBGene00010752	K10G4.3	K10G4.3	86.8495	1.61867	0.285337	5.67283	1.40455e-08	6.24849e-08	-
WBGene00022274	Y73E7A.8	Y73E7A.8	143.182	1.61766	0.255675	6.32704	2.49901e-10	1.3628e-09	YES
WBGene00018354	F42G2.5	F42G2.5	119.456	1.61661	0.228611	7.07147	1.53301e-12	1.05996e-11	-
WBGene00002052	ifa-4	K05B2.3	2688.63	1.61621	0.11868	13.6182	3.12203e-42	9.44887e-41	-	IFA-4 encodes a nonessential intermediate filament protein that is coexpressed with the essential IF protein IFB-1; IFA-4 binds IFB-1 in blot overlay assays; ifa-4 is expressed in larvae in the pharyngeal-intestinal valve, the rectum, some neurons of the tail, the excretory cell, and the intestine of dauer (but not nondauer) larvae; IFA-4 has no function in RNAi assays.
WBGene00016728	C46H11.2	C46H11.2	913.044	1.61549	0.193837	8.3343	7.79562e-17	8.03123e-16	-
WBGene00015048	faah-2	B0218.2	2371.95	1.61411	0.132794	12.155	5.39619e-34	1.2625e-32	-
WBGene00008038	C40H1.2	C40H1.2	355.165	1.61192	0.189059	8.526	1.51493e-17	1.64543e-16	YES
WBGene00013872	ZC374.2	ZC374.2	269.724	1.61186	0.175922	9.16234	5.07843e-20	6.47034e-19	-
WBGene00017529	F16G10.15	F16G10.15	35.5403	1.60455	0.439655	3.64957	0.000262684	0.000646784	YES
WBGene00016976	C56E10.3	C56E10.3	39.434	1.60351	0.430369	3.72589	0.000194629	0.000489637	-
WBGene00016022	C23H3.9	C23H3.9	1196.01	1.60251	0.105311	15.2169	2.73288e-52	1.10412e-50	-
WBGene00008388	D1086.1	D1086.1	179.82	1.6024	0.202808	7.90105	2.76559e-15	2.48625e-14	YES
WBGene00021397	Y38C1AA.6	Y38C1AA.6	116.499	1.60221	0.236614	6.77142	1.27526e-11	7.99224e-11	YES
WBGene00020702	T22F7.3	T22F7.3	86.6683	1.60151	0.28894	5.5427	2.9785e-08	1.27546e-07	-
WBGene00008303	C54D10.9	C54D10.9	58.9001	1.60143	0.341094	4.69498	2.66638e-06	8.78925e-06	-
WBGene00020086	npr-24	R106.2	79.3413	1.59834	0.275191	5.8081	6.31862e-09	2.92127e-08	-
WBGene00015280	C01B10.6	C01B10.6	3823.94	1.59528	0.104994	15.194	3.8767e-52	1.56253e-50	-
WBGene00000103	akt-2	F28H6.1	924.286	1.59463	0.115947	13.753	4.88502e-43	1.52738e-41	YES	akt-2 encodes a homolog of the serine/threonine kinase Akt/PKB, AKT-2, that is required for progression through the dauer stage of development and for the negative regulation of adult lifespan; inactivation of akt-2 causes animals to arrest constitutively at the dauer stage, while having an increased life span; widely expressed, AKT-2 is activated by the phospholipid products of phosphoinositide …
WBGene00045245	ttr-34	F09A5.9	1482.57	1.59426	0.117121	13.6121	3.39452e-42	1.02553e-40	-
WBGene00000458	ceh-37	C37E2.5	274.011	1.59338	0.169306	9.41127	4.90183e-21	6.6968e-20	-	ceh-37 encodes one of three C. elegans proteins with an OTX-like homeodomain; however, CEH-37 lacks other domains found in OTX proteins, and the CEH-37 homeodomain is predicted to resemble the Myb domain of telomere-binding proteins; CEH-37 binds the telomeric sequence 'TTAGGC' if it is repeated at least 1.5 times, and is mainly localized to the telomere in vivo; ceh-37 mutants have a weak increa…
WBGene00012635	Y38H8A.1	Y38H8A.1	95.3458	1.59068	0.293567	5.41843	6.0124e-08	2.47975e-07	-
WBGene00010327	F59C6.8	F59C6.8	84.3147	1.58978	0.275302	5.77465	7.71135e-09	3.53728e-08	-
WBGene00015376	C03B1.5	C03B1.5	40.3724	1.58662	0.393399	4.0331	5.50463e-05	0.000151087	YES
WBGene00010706	cyp-14A2	K09A11.3	117.569	1.58603	0.229161	6.92103	4.4838e-12	2.93578e-11	-	cyp-14A2 encodes one of ~80 C. elegans cytochrome P450s: membrane-associated, heme-containing NADPH-dependent monooxygenases that catalyze the oxidative metabolism of a variety of exogenous compounds and endogenous substrates.
WBGene00001547	gcy-22	T03D8.5	91.0626	1.58563	0.269881	5.87529	4.22104e-09	1.99377e-08	-	gcy-22 is predicted to encode a guanylate cyclase.
WBGene00000644	col-68	C50D2.4	258.993	1.58554	0.169587	9.3494	8.81457e-21	1.18613e-19	-
WBGene00008277	mltn-12	C53B4.8	184.801	1.58551	0.197102	8.0441	8.68788e-16	8.24161e-15	-
WBGene00022500	lfi-1	ZC8.4	12165	1.58461	0.108363	14.6231	1.99982e-48	7.23721e-47	YES	lfi-1 encodes, by alternative splicing, at least four isoforms of alarge coiled-coil protein paralogous to F35D11.11, and possiblyorthologous to rootletin (the structural protein comprising ciliaryrootlets); LFI-1 is also homologous to the Parascaris univalens MitoticAntigen, PUMA1; LFI-1 was initially identified in yeast two-hybrid screens for proteins that interact with the coiled-coil protein …
WBGene00022861	dve-1	ZK1193.5	987.447	1.58331	0.147028	10.7688	4.83442e-27	8.65565e-26	-	dve-1 encodes, by alternative splicing, three proteins with a COMPASS (CMP) domain and two homeodomains; dve-1 interacts with two or more components of the EGF/RAS signallingpathway, and is required for such signalling in vulval development; the CMP domain is found in the N-terminus of SATB-class CUT homeodomain proteins (e.g. human SATB1), and in Drosophila DEFECTIVE PROVENTRICULUS (DVE), to whi…
WBGene00001730	grl-21	ZC168.5	1344.06	1.58064	0.16471	9.59649	8.27155e-22	1.17733e-20	YES	grl-21 encodes a hedgehog-like protein, with an N-terminal signalsequence, a central proline-rich low-complexity region, and a C-terminalGround-like (Grl) domain; GRL-21 is expressed in arcade cells andhypodermis; the Grl domain is predicted to form a cysteine-crosslinkedprotein involved in intercellular signalling, and it has subtlesimilarity to the N-terminal Hedge domain of HEDGEHOG proteins.
WBGene00044641	T01D1.8	T01D1.8	64.0871	1.58032	0.323009	4.89251	9.95581e-07	3.50017e-06	-
WBGene00001767	gst-19	F37B1.8	115.954	1.57556	0.277004	5.68787	1.28631e-08	5.74852e-08	YES
WBGene00020083	R57.2	R57.2	109.55	1.57473	0.246139	6.39774	1.57694e-10	8.75683e-10	-
WBGene00043062	clec-80	Y54G2A.39	1014.32	1.57393	0.115523	13.6244	2.86837e-42	8.69665e-41	-
WBGene00012032	T26C5.2	T26C5.2	280.658	1.57368	0.223863	7.02967	2.07024e-12	1.40795e-11	-
WBGene00016840	C50F2.7	C50F2.7	46.9346	1.57134	0.349263	4.499	6.82723e-06	2.12916e-05	-
WBGene00010969	R01E6.5	R01E6.5	74.9547	1.57117	0.290076	5.4164	6.08124e-08	2.50632e-07	-
WBGene00000493	che-14	F56H1.1	208.34	1.56988	0.179437	8.74893	2.15387e-18	2.48881e-17	-	che-14 encodes a protein with a sterol-sensing domain that is similar to the Drosophila and mammalian proteins Dispatched; CHE-14 protein is involved in the exocytotic secretion of lipid-modified proteins at the apical surface of certain epithelial cells.
WBGene00000060	acr-21	F27B3.2	50.8114	1.56925	0.32837	4.77892	1.76241e-06	5.96911e-06	-	acr-21 encodes an alpha subunit of nicotinic acetylcholine receptor (nAChR); ACR-21 is a highly divergent member of the 'ACR-16' class of nAChR subunits, which includes ACR-7, ACR-9, ACR-10, ACR-11, ACR-14, ACR-15, ACR-16, and ACR-19, and is most closely related to the alpha-7 subunits of vertebrate nAChRs.
WBGene00017698	F22B7.9	F22B7.9	1366.29	1.56765	0.111787	14.0236	1.11844e-44	3.65135e-43	YES	F22B7.9 encodes a predicted methyltransferase; F22B7.9 reporter fusions are expressed in the intestine.
WBGene00013898	ZC443.3	ZC443.3	494.138	1.56742	0.141218	11.0993	1.26378e-28	2.41796e-27	YES
WBGene00007836	C31C9.2	C31C9.2	2547.13	1.56561	0.105999	14.7701	2.28448e-49	8.48398e-48	-	C31C9.2 is orthologous to the human gene PHOSPHOGLYCERATE DEHYDROGENASE (PHGDH; OMIM:606879), which when mutated leads to phosphoglycerate dehydrogenase deficiency.
WBGene00015388	C03F11.2	C03F11.2	105.242	1.5641	0.290185	5.39002	7.04504e-08	2.88328e-07	-
WBGene00001644	gly-19	F22D6.12	371.852	1.56396	0.15152	10.3218	5.61694e-25	9.30268e-24	YES	gly-19 encodes a 2/I N-acetylglucosaminyltransferase; a gly-19::gfp promoter fusion is expressed in the intestine and in the anal sphincter muscle from embryogensis through adulthood.
WBGene00001006	dlg-1	C25F6.2	1991.09	1.56378	0.112446	13.9069	5.75036e-44	1.84892e-42	-	dlg-1 encodes a MAGUK protein, orthologous to Drosophila Discs large; DLG-1 is physically located at apical adherens junctions in all epithelia and is required for organization of the embryonic gut epithelium into a coherent tube.
WBGene00000882	cyn-6	F42G9.2	1671.66	1.56326	0.135251	11.5582	6.70673e-31	1.41357e-29	-	cyn-6 encodes a cyclophilin most similar to human secreted cyclophilin type B isoforms that is functional when expressed in E. coli; it is expressed in the intestine.
WBGene00015672	C10E2.1	C10E2.1	32.0322	1.56149	0.413273	3.77835	0.000157871	0.000403733	-
WBGene00012162	sek-6	VZC374L.1	165.567	1.56136	0.211021	7.39907	1.37137e-13	1.05738e-12	YES
WBGene00010115	aakb-1	F55F3.1	900.617	1.56118	0.131621	11.8612	1.88314e-32	4.18151e-31	YES	aakb-1 encodes one of two C. elegans AMP kinase (AMPK) beta regulatory subunits.
WBGene00013400	Y62H9A.12	Y62H9A.12	108.71	1.56088	0.247021	6.31881	2.63594e-10	1.43471e-09	-
WBGene00016903	43528	C53D5.2	127.724	1.55825	0.242477	6.42636	1.30697e-10	7.30779e-10	-
WBGene00008607	F09B12.3	F09B12.3	5855.56	1.55765	0.0830444	18.7568	1.70369e-78	1.11454e-76	YES
WBGene00008993	F21A3.3	F21A3.3	1477.6	1.55532	0.140279	11.0873	1.4457e-28	2.75671e-27	-	F21A3.3 encodes a putatively secreted protein, with an N-terminalEGF-liked domain and a DUF1794 domain, that is homologous to humanTHAP4/CGI-36; F21A3.3 is a paralog of MAB-7, C15F1.1, C28H8.5, C52G5.2,T28H10.2, and a domain in Y46G5A.29.
WBGene00015947	C18A11.1	C18A11.1	310.601	1.55501	0.181193	8.58206	9.31868e-18	1.02723e-16	YES
WBGene00017380	F11D5.1	F11D5.1	808.158	1.55448	0.115491	13.4598	2.69579e-41	7.87846e-40	-
WBGene00007885	ugt-21	C33A12.6	730.882	1.55275	0.12364	12.5586	3.56418e-36	9.17144e-35	-
WBGene00020620	T20D4.15	T20D4.15	38.3672	1.55207	0.410787	3.7783	0.000157905	0.00040376	-
WBGene00003847	blmp-1	F25D7.3	982.733	1.55059	0.11356	13.6544	1.90127e-42	5.81631e-41	-	blmp-1 encodes a zinc finger and SET domain-containing protein that is the C. elegans BLIMP1 (B lymphocyte-induced maturation protein 1) ortholog; loss of blmp-1 activity via deletion mutation has been reported to result in small, dumpy animals with abnormal fat content, while loss of blmp-1 activity via RNAi reportedly results in animals that are small, dumpy, have an amorphous pharynx, and are …
WBGene00012257	lpr-4	W04G3.3	499.942	1.54937	0.226957	6.8267	8.68927e-12	5.5375e-11	-	lpr-4 encodes one of seven C. elegans proteins related to the lipocalin family of structurally related, low molecular weight, secreted proteins that bind and transport lipophilic molecules and participate in intercellular signaling; loss of lpr-4 via RNAi has been reported to result in defective yolk endocytosis; lpr-4 appears to be expressed in body wall muscle.
WBGene00015223	B0507.6	B0507.6	58.4171	1.54847	0.313128	4.94516	7.60807e-07	2.71461e-06	-
WBGene00000967	dhs-3	T02E1.5	4121.63	1.54469	0.0879904	17.5552	5.43105e-69	2.98954e-67	-	dhs-3 encodes a member of the short-chain dehydrogenases/reductases family (SDR) predicted to be mitochondrial.
WBGene00044445	C02F5.14	C02F5.14	432.051	1.54455	0.146408	10.5496	5.09914e-26	8.79627e-25	-
WBGene00022313	Y77E11A.12	Y77E11A.12	345.704	1.54406	0.161652	9.55174	1.27535e-21	1.7898e-20	-
WBGene00045062	Y38H8A.8	Y38H8A.8	102.469	1.54398	0.255929	6.03287	1.61071e-09	7.99901e-09	-
WBGene00007243	nspb-7	C01G12.2	184.063	1.54385	0.291642	5.29366	1.19891e-07	4.74902e-07	-
WBGene00022180	Y71H2AM.15	Y71H2AM.15	452.079	1.54315	0.147368	10.4714	1.16886e-25	1.99011e-24	-
WBGene00012107	T27F6.8	T27F6.8	372.546	1.54299	0.148634	10.3811	3.02343e-25	5.06656e-24	YES	This gene encodes a protein containing an F-box, a motif predicted to mediate protein-protein interactions either with homologs of yeast Skp-1p or with other proteins.
WBGene00003837	oat-1	T01B11.7	373.061	1.54259	0.158626	9.72466	2.36692e-22	3.46165e-21	-	oat-1 encodes a transmembrane organic anion transporter; although loss of oat-1 activity via large-scale RNAi screens results in no obvious abnormalities, when expressed in mammalian cells OAT-1 can transport a variety of structurally diverse organic anions via an anion exchange mechanism that is functionally coupled to a sodium-coupled dicarboxylate transporter; by homology with mammalian OAT1 t…
WBGene00006621	try-3	C43G2.5	100.809	1.54245	0.243249	6.34105	2.28207e-10	1.2505e-09	-
WBGene00001713	grl-4	F42C5.7	2660.13	1.5404	0.355072	4.33827	1.43607e-05	4.2898e-05	-	grl-4 encodes a hedgehog-like protein, with an N-terminal signalsequence, a central proline-rich low-complexity region, and a C-terminalGround-like (Grl) domain; GRL-4 is expressed in pharynx, reproductivesystem, vulva, larval neurons, and larval rectal epithelium; the Grldomain is predicted to form a cysteine-crosslinked protein involved inintercellular signalling, and it has subtle similarity t…
WBGene00009779	F46C5.2	F46C5.2	120.373	1.54027	0.239606	6.42837	1.28984e-10	7.21909e-10	-
WBGene00012825	Y43F8C.3	Y43F8C.3	485.765	1.53744	0.13566	11.3331	9.00134e-30	1.81403e-28	-
WBGene00022643	ZK6.8	ZK6.8	896.989	1.53708	0.152024	10.1108	4.94938e-24	7.85299e-23	-
WBGene00008499	cyp-37A1	F01D5.9	968.528	1.53654	0.127408	12.06	1.71707e-33	3.9844e-32	-
WBGene00016456	C35E7.4	C35E7.4	118.189	1.5362	0.231448	6.63737	3.19338e-11	1.91052e-10	-
WBGene00015110	B0281.3	B0281.3	320.996	1.53531	0.184588	8.31751	8.98275e-17	9.19853e-16	-
WBGene00021396	cutl-24	Y38C1AA.5	307.274	1.535	0.19491	7.87543	3.39581e-15	3.03039e-14	YES
WBGene00020365	T08G2.2	T08G2.2	115.597	1.5348	0.272406	5.63426	1.75814e-08	7.71524e-08	-
WBGene00008355	fbxa-141	D1025.3	53.0119	1.53475	0.328715	4.66893	3.02769e-06	9.90538e-06	-	This gene encodes a protein containing an F-box, a motif predicted to mediate protein-protein interactions either with homologs of yeast Skp-1p or with other proteins; this gene's encoded protein also contains an FTH/DUF38 motif, which may also mediate protein-protein interaction.
WBGene00021002	W03F9.4	W03F9.4	73.9931	1.5343	0.339021	4.52567	6.02047e-06	1.89178e-05	-
WBGene00019746	M03A1.3	M03A1.3	162.819	1.53415	0.224186	6.84319	7.74513e-12	4.95624e-11	-	M03A1.3 encodes a protein with ~10 predicted transmembrane sequences; it has an internal repeat (in residues 74-351 and 377-668), with some similarity in these repeated domains to worm C05D12.1 and C13B4.1, and to mammalian stromal cell derived factor receptor 2.
WBGene00009296	F31E9.3	F31E9.3	31.6504	1.53407	0.431576	3.55458	0.00037858	0.000910272	-	This gene encodes a protein containing an F-box, a motif predicted to mediate protein-protein interactions either with homologs of yeast Skp-1p or with other proteins; this gene's encoded protein also contains an FTH/DUF38 motif, which may also mediate protein-protein interaction.
WBGene00022423	nhr-41	Y104H12A.1	603.189	1.53213	0.131937	11.6126	3.55488e-31	7.57706e-30	-	nhr-41 encodes a nuclear receptor of the NR2D1 subfamily that is orthologous to the Drosophila DHR78 nuclear receptor essential for the onset of metamorphosis, and the mammalian TR2 and TR4 receptors which are expressed in androgen-sensitive organs and brain tissue, respectively; by homology, NHR-41 likely functions as a transcription factor that, based upon RNAi experiments, plays a role in the …
WBGene00020381	T09B4.7	T09B4.7	104.532	1.53206	0.254571	6.0182	1.76367e-09	8.70021e-09	-
WBGene00015135	cyp-23A1	B0304.3	58.7466	1.52948	0.308603	4.95615	7.19044e-07	2.57533e-06	-	cyp-23A1 encodes a cytochrome P450 homologous to the human gene CYP7B1, which when mutated leads to giant cell hepatitis (OMIM:231100); as a cytochrome P450, CYP-23A1 is predicted to function as a membrane-associated, heme-containing NADPH-dependent monooxygenases that catalyzes the oxidative metabolism of a variety of exogenous compounds and endogenous substrates.
WBGene00018958	F56C11.6	F56C11.6	530.517	1.52929	0.123747	12.3583	4.39556e-35	1.08985e-33	-
WBGene00007550	C13C4.6	C13C4.6	120.647	1.52902	0.230079	6.64562	3.01937e-11	1.81472e-10	-
WBGene00001065	dpy-3	EGAP7.1	378.905	1.52865	0.237079	6.44784	1.13458e-10	6.40066e-10	YES
WBGene00016201	tdo-2	C28H8.11	2962.5	1.52842	0.0901698	16.9505	1.90953e-64	9.81243e-63	-
WBGene00013426	Y66A7A.7	Y66A7A.7	389.298	1.5284	0.154308	9.90486	3.96521e-23	6.03798e-22	-
WBGene00017012	acs-22	D1009.1	2725.83	1.52832	0.0960902	15.905	5.84686e-57	2.61709e-55	-	acs-22 encodes a protein homologous to the mammalian FATP1 and FATP4 fatty acid transport proteins (FATP)/very long chain fatty acid acyl-CoA synthetases; acs-22 functions redundantly with acs-20 to regulate formation of the cuticle surface barrier that prevents penetration of small molecules; acs-22 may affect cuticle development via its role in incorporation of very long chain fatty acids, but …
WBGene00009529	F38B2.2	F38B2.2	65.6406	1.52525	0.306639	4.97411	6.55491e-07	2.36013e-06	-
WBGene00014472	MTCE.33	MTCE.33	2185.34	1.52486	0.116915	13.0425	7.00949e-39	1.93861e-37	-	MTCE.33 encodes a mitochondrial 23s ribosomal RNA (rRNA).
WBGene00004169	pqn-89	Y73B6BR.1	1340.24	1.52342	0.125197	12.1682	4.59252e-34	1.08191e-32	-	The protein product of this gene is predicted to contain a glutamine/asparagine (Q/N)-rich ('prion') domain, by the algorithm of Michelitsch and Weissman (as of the WS77 release of WormBase, i.e., in wormpep77).
WBGene00010943	M176.4	M176.4	1352.95	1.52178	0.144314	10.5449	5.36228e-26	9.24083e-25	-
WBGene00016422	noah-1	C34G6.6	1174.87	1.51875	0.177148	8.57334	1.00527e-17	1.10671e-16	-	noah-1 encodes a PAN and ZP domain-containing protein that is related to the Drosophila extracellular matrix component NompA (no-mechanoreceptor-potential A); loss of noah-1 function via RNAi indicates that NOAH-1 activity is essential for molting; in addition, NOAH-1 appears to be required for embryonic and larval development, vulval development, coordinated locomotion, and normal body morpholog…
WBGene00019477	K07C11.4	K07C11.4	647.995	1.51784	0.121411	12.5017	7.30796e-36	1.86919e-34	YES
WBGene00016468	C36B7.5	C36B7.5	355.706	1.51508	0.179906	8.42151	3.71658e-17	3.92642e-16	-
WBGene00006487	zipt-17	C30H6.2	179.681	1.51374	0.188563	8.02778	9.92508e-16	9.33715e-15	-
WBGene00001070	dpy-8	C31H2.2	612.466	1.51351	0.372578	4.06225	4.86013e-05	0.000134329	-	dpy-8 encodes a collagen with a nematode-specific N-terminal domain that is required for normal body morphology and (perhaps) for a normal embryonic cell division rate; dpy-8 interacts genetically with emb-5 and glp-1.
WBGene00007473	chil-8	C08H9.14	118.454	1.51194	0.245965	6.14697	7.89791e-10	4.06585e-09	YES
WBGene00020735	T23F2.2	T23F2.2	1013.05	1.50906	0.122091	12.3601	4.29505e-35	1.06729e-33	YES
WBGene00009983	cut-2	F53F1.5	2212.49	1.50675	0.106411	14.1597	1.62771e-45	5.50412e-44	-	cut-2 encodes a secreted protein which is a component of cuticlin, the insoluble residue of nematode cuticles; CUT-2 is expressed during all developmental stages and contributes to the external cortical layer of the cuticle of all larval stages.
WBGene00017013	ensh-1	D1009.3	139.612	1.5044	0.243003	6.19087	5.98325e-10	3.12847e-09	YES
WBGene00022012	Y59H11AR.4	Y59H11AR.4	206.957	1.50416	0.203128	7.40501	1.3114e-13	1.01315e-12	-
WBGene00006987	zmp-1	EGAP1.3	69.9193	1.5035	0.302206	4.97509	6.52179e-07	2.3492e-06	-	zmp-1 encodes a zinc matrix metalloproteinase that enables anchor cell (AC) invasion during postembryonic vulval development; ZMP-1's proteinase activity has been confirmed in vitro; N-terminus to C-terminus, ZMP-1 is predicted to have a signal sequence, peptidoglycan-binding domain, a central matrix protease domain, a coiled-coil domain, and four hemopexin domains; ZMP-1 is expressed in AC durin…
WBGene00016599	C42D8.1	C42D8.1	666.243	1.50309	0.122096	12.3108	7.92419e-35	1.93653e-33	-
WBGene00010321	F59B10.5	F59B10.5	210.981	1.50303	0.20836	7.21365	5.44705e-13	3.97362e-12	YES
WBGene00008681	scrm-4	F11A6.2	273.744	1.50296	0.175458	8.56596	1.07175e-17	1.17837e-16	YES	scrm-4 encodes a putative phospholipid scramblase homologous to humanPLSCR1-5, and paralogous to other C. elegans SCRMs (e.g., SCRM-1); inapoptotic germline cells, SCRM-4 is fully dispensable for normally rapidengulfment and largely dispensable for phosphatidylserine exposure;SCRM-4 does not bind WAH-1 in vitro, and scrm-4(tm624) mutants have noobvious phenotype.
WBGene00015442	C04F1.1	C04F1.1	87.0315	1.50293	0.278263	5.40112	6.62259e-08	2.71692e-07	-
WBGene00005602	srj-14	C03G6.3	552.861	1.50182	0.157631	9.52745	1.61193e-21	2.25101e-20	YES
WBGene00004944	sol-1	C15A11.3	99.9001	1.50148	0.265646	5.65219	1.58414e-08	6.99564e-08	-	sol-1 encodes a CUB domain-containing type I transmembrane protein; SOL-1 functions as an auxiliary protein for the AMPA-subtype ionotropic glutamate receptor GLR-1; specifically, SOL-1 regulates GLR-1's rate of desensitization as well as rate of recovery from desensitization; a secreted form of SOL-1 is sufficient to rescue behavioral and synaptic signaling defects of sol-1 mutant animals.
WBGene00235268	Y54G2A.76	Y54G2A.76	83.3168	1.50128	0.326445	4.59889	4.24756e-06	1.36212e-05	-
WBGene00009926	noah-2	F52B11.3	1198.34	1.50112	0.331284	4.53121	5.86458e-06	1.84584e-05	-	noah-2 encodes a PAN and ZP domain-containing protein that is related to the Drosophila extracellular matrix component NompA (no-mechanoreceptor-potential A); loss of noah-2 function via RNAi indicates that NOAH-2 activity is essential for molting; in addition, NOAH-2 appears to be required for embryonic and larval development, reproduction, coordinated locomotion, and the overall health of the a…
WBGene00017381	ddr-2	F11D5.3	326.584	1.50027	0.157263	9.53988	1.43002e-21	2.00521e-20	-	F11D5.3 encodes a putative tyrosine kinase homologous to human RS1 (OMIM:312700, mutated in juvenile X-linked retinoschisis).
WBGene00001059	dpf-6	F44B9.1	509.161	1.50026	0.132539	11.3194	1.05213e-29	2.11035e-28	-
WBGene00044630	bus-17	ZK678.8	69.4179	1.50009	0.296564	5.05824	4.23137e-07	1.55951e-06	-	bus-17 encodes a putative GT13 glycosyltransferase whose homologs include human B3GALT2 and C. elegans BRE-5; BUS-17 is required for bacterial infection, as well as for cuticle integrity, long-term survival, and traction during movement; specifically, bus-17 is needed both for colonization by Microbacterium nematophilum (and the tail-swelling response to M. nematophilum infection) and for attachm…
WBGene00000719	col-146	T06E4.6	15573.1	1.49897	0.273272	5.48527	4.12849e-08	1.73558e-07	YES
WBGene00008712	F11E6.9	F11E6.9	88.7159	1.49892	0.310729	4.82387	1.40801e-06	4.83621e-06	-
WBGene00004309	rap-3	C08F8.7	115.826	1.49727	0.254786	5.87659	4.18812e-09	1.97932e-08	-
WBGene00008019	C38H2.2	C38H2.2	2014.96	1.49581	0.113979	13.1235	2.41413e-39	6.74252e-38	-	C38H2.2 encodes a core 1 UDP-Gal:GalNAcalpha1-Ser/Thrbeta1,3-galactosyltransferase (core 1 beta3-Gal-T or T-synthase,EC2.4.1.122); C38H2.2 protein is predicted to be primarilyextracellular, with an N-terminal transmembrane domain; C38H2.2 shares 6conserved cysteine residues with all known T-synthases, and isubiquitously expressed; enzymatically active C38H2.2 can be generatedfrom insect but not m…
WBGene00043983	C39D10.11	C39D10.11	377.634	1.49567	0.167067	8.95254	3.47409e-19	4.22379e-18	-
WBGene00016506	abhd-5.1	C37H5.2	180.99	1.49428	0.200614	7.44851	9.44009e-14	7.40962e-13	YES
WBGene00013963	sulp-8	ZK287.2	515.199	1.49389	0.207473	7.20044	6.00184e-13	4.36075e-12	YES	sulp-8 encodes one of eight C. elegans members of the sulfate permease family of anion transporters; by homology, SULP-8 is predicted to function as an anion transporter that regulates cellular pH and volume via transmembrane movement of electrolytes and fluids; a SULP-8::GFP fusion is expressed in the basolateral membrane of the excretory cell, intestine, and rectal gland cells.
WBGene00235340	C45G7.13	C45G7.13	230.628	1.49216	0.176176	8.46971	2.46004e-17	2.63494e-16	-
WBGene00014300	D2023.1	D2023.1	632.755	1.49163	0.162313	9.18984	3.93422e-20	5.03894e-19	-
WBGene00021212	Y18H1A.8	Y18H1A.8	51.8433	1.49141	0.38614	3.86236	0.000112298	0.000294175	-
WBGene00008389	D1086.2	D1086.2	67.5972	1.49097	0.298119	5.00127	5.69546e-07	2.06782e-06	YES
WBGene00006060	sth-1	ZC513.12	526.757	1.48945	0.142212	10.4734	1.14472e-25	1.95095e-24	YES
WBGene00007745	C26D10.4	C26D10.4	191.41	1.48931	0.186574	7.98238	1.43541e-15	1.32906e-14	-
WBGene00020319	npr-31	T07F8.2	47.8192	1.48896	0.37178	4.00494	6.20332e-05	0.000169063	-
WBGene00014669	zipt-2.1	C06G8.3	1097.9	1.48848	0.134419	11.0735	1.68739e-28	3.2068e-27	-
WBGene00015279	C01B10.4	C01B10.4	256.923	1.48834	0.168971	8.80825	1.27116e-18	1.49317e-17	-
WBGene00021876	Y54G2A.11	Y54G2A.11	2723.55	1.48682	0.302503	4.91507	8.87511e-07	3.14035e-06	YES
WBGene00020855	hpo-36	T27C4.2	162.322	1.48679	0.213109	6.97664	3.02312e-12	2.01807e-11	-
WBGene00045404	C06C3.11	C06C3.11	53.0817	1.48601	0.349064	4.25713	2.07064e-05	6.04421e-05	-
WBGene00001123	dyf-7	C43C3.3	193.051	1.48557	0.207811	7.14868	8.76187e-13	6.25654e-12	-	dyf-7 encodes a protein containing a single-pass transmembrane domain, a small cytoplasmic domain, and a large extra-cellular/luminal domain related to that of zona pellucida (ZP) proteins, components of the matrix surrounding vertebrate oocytes to which sperm bind; dyf-7 is required for anchoring dendritic tips during cell body migration: in dyf-7 embryos, neurons are born at the proper position…
WBGene00022324	fbxa-26	Y82E9BL.7	115.769	1.4854	0.270996	5.48127	4.22288e-08	1.77132e-07	YES
WBGene00001476	fmo-1	K08C7.2	546.121	1.48435	0.132161	11.2314	2.85979e-29	5.64798e-28	-	fmo-1 encodes a flavin-containing monoxygenase homologous to human FMO1, FMO2, and FMO3 (OMIM:602079, mutated in trimethylaminuria).
WBGene00011894	ttr-23	T21C9.8	145.45	1.48424	0.223119	6.65221	2.88726e-11	1.73777e-10	YES
WBGene00010524	K03B8.6	K03B8.6	1010.22	1.48326	0.117966	12.5736	2.95046e-36	7.61522e-35	-
WBGene00003733	nhx-5	F57C7.2	1003.91	1.48226	0.116609	12.7114	5.11039e-37	1.34973e-35	YES	nhx-5 encodes a sodium/proton exchanger expressed intracellularly in many neurons, as well as in the vulC cells of the vulva and the excretory cell; nhx-5 has no obvious phenotype in mass RNAi screens; NHX-5 is thought to prevent intracellular acidification by catalysing the electroneutral exchange of vesicular sodium for an intracellular proton; the granular intracellular expression of NHX-5::GF…
WBGene00020250	T05C1.3	T05C1.3	33.6162	1.48203	0.407094	3.64051	0.000272101	0.000667845	-
WBGene00010328	F59C6.11	F59C6.11	318.309	1.48111	0.223791	6.61827	3.63419e-11	2.15755e-10	-	F59C6.11 encodes a claudin homolog that may be required for normal cohesion of apical junctions in epithelia; F59C6.11 is worm-specific, with obvious homologs only in C. elegans; F59C6.11 has no obvious function in mass RNAi assays; claudins are integral membrane proteins with four transmembrane sequences that are found in mammalian tight junctions (TJs), induce TJs when transgenically expressed …
WBGene00019653	K11G9.2	K11G9.2	207.132	1.48036	0.187007	7.9161	2.45069e-15	2.21487e-14	YES
WBGene00015035	otpl-1	B0212.1	154.41	1.47853	0.214407	6.89587	5.35363e-12	3.48355e-11	-	otpl-1 encodes an ortholog of otopetrins such as human OTOP1 (OMIM:607806), OTOP2 (OMIM:607827), and OTOP3 (OMIM:607828), along with other homologs in fish and insects (such as crustacean OTOPLb); otopetrins are predicted to have 12 transmembrane helices; by homology with OTOP1 and OTOPLb, OTPL-1 might regulate intracellular calcium fluxes during extracellular stimuli, promote extracellular calci…
WBGene00004037	plc-2	Y75B12B.6	673.881	1.47796	0.128463	11.505	1.24498e-30	2.59826e-29	-	plc-2 encodes one of five C. elegans phospholipase C (PLC) isozymes; the amino acid sequence of PLC-2 is most closely related to members of the PLC-beta group, but is divergent and does not include an extended C terminus typical of other PLC-betas.
WBGene00014099	ZK836.3	ZK836.3	63.6243	1.4764	0.318101	4.64129	3.46241e-06	1.12347e-05	-
WBGene00022591	cuti-1	ZC328.1	268.216	1.47481	0.190981	7.72226	1.14282e-14	9.76301e-14	-
WBGene00007472	chil-7	C08H9.13	47.3959	1.47437	0.355329	4.14931	3.33486e-05	9.42235e-05	YES
WBGene00007516	gpx-5	C11E4.1	3513.67	1.4741	0.16848	8.74941	2.14468e-18	2.47987e-17	-	gpx-5 encodes a glutathione peroxidase; by homology, GPX-5 is predicted to function to reduce lipid hydroperoxides to their corresponding alcohols and reduce hydrogen peroxide to water to protect cells from damage induced by reactive oxygen species.
WBGene00014251	gstk-1	ZK1320.1	1184.46	1.47388	0.101868	14.4685	1.91659e-47	6.76335e-46	-	gstk-1 encodes one of two C. elegans kappa class glutathione transferases; while gstk-1(RNAi) animals exhibit no obvious developmental or morphological abnormalities, animals doubly mutant for gstk-1 and gstk-2 exhibit decreased respiration and a lower concentration of the monounsaturated fatty acid cis-vaccenic acid; GSTK-1 is expressed in the intestine, body wall muscle, and epidermis and local…
WBGene00003710	nhr-120	C25B8.6	281.684	1.47372	0.170192	8.65917	4.7522e-18	5.35299e-17	YES
WBGene00012648	Y39A1A.9	Y39A1A.9	178.011	1.47303	0.210751	6.98943	2.76004e-12	1.85117e-11	-
WBGene00001113	dur-1	F25H8.5	2830.98	1.47082	0.103221	14.2492	4.53322e-46	1.55455e-44	YES	The dur-1 ('Dauer UpRegulated') gene encodes proteins (DUR-1A and DUR-1C) that are predicted to be hydrophilic and heat-resistant, and that might participate in anhydrobiosis; expression of at least one dur-1 transcript is upregulated in dauer larvae and other transcripts may be specifically expressed in dauer larvae.
WBGene00003091	lys-2	Y22F5A.5	4902.76	1.4685	0.104566	14.0438	8.40841e-45	2.76632e-43	YES	lys-2 is one of ten C. elegans lysozyme genes; as such, lys-2 can be predicted to have a role in lysozymal function including immune function.
WBGene00019754	M03E7.2	M03E7.2	101.857	1.46845	0.270365	5.43137	5.59241e-08	2.31495e-07	-
WBGene00010705	cyp-14A1	K09A11.2	112.31	1.46743	0.233004	6.29786	3.01777e-10	1.63261e-09	YES	cyp-14A1 encodes one of ~80 C. elegans cytochrome P450s: membrane-associated, heme-containing NADPH-dependent monooxygenases that catalyze the oxidative metabolism of a variety of exogenous compounds and endogenous substrates.
WBGene00019166	tat-2	H06H21.10	1214.6	1.46294	0.143062	10.2259	1.51769e-24	2.47028e-23	-	tat-2 encodes one of six C. elegans subfamily IV P-type ATPase that, by sequence similarity, is proposed to function as an aminophospholipid translocase (flippase); genetic analyses show that tat-2 has two distinct functions in lipid metabolism: 1) tat-2 is essential for reproductive growth under conditions of sterol deprivation, and 2) TAT-2 activity in the intestine plays a role in regulating m…
WBGene00019183	npr-30	H10E21.2	81.3943	1.46068	0.264765	5.5169	3.45024e-08	1.46384e-07	-
WBGene00001391	far-7	K01A2.2	202.764	1.46029	0.189082	7.72305	1.13576e-14	9.70757e-14	YES
WBGene00004764	sel-7	K04G11.2	114.731	1.46017	0.251346	5.80942	6.26906e-09	2.89993e-08	-	sel-7 encodes a novel protein with two predicted PEST sequences that is conserved in the related nematode C. briggsae and several parasitic nematodes, but has no known homologs in other organisms; sel-7 was identified in screens for suppressors of dominant lin-12 mutations that result in vulvaless and egg-laying defective animals; although loss of SEL-7 function via mutation or RNAi results in no…
WBGene00020082	gcp-2.1	R57.1	4945.8	1.45951	0.0963085	15.1545	7.07265e-52	2.82391e-50	YES
WBGene00021254	Y22D7AL.16	Y22D7AL.16	53.1823	1.45903	0.345645	4.22117	2.43037e-05	7.00883e-05	-
WBGene00001148	eat-20	H30A04.1	1264.72	1.45878	0.10316	14.1409	2.12492e-45	7.14283e-44	-
WBGene00010010	gmeb-2	F53H4.5	153.224	1.45863	0.205537	7.09668	1.27794e-12	8.90839e-12	-
WBGene00019748	atg-2	M03A8.2	2458.39	1.45755	0.116493	12.512	6.42148e-36	1.64492e-34	YES	atg-2 encodes a large (2,275-residue) protein orthologous to theautophagic budding yeast protein Atg2p, and to human ATG2A and ATG2B;ATG-2 is expressed in larval and adult pharynx, intestine, body wall muscles, and neurons, as well as adult reproductive system; ATG-2 has noobvious phenotype in mass RNAi assays.
WBGene00206493	Y38H8A.12	Y38H8A.12	41.8373	1.45731	0.380754	3.82743	0.000129486	0.00033543	-
WBGene00020649	sma-10	T21D12.9	1202.95	1.45507	0.123421	11.7895	4.42044e-32	9.67661e-31	-	sma-10 encodes a protein containing leucine rich-repeats and immunoglobulin-like domains that is a member of the LRIG family of transmembrane proteins; sma-10 functions to regulate the TGFbeta signaling pathway that controls body size; consistent with genetic epistasis analysis suggesting that SMA-10 acts between the DBL-1/TGFbeta ligand and the SMA-6/TGFbeta receptor in the SMA-6/DAF-4 signaling…
WBGene00002243	lad-2	Y54G2A.25	212.541	1.45271	0.184671	7.86648	3.64773e-15	3.24669e-14	-	lad-2 encodes one of two C. elegans L1CAM molecules; LAD-2 is a noncanonical member of the L1CAM branch of the immunoglobulin superfamily and is most closely related to Drosophila Neuroglian; mutational analyses indicate that lad-2 is required for proper anterior/posterior and dorsal/ventral axonal pathfinding; in regulating axon guidance, LAD-2 functions, in part, as a MAB-20/Sema2 co-receptor w…
WBGene00017938	F31A3.3	F31A3.3	82.4397	1.45118	0.269688	5.38097	7.40864e-08	3.02263e-07	-
WBGene00010738	K10D3.4	K10D3.4	1067.9	1.4499	0.139979	10.358	3.85036e-25	6.40809e-24	-
WBGene00019538	K08D12.4	K08D12.4	117.724	1.44859	0.252406	5.73912	9.51678e-09	4.31886e-08	-
WBGene00021915	Y55D5A.1	Y55D5A.1	105.748	1.44721	0.274895	5.26461	1.40489e-07	5.512e-07	YES
WBGene00013227	Y56A3A.6	Y56A3A.6	1091.17	1.44699	0.112166	12.9005	4.47363e-38	1.21359e-36	-
WBGene00015041	cyp-34A6	B0213.11	94.4472	1.44687	0.268095	5.39683	6.78286e-08	2.77865e-07	YES
WBGene00001064	dpy-2	T14B4.6	434.991	1.44331	0.230141	6.2714	3.57808e-10	1.91503e-09	-	The dpy-2 gene encodes an unusual cuticular collagen that is required for maintaining the normal body length of the animal in later larval stages; dpy-2 interacts with other cuticular collagens such as dpy-10 and sqt-1, and suppresses mutations in glp-1, mup-1, and emb-5.
WBGene00018222	F40A3.7	F40A3.7	124.138	1.44288	0.222472	6.48567	8.83381e-11	5.03871e-10	-
WBGene00000964	dhp-2	C47E12.8	582.263	1.44081	0.121515	11.8571	1.9771e-32	4.38441e-31	-	The dhp-2 gene encodes an ortholog of the human gene DIHYDROPYRIMIDINASE (DPYS), which when mutated leads to dihydropyrimidinuria (OMIM:222748).
WBGene00044737	ttr-45	JC8.14	3819.66	1.44058	0.115556	12.4665	1.13772e-35	2.88398e-34	-
WBGene00017964	F31F7.1	F31F7.1	2126.11	1.43992	0.101231	14.2241	6.49024e-46	2.21672e-44	-
WBGene00009582	F40F9.5	F40F9.5	820.51	1.43921	0.111043	12.9608	2.04175e-38	5.60132e-37	-
WBGene00001242	elo-4	C40H1.4	278.911	1.43909	0.172517	8.34171	7.32246e-17	7.5575e-16	-	The elo-4 gene encodes a paralog of elo-1 and elo-2, each of which encodes a polyunsaturated fatty acid (PUFA) elongase; its function in vivo is unknown.
WBGene00020309	T07D3.6	T07D3.6	63.1213	1.43843	0.299999	4.79478	1.62852e-06	5.53659e-06	-
WBGene00008482	cut-4	E04D5.3	966.602	1.43805	0.152366	9.43808	3.79668e-21	5.22051e-20	-
WBGene00016884	C52E2.5	C52E2.5	50.0555	1.43775	0.379443	3.7891	0.000151196	0.000387769	-
WBGene00003623	nhr-25	F11C1.6	101.883	1.43737	0.279897	5.13534	2.81631e-07	1.06073e-06	-	nhr-25 encodes a nuclear hormone receptor orthologous to Drosophila Ftz-F1; NHR-25 is required for embryogenesis, molting, vulval and gonadal development, and hypodermal expression of acn-1; nhr-25 is expressed in gonads and loaded into embryos as a maternal transcript; nhr-25 is zygotically expressed in progeny of the E cell, and then in hypodermis and gut; the role of NHR-25 in molting may be e…
WBGene00044206	T26H5.9	T26H5.9	242.503	1.43723	0.20697	6.94412	3.80822e-12	2.51062e-11	-
WBGene00013013	clec-145	Y48E1B.16	40.939	1.43584	0.373712	3.8421	0.000121989	0.000317603	YES
WBGene00007336	C05C12.4	C05C12.4	2398.06	1.43583	0.128276	11.1933	4.39885e-29	8.55085e-28	YES
WBGene00020315	T07E3.4	T07E3.4	1305.28	1.43518	0.131952	10.8766	1.49013e-27	2.73416e-26	-	This gene encodes a protein containing an F-box, a motif predicted to mediate protein-protein interactions either with homologs of yeast Skp-1p or with other proteins.
WBGene00008910	F17C8.3	F17C8.3	154.548	1.43453	0.209797	6.83771	8.04703e-12	5.14556e-11	-
WBGene00006869	vab-2	Y37E11AR.6	206.433	1.43391	0.202054	7.09668	1.27794e-12	8.90839e-12	-	The vab-2 gene encodes an ephrin molecule related to human ephrin B2 (OMIM:600527); VAB-2, expressed primarily in neuronal cells, is a ligand for the VAB-1 ephrin receptor and plays a role in embryonic cell movements, epidermal morphogenesis during later embryogenesis, and oocyte maturation; VAB-2 synergizes with PTP-3, a LAR-like receptor tyrosine phosphatase, to regulate morphogenesis.
WBGene00016273	C30G12.1	C30G12.1	64.7351	1.43352	0.333584	4.29731	1.72881e-05	5.09889e-05	-
WBGene00050875	bah-1	ZK1025.7	74.2788	1.4335	0.348335	4.11528	3.86714e-05	0.000108149	-	bah-1 encodes a protein with a DUF23 domain, a domain found in insects, plants, bacteria and two vertebrates, the frog and the fish, Tetraodon, but absent from mammalian genomes; bah-1 normally functions to contribute to the integrity of the nematode cuticle; bah-1 is also required for the surface characteristics of the elegans cuticle that are required for the binding of bacterial biofilms; bah-…
WBGene00008036	C40C9.3	C40C9.3	187.574	1.43289	0.188907	7.58515	3.32109e-14	2.73023e-13	-
WBGene00009496	F36H1.11	F36H1.11	64.614	1.43132	0.347676	4.11681	3.84147e-05	0.000107484	-
WBGene00010291	F58H10.1	F58H10.1	270.734	1.43125	0.176289	8.11878	4.70894e-16	4.54308e-15	-
WBGene00016319	C32D5.12	C32D5.12	130.021	1.43087	0.243976	5.86481	4.49657e-09	2.11628e-08	-
WBGene00011660	T09E11.11	T09E11.11	131.561	1.4304	0.256794	5.57021	2.54425e-08	1.09919e-07	-
WBGene00022515	ttr-48	ZC64.2	4449.97	1.42938	0.0924934	15.4538	7.10942e-54	2.97843e-52	YES
WBGene00009106	acs-12	F25C8.4	553.502	1.42903	0.140517	10.1698	2.70374e-24	4.36318e-23	YES
WBGene00219699	linc-22	F47E1.18	596.499	1.42838	0.152418	9.37142	7.15624e-21	9.71432e-20	-
WBGene00021171	Y8A9A.2	Y8A9A.2	122.349	1.4283	0.245476	5.81847	5.93877e-09	2.75614e-08	-
WBGene00018334	cyp-33E2	F42A9.5	377.52	1.42823	0.140123	10.1926	2.13885e-24	3.46473e-23	-	cyp-33E2 encodes a cytochrome P450; when co-expressed with human CPR in vitro, CYP-33E2 exhibits monooxygenase activity on a variety of long-chain fatty acid substrates, including eicosapentaenoic acid and arachidonic acid; cyp-33E2(RNAi) animals show reduced rates of pharyngeal pumping, suggesting that CYP-33E2-generated metabolites may play a role in regulating pharyngeal muscle contraction; a …
WBGene00006640	tsp-14	F39C12.3	1163.36	1.42755	0.115927	12.3142	7.5981e-35	1.85951e-33	YES
WBGene00019666	sago-1	K12B6.1	2469.32	1.42731	0.112552	12.6814	7.50127e-37	1.97813e-35	YES	sago-1 encodes an Argonaute homolog that is partially required for theamplification phase of RNAi responses; a multiply mutant strain (MAGO),consisting of ppw-1(tm914), sago-1(tm1195), sago-2(tm894),F58G1.1(tm1019), C06A1.4(tm887), and M03D4.6(tm1144) alleles, iscompletely resistant to both germline and somatic RNAi; sago-1 isgenetically redundant with ppw-1 and sago-2, with any one of these gene…
WBGene00017775	F25B5.3	F25B5.3	16073.9	1.42569	0.111677	12.7661	2.53436e-37	6.75657e-36	-	F25B5.3 is orthologous to the human gene NUCLEOTIDASE, 5-PRIME, CYTOSOLIC III (NT5C3; OMIM:606224), which when mutated leads to hemolytic anemia due to UMPH1 deficiency
WBGene00019489	K07E1.1	K07E1.1	2780.13	1.42541	0.181542	7.85166	4.10578e-15	3.63915e-14	YES
WBGene00011549	T06G6.8	T06G6.8	35.898	1.42517	0.401892	3.54616	0.000390883	0.000937338	-
WBGene00010262	droe-4	F58E10.7	248.111	1.42269	0.178962	7.94969	1.86983e-15	1.71265e-14	-
WBGene00000786	cpr-6	C25B8.3	29357.7	1.42214	0.0899867	15.8039	2.925e-56	1.28889e-54	-
WBGene00018200	btb-17	F39E9.11	144.565	1.42051	0.228342	6.22097	4.94089e-10	2.60104e-09	YES
WBGene00016842	npr-35	C50F7.1	81.0247	1.42045	0.261348	5.43512	5.47601e-08	2.26913e-07	-
WBGene00009480	F36F2.7	F36F2.7	45.4002	1.42011	0.370277	3.83528	0.000125423	0.000325896	-
WBGene00017640	F20D6.11	F20D6.11	1117.64	1.41716	0.116567	12.1574	5.23735e-34	1.22703e-32	YES	F20D6.11 encodes a putative flavin-adenine dinucleotide (FAD)-binding oxidoreductase orthologous to human AIFM3 (AIFL), and paralogous to WAH-1 and mammalian PDCD8; F20D6.11 is expressed in pharynx, anal depressor and body wall muscles, the reproductive system (including spermatheca), and unidentified tail cells; given its orthology to AIFM3, F20D6.11 may promote apoptosis.
WBGene00017576	cdh-8	F18F11.3	329.611	1.41706	0.153261	9.24604	2.32953e-20	3.04558e-19	-	cdh-8 encodes a cadherin that may be nematode specific; CDH-8 is predicted to function as a membrane protein that plays a role in cell adhesion and/or morphogenesis, but as loss of cdh-8 activity via mutation or large-scale RNAi experiments results in no obvious abnormalities, the precise role of cdh-8 in C. elegans development and/or behavior is not yet known.
WBGene00012279	W05B10.4	W05B10.4	123.688	1.41646	0.23317	6.07481	1.24133e-09	6.25596e-09	YES
WBGene00007611	C15H7.4	C15H7.4	100.372	1.41503	0.236444	5.98464	2.16869e-09	1.05998e-08	-
WBGene00022630	fbxa-223	ZC513.10	74.495	1.41328	0.274421	5.15003	2.60447e-07	9.85965e-07	-	fbxa-223 encodes a protein containing an F-box, a motif predicted to mediate protein-protein interactions either with homologs of yeast Skp-1p or with other proteins; FBXA-223 also contains an FTH/DUF38 motif, which may also mediate protein-protein interaction.
WBGene00015295	acl-12	C01C10.3	1363.19	1.41262	0.110346	12.8018	1.60229e-37	4.29864e-36	-
WBGene00007605	hrg-7	C15C8.3	6432.39	1.41145	0.0904555	15.6038	6.85554e-55	2.94459e-53	-
WBGene00000602	col-13	F15H10.2	11547.1	1.41039	0.154371	9.13638	6.45785e-20	8.16666e-19	-	col-13 encodes a collagen which is expressed in all stages of development, like sqt-3 (col-1), col-3, col-10, col-11, col-12, and col-14; collagen genes with this expression profile may be specifically required to construct the L1 cuticle (and, perhaps, less specifically required for cuticles at other stages); the amino- and carboxyl-terminal cysteine-rich regions of COL-13 are most closely relat…
WBGene00021339	Y34F4.4	Y34F4.4	84.2472	1.41035	0.326665	4.31742	1.57862e-05	4.67947e-05	YES
WBGene00003769	nlp-31	B0213.6	402.026	1.41	0.144022	9.79012	1.24152e-22	1.84267e-21	-	nlp-31 encodes five predicted neuropeptide-like proteins; in C. elegans, nlp-31 is part of the YGGWamide neuropeptide family that also contains nlp-24, nlp-25, and nlp-27-32; nlp-31 is expressed in the hypodermis, and its expression is also detected in precomma-stage embryos; nlp-31 expression is upregulated in response to fungal infection and, when synthesized in vitro, demonstrates antifungal a…
WBGene00023501	F11E6.11	F11E6.11	41.4118	1.40983	0.383683	3.67445	0.000238362	0.000591177	-
WBGene00016916	C54D2.2	C54D2.2	178.354	1.40919	0.202407	6.96216	3.35086e-12	2.22289e-11	-
WBGene00011105	R07E3.4	R07E3.4	1287.37	1.40691	0.114824	12.2527	1.6248e-34	3.88696e-33	YES
WBGene00013228	Y56A3A.7	Y56A3A.7	2037.91	1.40685	0.096868	14.5233	8.62076e-48	3.0548e-46	-
WBGene00004210	ptc-3	Y110A2AL.8	2726.37	1.40641	0.0929863	15.125	1.10882e-51	4.39627e-50	-	ptc-3 encodes an ortholog of Drosophila PATCHED (PTC) and human PTCH(OMIM:601309, mutated in basal cell nevus syndrome), which defines oneof seven paralogous families of sterol sensing domain (SSD) proteins;PTC-3 is strongly required for normal molting from L1 to L3 larvalstages; PTC-3 is also required for normal growth to full size and forviability.
WBGene00012171	W01B6.4	W01B6.4	52.3182	1.40637	0.337872	4.16243	3.14885e-05	8.92498e-05	-
WBGene00011573	anmt-3	T07C12.9	1873.08	1.40463	0.103338	13.5927	4.42714e-42	1.33041e-40	YES
WBGene00009824	gpdh-1	F47G4.3	941.234	1.40415	0.124435	11.2842	1.57103e-29	3.12533e-28	-	gpdh-1 encodes one of two C. elegans glycerol 3-phosphate dehydrogenases; gpdh-1 mRNA expression is upregulated in response to hypertonicity, suggesting that GPDH-1 does play a role in osmotic stress adaptation in C. elegans via glycerol biosynthesis; regulation of gpdh-1 expression is controlled, in part, by a pathway that includes the OSM-8 mucin and the PTR-23 Patched-like receptor.
WBGene00006063	sto-1	F08C6.4	440.882	1.40326	0.138791	10.1106	4.95798e-24	7.8593e-23	YES
WBGene00009842	igeg-2	F48C5.1	161.982	1.40131	0.251273	5.57686	2.44892e-08	1.06151e-07	-
WBGene00021587	clec-76	Y46C8AR.1	246.741	1.40043	0.201645	6.94501	3.78426e-12	2.49579e-11	YES
WBGene00009059	chw-1	F22E12.2	358.942	1.39999	0.162505	8.615	6.9939e-18	7.77004e-17	-
WBGene00000492	che-13	F59C6.7	49.9195	1.39931	0.342753	4.08256	4.45432e-05	0.000123514	-	che-13 encodes a novel protein homologous to mammalian IFT57/Hippi; CHE-13 is a proposed component of the intraflagellar transport (IFT) complex B, and is required for the construction and maintenance of cilia on a subset of sensory neurons; in addition, CHE-13 is required for proper localization of OSM-5, a murine polaris homolog, to IFT complex B; CHE-13 is expressed in ciliated sensory neurons…
WBGene00011952	T23F6.5	T23F6.5	50.1653	1.3974	0.356499	3.91978	8.86286e-05	0.000234957	-
WBGene00001210	egl-46	K11G9.4	40.7898	1.39692	0.361941	3.85951	0.000113613	0.000297392	-	egl-46 encodes a transcription factor with similarity to the TFIIA-like zinc-finger protein family; egl-46 activity is required for coordinated locomotion, morphology and process formation of the touch cells, male mating efficiency, HSN cell migration, differentiation, and axonal outgrowth, serotonin production and also terminal divisions of the Q neuroblasts; egl-46 acts to inhibit touch cell fa…
WBGene00017865	F27D9.7	F27D9.7	163.335	1.39625	0.200413	6.96686	3.24093e-12	2.155e-11	YES
WBGene00006367	sym-2	ZK1067.6	559.642	1.39589	0.14485	9.63683	5.58893e-22	8.02212e-21	-	sym-2 encodes a predicted RNA binding protein that contains three RNA recognition motifs (RRMs) similar to those of Drosophila Fusilli and mammalian hnRNP F and H; genetic analyses indicate that, during embryonic development, sym-2 functions redundantly with mec-8, which also encodes an RRM-containing protein, to affect the structure of body wall muscles or their attachment to the body cuticle, p…
WBGene00003887	osm-7	T05D4.4	1581.82	1.39464	0.101663	13.7183	7.89113e-43	2.45375e-41	-	osm-7 encodes a protein required for normal osmosensation, osmotic resistance, and defecation rhythm, and for fully normal growth rate; OSM-7 has no clear orthologs outside of nematodes, but is paralogous to DOS-1, OSM-11, and K02F3.7; OSM-7 is expressed in the hypodermis, has a predicted signal sequence with 12 conserved cysteine residues, and may be secreted; osm-7 mutants have abnormally high …
WBGene00010835	M03B6.3	M03B6.3	115.504	1.39369	0.293386	4.75035	2.03064e-06	6.82187e-06	-
WBGene00008571	prmn-1	F08B12.1	938.37	1.39356	0.118302	11.7797	4.96821e-32	1.08478e-30	-	prmn-1 is orthologous to the human gene Prominin1 (PROML1); Prominin1 is a conserved glycoprotein and a member of the pentaspan transmembrane glycoproteins (5-transmembrane, 5-TM).
WBGene00020707	wago-10	T22H9.3	335.066	1.39091	0.145168	9.58138	9.57563e-22	1.35727e-20	-
WBGene00013750	Y113G7A.13	Y113G7A.13	64.7979	1.38956	0.327179	4.24708	2.16575e-05	6.29159e-05	-
WBGene00021529	Y41G9A.5	Y41G9A.5	118.074	1.38879	0.275338	5.04393	4.56077e-07	1.67547e-06	-
WBGene00000637	col-61	C01H6.1	196.169	1.38743	0.1982	7.00016	2.55667e-12	1.71679e-11	-
WBGene00011213	R10E8.8	R10E8.8	195.348	1.38695	0.200936	6.90245	5.11146e-12	3.32979e-11	-
WBGene00015264	B0563.7	B0563.7	116.916	1.38606	0.252974	5.47907	4.27572e-08	1.79127e-07	-
WBGene00018716	F52H2.4	F52H2.4	199.945	1.38533	0.177887	7.78768	6.82504e-15	5.93796e-14	-
WBGene00006603	tps-2	F19H8.1	3483.23	1.38532	0.0868522	15.9504	2.83264e-57	1.27125e-55	YES	tps-2 encodes one of two trehalose-6-phosphate synthase proteins in C. elegans, and RNAi of both enzymes leads to a more than 90% reduction decrease in trehalose levels, but does not appear to affect viability or development; the tps-2 mRNA is expressed throughout development.
WBGene00018860	vpat-1	F55A4.8	833.337	1.38514	0.141179	9.81123	1.00738e-22	1.50434e-21	-
WBGene00017904	lim-8	F28F5.3	2117.82	1.38443	0.110805	12.4943	8.0167e-36	2.04432e-34	-	lim-8 encodes proteins containing one PDZ and one LIM domain; in vitro binding and yeast two-hybrid assays indicate that LIM-8 can physically interact with myosin heavy chain A (MYO-3) as well as with UNC-96 and UNC-97, suggesting that LIM-8 is part of a structural component that links membrane attachment proteins to myosin thick filaments; lim-8(RNAi) in a hypersensitive rrf-3 background results…
WBGene00002112	ins-29	ZC334.10	73.8804	1.38315	0.329025	4.20378	2.62496e-05	7.52663e-05	-	ins-29 encodes predicted type-alpha insulin-like molecule that lacks a C peptide domain and does not have an A6/A11 disulfide bond.
WBGene00045252	Y62H9A.15	Y62H9A.15	134.093	1.38196	0.254593	5.42811	5.69546e-08	2.35417e-07	-
WBGene00010453	fozi-1	K01B6.1	488.849	1.38036	0.149445	9.23656	2.5455e-20	3.32283e-19	-	fozi-1 encodes an unusual zinc-finger protein that has two C2H2 zinc-finger motifs that probably mediate transcriptional regulation along with a glutamine-rich region and a vestigial formin homology 2 (FH2) domain that has lost its ability to polymerize actin but retained its ability to dimerize; during postembryonic development, FOZI-1 acts with MAB-5 and redundantly with HLH-1/CeMyoD to autonom…
WBGene00018675	F52C9.5	F52C9.5	35.5249	1.37883	0.389227	3.54249	0.000396363	0.000949407	-
WBGene00001719	grl-10	C26F1.5	220.545	1.37861	0.181672	7.58845	3.23763e-14	2.66548e-13	-	grl-10 encodes a hedgehog-like protein, with an N-terminal signalsequence and a C-terminal Ground-like (Grl) domain; the Grl domain ispredicted to form a cysteine-crosslinked protein involved inintercellular signalling, and it has subtle similarity to the N-terminalHedge domain of HEDGEHOG proteins.
WBGene00012554	Y37D8A.16	Y37D8A.16	1180.51	1.37652	0.108866	12.6442	1.20378e-36	3.15486e-35	YES
WBGene00016865	ets-9	C52B9.2	472.093	1.37543	0.141016	9.75378	1.77724e-22	2.62405e-21	-
WBGene00002116	ins-33	W09C5.4	147.342	1.37502	0.21555	6.37911	1.7812e-10	9.85572e-10	YES	ins-33 encodes an insulin-like peptide of the insulin superfamily of proteins (OMIM:176730, 147440); INS-33 is one of 38 insulin-like peptides in C. elegans; loss of INS-33 function can result in embryonic lethality, slow growth, and lack of coordination; additionally, INS-33 appears to be a direct downstream target of LIN-14, a nuclear protein and key regulator of the temporal sequence of postem…
WBGene00000991	dhs-28	M03A8.1	5863.75	1.37481	0.0960988	14.3062	2.00029e-46	6.88722e-45	-	dhs-28 encodes an ortholog of human 17-BETA-HYDROXYSTEROID DEHYDROGENASE 4 (HSD17B4; OMIM:601860, mutated in D-bifunctional protein deficiency), which contains a C-terminal SCP-2 sterol transfer domain; the deletion allele dhs-28(ok450) is superficially wild-type.
WBGene00000611	col-34	F36A4.10	1764.69	1.37378	0.122866	11.1811	5.04708e-29	9.79975e-28	-	col-34 encodes a cuticle collagen protein and is a critical component of male tail cuticle organization affecting ray morphology.
WBGene00007339	C05D12.1	C05D12.1	299.207	1.37325	0.17298	7.93879	2.04162e-15	1.86298e-14	YES
WBGene00009820	F47B10.9	F47B10.9	298.176	1.37148	0.179682	7.6328	2.29708e-14	1.90683e-13	YES
WBGene00002150	irk-2	M02A10.2	84.4103	1.37013	0.2655	5.16055	2.46222e-07	9.36282e-07	-	irk-2 encodes an inwardly rectifying potassium channel based on sequence homology to the the human potassium channel genes KCNJ1/KCNJ2.
WBGene00000557	cnc-3	R09B5.8	140.31	1.36993	0.311836	4.3931	1.11744e-05	3.38676e-05	-	cnc-3 encodes one of eleven C. elegans caenacin peptides; CNC-3 is predicted to be a secreted protein that, based upon similarity to CNC-2, -4, and -6, may function as an antimicrobial peptide in the innate immune response.
WBGene00015767	hex-2	C14C11.3	1968.72	1.36709	0.101202	13.5086	1.39231e-41	4.13545e-40	-	hex-2 encodes a beta-N-acetylhexosaminidase.
WBGene00008228	C50B8.6	C50B8.6	584.432	1.36679	0.140779	9.70872	2.76797e-22	4.03086e-21	YES
WBGene00010407	H19N07.3	H19N07.3	636.758	1.36666	0.139226	9.81612	9.59637e-23	1.43684e-21	YES
WBGene00009044	F22B5.6	F22B5.6	151.827	1.36547	0.203151	6.72143	1.79951e-11	1.11221e-10	-
WBGene00044636	B0393.9	B0393.9	517.698	1.36512	0.155731	8.76592	1.85252e-18	2.15229e-17	-
WBGene00002111	ins-28	ZC334.9	76.8594	1.36453	0.279447	4.88296	1.04503e-06	3.66267e-06	-	ins-28 encodes an insulin-like peptide.
WBGene00003844	odc-1	K11C4.4	3268.33	1.36444	0.0911283	14.9727	1.10749e-50	4.24265e-49	-	odc-1 encodes ornithine decarboxylase, the first enzyme of polyamine biosynthesis that catalyzes the conversion of ornithine to putrescine; ODC-1 is required for development when animals are deprived of exogenous polyamines, which are required for oogenesis and completion of embryogenesis; in addition,ODC-1 may contribute to male fertility; ODC-1 activity is detectable at all developmental stages…
WBGene00021875	Y54G2A.10	Y54G2A.10	127.272	1.36189	0.22299	6.10739	1.01275e-09	5.16361e-09	-
WBGene00194674	F23D12.11	F23D12.11	1534.12	1.36162	0.106068	12.8372	1.01427e-37	2.7297e-36	-
WBGene00007933	C34E7.3	C34E7.3	54.3414	1.36123	0.334529	4.06911	4.71929e-05	0.000130627	-
WBGene00009518	clec-166	F38A1.5	460.058	1.36103	0.146576	9.28548	1.60982e-20	2.12259e-19	-
WBGene00007925	C34C12.6	C34C12.6	176.457	1.36091	0.211487	6.43496	1.23508e-10	6.93546e-10	-
WBGene00011571	ttr-46	T07C12.7	10032.8	1.3599	0.111414	12.2058	2.89396e-34	6.86518e-33	YES
WBGene00008309	nhr-170	C54E10.5	128.015	1.35899	0.233489	5.82035	5.87235e-09	2.72829e-08	-
WBGene00017483	lgc-22	F15E6.2	1672.41	1.35813	0.110377	12.3045	8.57151e-35	2.07978e-33	YES
WBGene00007220	C01B9.1	C01B9.1	325.27	1.35735	0.146991	9.23427	2.60045e-20	3.39195e-19	-
WBGene00001707	grh-1	Y48G8AR.1	346.645	1.35653	0.151783	8.93726	3.9894e-19	4.84337e-18	-	grh-1 encodes a LSF/GRH transcription factor homolog required for normal cuticular synthesis and embryonic development; both GRH-1 and its Drosophila homolog GRAINYHEAD bind to DNA sites upstream of dbl-1, mab-5, and tdc-1; all three of these target genes are homologs of genes regulated by GRAINYHEAD in Drosophila; grh-1(RNAi) animals die as embryos with soft, defective cuticles, which resembles …
WBGene00001899	his-25	ZK131.2	65.344	1.35652	0.31184	4.35005	1.36109e-05	4.07655e-05	YES	his-25 encodes an H3 histone.
WBGene00017530	F16H11.1	F16H11.1	125.066	1.35442	0.224705	6.02756	1.66449e-09	8.2396e-09	-
WBGene00015752	C14B9.2	C14B9.2	3114.63	1.35399	0.099204	13.6485	2.06045e-42	6.29197e-41	-	C14B9.2 encodes a protein disulfide isomerase; by homology, the product of C14B9.2 is predicted to function in oxidative protein folding in the endoplasmic reticulum (ER); C14B9.2 transcript levels are increased in response to ER stress.
WBGene00019030	exc-6	F58B6.2	812.968	1.35382	0.119891	11.2921	1.43554e-29	2.8625e-28	-
WBGene00020574	T19D7.6	T19D7.6	102.917	1.35216	0.241127	5.60765	2.05093e-08	8.95158e-08	-
WBGene00014055	ZK669.5	ZK669.5	120.765	1.35184	0.274113	4.93167	8.15279e-07	2.89682e-06	-
WBGene00000601	col-12	F15H10.1	18369.7	1.35178	0.159611	8.46916	2.47159e-17	2.64565e-16	-	col-12 encodes a member of the collagen superfamily containing collagen triple helix repeats (20 copies); expressed throughout development but expression peaks after each larval molt when new cuticle is being secreted and deposited, and after the L4 to adult larval molt.
WBGene00014181	ZK1010.8	ZK1010.8	132.591	1.35041	0.216488	6.23781	4.43748e-10	2.34546e-09	-
WBGene00003740	nlp-2	T24D8.5	47.1877	1.35037	0.35629	3.79008	0.000150601	0.00038636	-
WBGene00000742	col-169	T10E10.5	2945.38	1.35033	0.125403	10.7679	4.87804e-27	8.71539e-26	YES
WBGene00016429	C35A11.2	C35A11.2	108.665	1.34905	0.293339	4.59893	4.24667e-06	1.36209e-05	-
WBGene00015122	B0302.5	B0302.5	1153.83	1.34864	0.121206	11.1268	9.28873e-29	1.78522e-27	-
WBGene00017762	F23H11.7	F23H11.7	41.0069	1.34816	0.377388	3.57234	0.000353812	0.000853857	-
WBGene00017923	F29B9.8	F29B9.8	2245.41	1.3468	0.110749	12.1609	5.02331e-34	1.1785e-32	-
WBGene00010901	M28.10	M28.10	4139.84	1.34469	0.0919888	14.6179	2.15837e-48	7.79441e-47	YES
WBGene00045405	D1086.18	D1086.18	189.731	1.34247	0.211792	6.33863	2.3182e-10	1.2688e-09	-
WBGene00010045	F54C9.11	F54C9.11	261.905	1.34235	0.184976	7.25688	3.96107e-13	2.92548e-12	-
WBGene00045400	C54D10.13	C54D10.13	82.6761	1.3405	0.280583	4.77756	1.77439e-06	6.0061e-06	YES
WBGene00044761	pals-19	Y82E9BR.23	90.7224	1.33912	0.265311	5.04736	4.47958e-07	1.64706e-06	-
WBGene00020947	W02F12.2	W02F12.2	548.606	1.33885	0.138966	9.63439	5.72315e-22	8.20093e-21	-
WBGene00007692	C23H4.3	C23H4.3	596.707	1.33624	0.154554	8.64576	5.34502e-18	5.99297e-17	-
WBGene00001559	gei-1	F45H7.2	1647.25	1.33532	0.112365	11.8838	1.43738e-32	3.20846e-31	YES	gei-1 encodes a protein containing a RhoGAP domain and a START (StAR-related lipid-transfer) domain and interacts with GEX-2 in yeast two-hybrid assays.
WBGene00011476	T05D4.3	T05D4.3	97.4442	1.33451	0.266354	5.01029	5.43481e-07	1.97903e-06	-
WBGene00011559	umps-1	T07C4.1	4750.44	1.33449	0.0860749	15.5039	3.26711e-54	1.38579e-52	-	umps-1 (formerly known as rad-6) encodes an ortholog of the bifunctional mammalian enzyme uridine-5'-monophosphate synthase (UMPS); UMPS-1 catalyzes the conversion of orotic acid to UMP during pyrimidine biosynthesis; C. elegans UMPS-1 demonstrates both the orotate phosphoribosyltransferase and orotidine 5'-monophosphate decarboxylase activities in vitro, that are required for the conversion of o…
WBGene00022179	Y71H2AM.14	Y71H2AM.14	63.4685	1.33431	0.289267	4.61273	3.97407e-06	1.28045e-05	YES
WBGene00194708	Y36E3A.2	Y36E3A.2	47.2819	1.33429	0.343757	3.8815	0.000103816	0.000273006	-
WBGene00003589	nex-2	T07C4.9	2555.88	1.33404	0.108054	12.3461	5.11549e-35	1.26101e-33	YES	nex-2 encodes an annexin, a member of a family of calcium-dependent phospholipid binding proteins; by homology, NEX-2 could function in a number of processes, such as membrane fusion, cytoskeletal interactions, and intracellular signaling; however, as loss of nex-2 function via RNA-mediated interference (RNAi) does not result in any abnormalities, the precise role of NEX-2 in C. elegans developme…
WBGene00001410	feh-1	Y54F10AM.2	845.906	1.33399	0.18171	7.34131	2.11511e-13	1.60321e-12	-	feh-1 encodes the single C. elegans member of the Fe65 protein family that affects embryonic and larval viability and pharyngeal pumping; the PTB2 domain binds to cytosolic domain of C. elegans APL-1 in vitro; expressed in the neuromuscular structures of the pharynx and in a subset of neurons.
WBGene00016719	math-24	C46F9.3	286.26	1.33326	0.200059	6.66431	2.65914e-11	1.60958e-10	-	The C46F9.3 gene encodes a protein with a meprin-associated Traf homology (MATH) domain that may be involved in apoptosis.
WBGene00003055	lon-1	F48E8.1	1522.08	1.33276	0.122733	10.859	1.80676e-27	3.29733e-26	-	The lon-1 gene encodes a protein belonging to the PR-protein superfamily that is a target of DBL-1 (TGF-beta) signaling, and that regulates polyploidization and body length.
WBGene00007372	C06B8.7	C06B8.7	717.684	1.33088	0.129153	10.3046	6.71488e-25	1.10995e-23	-
WBGene00015362	fbxa-105	C02H6.2	150.95	1.32674	0.238822	5.55536	2.77043e-08	1.19026e-07	-	This gene encodes a protein containing an F-box, a motif predicted to mediate protein-protein interactions either with homologs of yeast Skp-1p or with other proteins; this gene's encoded protein also contains an FTH/DUF38 motif, which may also mediate protein-protein interaction.
WBGene00020276	T05H4.15	T05H4.15	83.5187	1.32469	0.296064	4.47435	7.66458e-06	2.36643e-05	YES
WBGene00235369	K08D10.18	K08D10.18	42.2054	1.32327	0.370355	3.57298	0.000352936	0.000851986	-
WBGene00020686	T22D1.8	T22D1.8	49.0702	1.32241	0.342041	3.86622	0.000110535	0.000289868	-
WBGene00004328	rdy-2	F53F4.6	77.5965	1.32162	0.280178	4.71706	2.39273e-06	7.94572e-06	-
WBGene00015464	C05C8.7	C05C8.7	1847.78	1.32099	0.152905	8.6393	5.65562e-18	6.32455e-17	-
WBGene00010540	K03H1.5	K03H1.5	964.972	1.31955	0.109906	12.0062	3.29517e-33	7.58423e-32	-
WBGene00018786	hmbx-1	F54A5.1	312.871	1.31931	0.190422	6.92832	4.25862e-12	2.7978e-11	-	hmbx-1 is an ortholog of human HMBOX1 (homeobox containing 1); it belongs to the HNF class of homeobox genes, which encodes an HNF domain and an atypical homeodomain; hmbx-1 is predicted to have DNA binding activity, based on protein domain information; hmbx-1 is expressed in the anal depressor muscle, intestine, anal sphincter muscle, body wall musculature, vulval muscle, ventral nerve cord, and…
WBGene00017447	F14B8.5	F14B8.5	911.103	1.31906	0.146537	9.00158	2.22491e-19	2.73238e-18	-
WBGene00015560	C07A12.2	C07A12.2	48.4746	1.31839	0.35697	3.69329	0.000221371	0.000552179	-
WBGene00003562	ncr-2	F09G8.4	425.965	1.31538	0.199735	6.58563	4.52975e-11	2.66597e-10	-	ncr-2 encodes a homolog of human NPC1, which when mutated leads to Niemann-Pick disease, type C (OMIM:257220).
WBGene00019487	ephx-1	K07D4.7	1152.03	1.31502	0.104877	12.5386	4.58752e-36	1.17869e-34	-
WBGene00018514	twnk-1	F46G11.1	129.762	1.31479	0.233132	5.6397	1.70346e-08	7.49654e-08	-	F46G11.1 is orthologous to the human gene TRUNCATED PUTATIVE T7-LIKE MITOCHONDRIAL DNA HELICASE (C10orf2; OMIM:606075), which when mutated leads to disease.
WBGene00005078	src-2	F49B2.5	197.628	1.31465	0.198855	6.61111	3.81445e-11	2.26063e-10	-	src-2 encodes a non-receptor protein tyrosine kinase that, along with src-1, is one of two C. elegans Src family kinase members; although src-2(RNAi) alone results in no overt phenotype, src-2(RNAi) performed in the background of retinoblastoma pathway mutants results in embryonic and larval lethality, as well as sterility; a src-2::GFP reporter fusion is expressed in pharyngeal muscles, the vulv…
WBGene00011556	vglu-3	T07A5.3	535.634	1.31455	0.190859	6.88756	5.67586e-12	3.67915e-11	-
WBGene00013379	Y62E10A.13	Y62E10A.13	3808.94	1.3139	0.104019	12.6314	1.4177e-36	3.7041e-35	-
WBGene00019261	H34I24.2	H34I24.2	4660.73	1.31362	0.0882236	14.8896	3.8485e-50	1.45789e-48	-
WBGene00004212	ptl-1	F42G9.9	452.808	1.31276	0.147942	8.87353	7.08619e-19	8.44632e-18	YES	ptl-1 encodes a microtubule-binding protein that is homologous to members of the tau/MAP2/MAP4 subfamily of microtubule-associated proteins; PTL-1 promotes microtubule assembly and stability, and functions in maintaining neuronal integrity and axonal transport by regulation of retrograde movements of kinesins UNC-104, UNC-116, and anterograde movements of dynein light chain, DLC-1; in vitro, bact…
WBGene00015621	C09B7.2	C09B7.2	504.76	1.31249	0.142704	9.19729	3.67077e-20	4.71216e-19	-
WBGene00003523	nas-4	C05D11.6	270.468	1.31166	0.239955	5.46628	4.59573e-08	1.92108e-07	-	nas-4 encodes a predicted extracellular matrix metalloprotease of the M12A (astacin) family that contains an N-terminal signal sequence and a catalytic domain, but no recognizable regulatory domains in the C-terminus; as loss of nas-4 activity via RNAi results in no obvious abnormalities, the precise role of NAS-4 in C. elegans development and/or behavior is not yet known; however, an NAS-4 trans…
WBGene00019896	R05G6.1	R05G6.1	46.1584	1.31154	0.351397	3.73236	0.000189692	0.000478421	-
WBGene00010134	F55H12.3	F55H12.3	1305.18	1.31045	0.125854	10.4125	2.17538e-25	3.6671e-24	-
WBGene00015480	C05D10.4	C05D10.4	1075.87	1.30961	0.128952	10.1557	3.12411e-24	5.03201e-23	-
WBGene00013055	Y50E8A.12	Y50E8A.12	100.1	1.30908	0.243243	5.3818	7.37458e-08	3.00946e-07	-	Y50E8A.12 encodes a protein with a THAP or THAP-like domain that isrequired for normal levels of fat storage; other proteins with THAP orTHAP-like domains include LIN-15A, LIN-15B, LIN-36, and HIM-17 (whichall interact with LIN-35/Rb), as well as CDC-14B, CTB-1, GON-14, and~100 other proteins such as Drosophila P element transposase and humannuclear proapoptotic factor THAP1.
WBGene00019128	F59G1.4	F59G1.4	99.9946	1.30841	0.249455	5.24506	1.56231e-07	6.09201e-07	-
WBGene00012322	W07A12.4	W07A12.4	81.44	1.3083	0.260982	5.01298	5.35934e-07	1.95406e-06	-
WBGene00012704	mlt-3	Y39C12A.1	246.589	1.30796	0.1746	7.49115	6.82712e-14	5.42375e-13	-
WBGene00016970	C56E6.2	C56E6.2	728.935	1.30604	0.141561	9.22599	2.80965e-20	3.65082e-19	YES
WBGene00016555	math-20	C40D2.2	483.918	1.30595	0.134367	9.71927	2.49572e-22	3.64375e-21	-	The C40D2.2 gene encodes a protein closely similar to C46F9.3, which has a meprin-associated Traf homology (MATH) domain and may be involved in apoptosis.
WBGene00010774	K11E4.2	K11E4.2	137.147	1.30337	0.222028	5.8703	4.35e-09	2.05297e-08	-
WBGene00007362	cyp-35C1	C06B3.3	781.684	1.30284	0.143866	9.0559	1.35449e-19	1.6841e-18	-	cyp-35C1 encodes one of over 80 C. elegans cytochrome P450s, NADPH-dependent monooxygenases that metabolize endogenous and exogenous compounds; RT-PCR experiments indicate that cyp-35C1 mRNA is upregulated in response to treatment with xenobiotics, such as PCBs (polychlorinated biphenyls) or PAHs (polycyclic aromatic hydrocarbons); loss of cyp-35A/C gene family activity in the presence of xenobio…
WBGene00022181	pho-9	Y71H2AM.16	452.023	1.30255	0.196631	6.62436	3.48758e-11	2.07631e-10	-
WBGene00004238	ptr-24	F46G10.5	2529.09	1.30165	0.113824	11.4356	2.77613e-30	5.72355e-29	-	ptr-24 encodes a nematode-specific member of the sterol sensing domain(SSD) proteins, distantly paralogous to Drosophila PATCHED (PTC) andhuman PTCH (OMIM:601309, mutated in basal cell nevus syndrome); PTR-24has no known function in vivo.
WBGene00016735	fhod-1	C46H11.11	1765.48	1.30157	0.11114	11.7111	1.11829e-31	2.4169e-30	-
WBGene00011768	oac-46	T14D7.2	1569.83	1.30155	0.125634	10.3599	3.77393e-25	6.28705e-24	-	T14D7.2 encodes an acyltransferase; large-scale RNAi experiments indicate that T14D7.2 activity is required for egg laying, coordination locomotion, and normal vulval morphology.
WBGene00022847	ZK1055.6	ZK1055.6	509.02	1.30137	0.133834	9.72377	2.38779e-22	3.48917e-21	YES
WBGene00016768	cyp-33E1	C49C8.4	439.301	1.2999	0.136706	9.50878	1.92906e-21	2.68505e-20	YES
WBGene00009049	F22B8.7	F22B8.7	975.929	1.29937	0.113746	11.4234	3.19391e-30	6.55311e-29	YES
WBGene00009146	F26C11.1	F26C11.1	344.937	1.2993	0.168926	7.69151	1.45411e-14	1.22866e-13	-
WBGene00020148	T01D1.3	T01D1.3	425.519	1.29921	0.156475	8.30301	1.01502e-16	1.0338e-15	-
WBGene00011090	R07B7.6	R07B7.6	324.126	1.29875	0.155326	8.3614	6.19779e-17	6.42403e-16	-
WBGene00006862	pnk-4	C42D8.3	822.063	1.29848	0.1257	10.33	5.1553e-25	8.54645e-24	YES
WBGene00008315	C54G4.5	C54G4.5	132.305	1.29827	0.217695	5.96372	2.46558e-09	1.19854e-08	YES
WBGene00011325	T01C3.11	T01C3.11	72.7423	1.29583	0.283494	4.57091	4.85608e-06	1.54618e-05	YES
WBGene00014454	MTCE.7	MTCE.7	1407.57	1.29478	0.105044	12.3261	6.55291e-35	1.61067e-33	-	MTCE.7 encodes a mitochondrial 18s ribosomal RNA (rRNA).
WBGene00018976	daam-1	F56E10.2	238.581	1.29447	0.178893	7.23601	4.62069e-13	3.39056e-12	-	daam-1 encodes an ortholog of Drosophila DAAM and human DAAM1 (OMIM:606626); DAAM-1 enables Wnt-directed planar cell polarity; DAAM-1 is required for the fully asymmetrical division of B.a versus B.p cells, though this requirement is quantitatively weak.
WBGene00009532	ccch-1	F38B7.1	4868.29	1.29435	0.144073	8.98403	2.61024e-19	3.19637e-18	YES	ccch-1 encodes a CCCH tandem zinc finger (TZF) protein; based upon its sequence similarity to human tristetraprolin and ERF-2 the product of F38B7.1 is predicted to function as an RNA-binding protein that specifically binds to UAUU repeats.
WBGene00009663	hda-5	F43G6.11	618.005	1.29389	0.123331	10.4912	9.48033e-26	1.61898e-24	YES
WBGene00022848	ZK1055.7	ZK1055.7	1174.81	1.29378	0.12276	10.5391	5.70651e-26	9.82409e-25	YES
WBGene00010041	F54C9.3	F54C9.3	1265.63	1.29338	0.132928	9.7299	2.24809e-22	3.29352e-21	-
WBGene00017868	slc-28.2	F27E11.2	124.76	1.29276	0.243227	5.31504	1.06632e-07	4.24459e-07	-
WBGene00000934	dat-1	T23G5.5	127.493	1.29265	0.235261	5.49453	3.91741e-08	1.65133e-07	-	dat-1 encodes a plasma membrane dopamine transporter; DAT-1 is predicted to regulate dopaminergic neurotransmission via reuptake of dopamine into presynaptic neurons; when expressed in HeLa cells, DAT-1 exhibits high affinity, saturable dopamine transport; further, in primary cultures of C. elegans dopaminergic neurons, DAT-1 also exhibits a channel mode of conduction that leads to membrane depol…
WBGene00010150	F56D5.6	F56D5.6	2375.92	1.2914	0.116059	11.127	9.2668e-29	1.78302e-27	-
WBGene00020009	R11F4.3	R11F4.3	415.248	1.29008	0.149242	8.64424	5.41646e-18	6.06908e-17	-
WBGene00011517	cgt-1	T06C12.10	187.294	1.28836	0.217847	5.91407	3.33761e-09	1.59554e-08	-	cgt-1 encodes a transmembrane protein that is one of three C. elegans ceramide glucosyltransferases; by homology, CGT-1 is predicted to localize to the Golgi membrane and catalyze the transfer of glucose from UDP-glucose to ceramide to synthesize glucosylceramide, a glycosphingolipid precursor; although cgt-1 mutant worms show no obvious defects, animals doubly mutant for cgt-1 and cgt-3 arrest d…
WBGene00004154	pqn-72	W01B11.5	1499.68	1.28778	0.333035	3.86681	0.000110268	0.000289258	-	The protein product of this gene is predicted to contain a glutamine/asparagine (Q/N)-rich ('prion') domain, by the algorithm of Michelitsch and Weissman (as of the WS77 release of WormBase, i.e., in wormpep77).
WBGene00019749	M03A8.3	M03A8.3	234.311	1.28729	0.172627	7.45705	8.8482e-14	6.95789e-13	-
WBGene00021469	Y39G10AR.11	Y39G10AR.11	1760.54	1.2845	0.107438	11.9558	6.05568e-33	1.37886e-31	-
WBGene00017745	F23F1.4	F23F1.4	493.937	1.28398	0.130704	9.82357	8.91329e-23	1.33809e-21	-
WBGene00021158	Y4C6B.4	Y4C6B.4	118.107	1.28379	0.246329	5.21169	1.87129e-07	7.2125e-07	YES
WBGene00023485	ttr-49	E02C12.13	542.431	1.28309	0.147063	8.72477	2.66726e-18	3.05917e-17	-
WBGene00014183	ZK1025.3	ZK1025.3	538.686	1.28258	0.203763	6.29446	3.08478e-10	1.66568e-09	-
WBGene00019818	R02C2.7	R02C2.7	72.2327	1.28162	0.27376	4.68156	2.84701e-06	9.35201e-06	-
WBGene00021336	Y34F4.1	Y34F4.1	292.096	1.28016	0.159332	8.03459	9.38956e-16	8.86769e-15	YES
WBGene00014164	lact-2	ZK945.1	1668.5	1.28006	0.128046	9.99687	1.57287e-23	2.43651e-22	-	lact-2 encodes a beta-lactamase domain-containing protein that contains a predicted transmembrane domain in its N terminus.
WBGene00010475	K01F9.2	K01F9.2	154.676	1.2761	0.255493	4.99466	5.89383e-07	2.13657e-06	-
WBGene00019022	F58A6.1	F58A6.1	514.843	1.27364	0.168503	7.55856	4.07567e-14	3.3074e-13	YES
WBGene00008260	C52G5.2	C52G5.2	1476.9	1.27266	0.104345	12.1966	3.23925e-34	7.65228e-33	-
WBGene00009306	maph-1.1	F32A7.5	3324.06	1.27231	0.103035	12.3483	4.97385e-35	1.22787e-33	-
WBGene00013906	ugt-5	ZC455.6	600.551	1.27121	0.127269	9.98835	1.71413e-23	2.65292e-22	-
WBGene00206373	C27A2.12	C27A2.12	192.641	1.27074	0.185297	6.85785	6.99058e-12	4.49368e-11	-
WBGene00019351	lron-7	K03A1.2	7515.29	1.27057	0.109016	11.6548	2.16896e-31	4.65219e-30	-
WBGene00008383	D1081.5	D1081.5	416.461	1.27049	0.158451	8.01817	1.07335e-15	1.00754e-14	-
WBGene00001788	gst-40	F56B3.10	75.1954	1.27011	0.275956	4.60258	4.17289e-06	1.3402e-05	-
WBGene00013562	Y75B8A.32	Y75B8A.32	125.844	1.26859	0.212186	5.9787	2.2492e-09	1.09775e-08	-
WBGene00005652	srr-1	W07G4.6	116.134	1.26851	0.224031	5.66222	1.49423e-08	6.62893e-08	-
WBGene00007133	B0284.3	B0284.3	60.4415	1.26697	0.307978	4.11382	3.89164e-05	0.000108762	-
WBGene00000302	cav-2	C56A3.7	208.844	1.26644	0.195154	6.48943	8.61641e-11	4.92131e-10	-	cav-2 encodes one of two C. elegans proteins related to caveolins, integral transmembrane proteins that are believed to function in regulation of signal transduction and that are the major component of caveolae, specialized lipid rafts found in the plasma membrane of most cell types; as loss of cav-2 function via large-scale RNA-mediated interference (RNAi) screens does not result in any obvious …
WBGene00021965	Y57G7A.1	Y57G7A.1	258.19	1.26498	0.190594	6.63704	3.20049e-11	1.9141e-10	YES
WBGene00015381	C03B1.13	C03B1.13	646.256	1.26243	0.135903	9.28925	1.55382e-20	2.05513e-19	YES
WBGene00018241	F40G9.5	F40G9.5	185.053	1.26194	0.192949	6.54026	6.14104e-11	3.56617e-10	-
WBGene00044080	D1086.10	D1086.10	10021.8	1.26181	0.110562	11.4127	3.61377e-30	7.39671e-29	-
WBGene00015076	B0238.12	B0238.12	102.438	1.26072	0.29094	4.33326	1.46918e-05	4.37896e-05	YES	B0238.12 encodes a putative secreted TIL-domain protease inhibitorparalogous to SWM-1, ISL-1, and the products of 11 other C. elegansgenes; B0238.12 and its relatives are collectively similar to otherTIL-domain protease inhibitors from nematodes, insects, and vertebrates;B0238.12 has no obvious function in mass RNAi assays.
WBGene00008726	F13A7.11	F13A7.11	87.4699	1.26006	0.258469	4.8751	1.08752e-06	3.80141e-06	-
WBGene00004226	ptr-12	K07A3.2	490.107	1.2599	0.144787	8.70171	3.26908e-18	3.72181e-17	YES	ptr-12 encodes a nematode-specific member of the sterol sensing domain(SSD) proteins, distantly paralogous to Drosophila PATCHED (PTC) andhuman PTCH (OMIM:601309, mutated in basal cell nevus syndrome); PTR-12is weakly required for normal molting from L4 to adult stages growth tofull size; PTR-12 is also required for normal locomotion.
WBGene00013374	Y62E10A.3	Y62E10A.3	60.2725	1.25914	0.301908	4.1706	3.03801e-05	8.63818e-05	-
WBGene00010092	F55C5.2	F55C5.2	339.338	1.25866	0.168992	7.44808	9.47086e-14	7.43035e-13	-
WBGene00011951	T23F6.3	T23F6.3	522.375	1.25866	0.154401	8.15192	3.58192e-16	3.49741e-15	-
WBGene00001605	gln-4	T25C8.3	233.096	1.25813	0.198055	6.35243	2.1194e-10	1.16399e-09	-
WBGene00021446	hlh-33	Y39A3CR.6	256.702	1.25809	0.167674	7.50322	6.22685e-14	4.9631e-13	YES
WBGene00001441	fkh-9	K03C7.2	2592.52	1.25776	0.110714	11.3604	6.5819e-30	1.33435e-28	YES	fkh-9 encodes a member of the forkhead domain transcription factor family.
WBGene00015625	C09B8.8	C09B8.8	76.8749	1.25533	0.31026	4.04604	5.20906e-05	0.00014346	-
WBGene00004857	sma-3	R13F6.9	404.367	1.25509	0.149133	8.41594	3.89761e-17	4.10746e-16	-	sma-3 encodes a Smad protein; during development, SMA-3 functions as part of a DBL-1/SMA-6 TGF-beta-related signaling pathway that controls body size and male tail sensory ray and spicule formation; sma-3, through this pathway, also regulates reproductive aging; studies have shown that a reduction of TGF-beta pathway genes extends reproductive span by maintaining oocyte and germline quality; sma-…
WBGene00017597	F19C7.8	F19C7.8	212.699	1.25331	0.178785	7.01016	2.38052e-12	1.60421e-11	-
WBGene00045013	F08A7.1	F08A7.1	248.567	1.25323	0.172059	7.2837	3.24798e-13	2.42196e-12	-
WBGene00016883	C52E2.4	C52E2.4	63.6943	1.25258	0.312164	4.01258	6.00591e-05	0.000164025	-
WBGene00007246	nspb-10	C01G12.6	206.865	1.2518	0.260773	4.80034	1.58399e-06	5.39919e-06	-
WBGene00006620	svh-1	C07G1.1	81.2961	1.25117	0.305609	4.09402	4.23967e-05	0.000117927	-	svh-1 encodes a homolog of human TRYP1 and ELA2; mutation of human TRYP1 or ELA2 leads, respectively, to hereditary pancreatitis (OMIM:276000) or cyclic haematopoiesis (OMIM:162800).
WBGene00001768	gst-20	Y48E1B.10	880.67	1.24993	0.110677	11.2935	1.41334e-29	2.82154e-28	YES
WBGene00220250	C09B9.85	C09B9.85	57.9214	1.24981	0.341122	3.6638	0.000248497	0.000614433	-
WBGene00019611	K10B3.5	K10B3.5	452.819	1.24851	0.129197	9.66368	4.30134e-22	6.20539e-21	-
WBGene00020341	T08B1.4	T08B1.4	306.511	1.24833	0.172453	7.23869	4.53045e-13	3.32722e-12	YES
WBGene00020837	slc-36.2	T27A1.5	765.64	1.24768	0.116437	10.7156	8.60365e-27	1.52278e-25	-
WBGene00000858	cwn-2	W01B6.1	166.754	1.2426	0.198054	6.27404	3.51808e-10	1.8847e-09	-	cwn-2 encodes one of five C. elegans Wnt signaling molecules that is homologous to mammalian Wnt5; cwn-2 is required for proper placement of the nerve ring and anterior cells along the anterior/posterior axis; cwn-2 also acts redundantly to specify cell fates during vulval development; CWN-2 appears to be required at the time of nerve ring development (comma stage of embryogenesis) for nerve ring…
WBGene00008760	F13E9.11	F13E9.11	241.247	1.24235	0.185644	6.69214	2.19934e-11	1.34418e-10	YES
WBGene00016264	C30F12.5	C30F12.5	1677.59	1.24229	0.147924	8.39815	4.53576e-17	4.75639e-16	-
WBGene00001581	gfi-1	F57F4.3	7497.34	1.24158	0.136109	9.12196	7.37806e-20	9.2958e-19	-	gfi-1 encodes a protein that contains 21 ET modules; interacts with unc-68 in yeast two-hybrid assays.
WBGene00011692	T10G3.1	T10G3.1	252.402	1.24057	0.173641	7.14443	9.03701e-13	6.44218e-12	YES
WBGene00013579	Y79H2A.2	Y79H2A.2	535.829	1.23976	0.197116	6.2895	3.18491e-10	1.71431e-09	-
WBGene00017635	F20D6.5	F20D6.5	175.032	1.23921	0.195827	6.32811	2.48187e-10	1.35388e-09	-
WBGene00004183	prk-2	F45H7.4	619.487	1.23896	0.155982	7.94296	1.97413e-15	1.80527e-14	-
WBGene00006664	twk-9	ZK1251.8	51.596	1.23865	0.319568	3.87599	0.00010619	0.000278948	-
WBGene00016595	C42D4.2	C42D4.2	958.022	1.23859	0.120478	10.2806	8.61564e-25	1.41862e-23	-
WBGene00021817	Y53G8B.1	Y53G8B.1	286.559	1.23852	0.155116	7.98446	1.41135e-15	1.30892e-14	YES
WBGene00010977	R02D5.3	R02D5.3	271.931	1.23833	0.156849	7.89503	2.90253e-15	2.60523e-14	-
WBGene00016155	C27A12.4	C27A12.4	72.8555	1.23745	0.313411	3.94831	7.8704e-05	0.000210469	-
WBGene00001489	frm-2	T04C9.6	870.128	1.23708	0.11348	10.9013	1.13614e-27	2.09368e-26	-
WBGene00000728	col-155	F55C10.3	7689.25	1.23656	0.150853	8.1971	2.4625e-16	2.44654e-15	YES
WBGene00019603	K09H11.6	K09H11.6	52.1323	1.23481	0.323382	3.81842	0.00013431	0.000347028	-
WBGene00000013	abf-2	C50F2.10	55.8599	1.23476	0.33463	3.68993	0.000224312	0.000558613	YES	abf-2 encodes an antimicrobial peptide homologous to Ascaris suum antibacterial factor ASABF, and closely related to ABF-1; recombinant ABF-2 displays strong microbicidal activity against Gram-negative and Gram-positive bacteria, as well as fungi; on account of ABF-2's antimicrobial activity, sequence similarity, and expression in the pharyngeal marginal zone, ABF-2 is thought to mediate an antim…
WBGene00009504	F37B12.1	F37B12.1	279.531	1.23319	0.214577	5.74708	9.07969e-09	4.13595e-08	-
WBGene00044788	ttr-38	F35G8.2	86.0279	1.23222	0.272679	4.51893	6.21538e-06	1.94835e-05	-
WBGene00019279	K01A2.4	K01A2.4	155.918	1.23209	0.206957	5.95335	2.62703e-09	1.27085e-08	-
WBGene00008296	cdr-2	C54D10.1	1977.08	1.23196	0.137215	8.97833	2.74919e-19	3.35686e-18	YES	cdr-2 encodes a predicted transmembrane protein that is a member of the CDR (cadmium responsive) family of proteins; cdr-2 expression is increased upon exposure to cadmium ions, and loss of cdr-2 activity results in increased sensitivity to cadmium.
WBGene00018841	F54H5.5	F54H5.5	276.109	1.23052	0.15617	7.87936	3.29067e-15	2.94119e-14	-
WBGene00019973	R09A1.3	R09A1.3	163.681	1.22968	0.207344	5.93066	3.01726e-09	1.44933e-08	-
WBGene00015620	C08G9.2	C08G9.2	75.2973	1.22906	0.264671	4.64373	3.42177e-06	1.11071e-05	-
WBGene00018804	lido-15	F54D10.3	120.011	1.2287	0.242453	5.06778	4.02484e-07	1.48888e-06	YES
WBGene00001042	dnj-24	W03A5.7	1327.6	1.22799	0.107495	11.4237	3.18386e-30	6.54038e-29	-	This gene encodes a protein containing a DnaJ ('J') domain.
WBGene00004025	phy-2	F35G2.4	1772.39	1.22691	0.129392	9.48211	2.49204e-21	3.44611e-20	-	phy-2 encodes a catalytic alpha subunit of collagen prolyl 4-hydroxylase (P4H) orthologous to human P4H alpha (II) isoform (OMIM: 600608); phy-2 is responsible for hydroxylation of cuticle collagen; loss-of-function mutations result in phenotypically wild-type animals, however phy-1; phy-2 double mutants arrest as embryos and larvae, suggesting that the PHY-1 and PHY-2 P2H alpha subunits function…
WBGene00004860	sma-6	C32D5.2	579.291	1.22648	0.131096	9.35566	8.3083e-21	1.11978e-19	-	sma-6 encodes a serine/threonine protein kinase that is orthologous to type I TGF-beta receptors; sma-6 activity is required for regulating body length and for proper development of the male tail; sma-6, along with other genes in the TGF-beta Sma/Mab pathway, also regulates reproductive aging; a reduction of TGF-beta pathway genes extends reproductive span by maintaining oocyte and germline quali…
WBGene00011832	bgal-1	T19B10.3	1210.41	1.22635	0.100809	12.1651	4.76716e-34	1.11995e-32	YES	The T19B10.3 gene encodes an ortholog of the human gene GALACTOSIDASE, BETA 1 (GLB1), which when mutated leads to gangliosidosis type I (OMIM:230500).
WBGene00015497	nhr-76	C05G6.1	828.136	1.22518	0.119322	10.2678	9.84018e-25	1.61244e-23	-
WBGene00007755	C27A7.3	C27A7.3	161.573	1.22513	0.206001	5.94717	2.72813e-09	1.31863e-08	-
WBGene00010947	M176.11	M176.11	352.9	1.22371	0.164344	7.44603	9.61927e-14	7.53635e-13	-
WBGene00014809	M142.3	M142.3	49.3509	1.22278	0.332762	3.67462	0.000238203	0.00059087	-
WBGene00021048	W05H9.1	W05H9.1	7538.71	1.22262	0.101291	12.0703	1.51552e-33	3.52151e-32	YES
WBGene00008997	lgc-31	F21A3.7	225.306	1.22224	0.209265	5.84061	5.20097e-09	2.43232e-08	-
WBGene00020991	W03D8.10	W03D8.10	247.032	1.22119	0.166323	7.34225	2.10035e-13	1.59272e-12	-
WBGene00019743	nhr-203	M02H5.5	214.614	1.22096	0.219578	5.56047	2.6905e-08	1.15679e-07	-
WBGene00007716	fbxa-82	C25D7.4	82.495	1.22057	0.294826	4.13998	3.47331e-05	9.78752e-05	-	This gene encodes a protein containing an F-box, a motif predicted to mediate protein-protein interactions either with homologs of yeast Skp-1p or with other proteins; this gene's encoded protein also contains an FTH/DUF38 motif, which may also mediate protein-protein interaction.
WBGene00019211	H18N23.2	H18N23.2	3020.4	1.21976	0.0979125	12.4576	1.27105e-35	3.21717e-34	YES
WBGene00018928	F56B3.2	F56B3.2	515.674	1.21851	0.13773	8.84709	8.98321e-19	1.06295e-17	-
WBGene00008194	C49C3.4	C49C3.4	6320.9	1.2181	0.0926564	13.1465	1.78341e-39	4.98915e-38	-
WBGene00021941	lgc-33	Y55F3BR.4	149.59	1.21737	0.220461	5.52194	3.35273e-08	1.42602e-07	-
WBGene00013559	Y75B8A.28	Y75B8A.28	243.287	1.21733	0.194398	6.26209	3.7986e-10	2.02795e-09	-
WBGene00011794	nep-21	T16A9.4	639.8	1.21716	0.120591	10.0933	5.91647e-24	9.36124e-23	-
WBGene00011263	R13H4.5	R13H4.5	358.709	1.21532	0.160757	7.56	4.0308e-14	3.27411e-13	YES	This gene encodes a protein containing an F-box, a motif predicted to mediate protein-protein interactions either with homologs of yeast Skp-1p or with other proteins.
WBGene00006678	twk-25	M04B2.5	403.617	1.21522	0.134335	9.04618	1.48056e-19	1.83683e-18	-
WBGene00016360	C33G8.2	C33G8.2	902.482	1.21476	0.2	6.07382	1.24901e-09	6.29091e-09	-
WBGene00016147	cyp-32A1	C26F1.2	355.932	1.2137	0.209582	5.79105	6.99459e-09	3.22327e-08	-
WBGene00013882	msa-1	ZC410.5	1409.79	1.21332	0.105154	11.5385	8.4417e-31	1.77484e-29	YES
WBGene00019404	K05B2.4	K05B2.4	64.2809	1.21168	0.293291	4.13132	3.60684e-05	0.000101319	-
WBGene00044553	T23B12.11	T23B12.11	686.975	1.21127	0.181259	6.68252	2.34865e-11	1.43029e-10	-
WBGene00022397	Y97E10AR.2	Y97E10AR.2	283.558	1.21036	0.191711	6.31344	2.72907e-10	1.48445e-09	-
WBGene00007558	C14A4.7	C14A4.7	277.736	1.21025	0.171889	7.0409	1.91007e-12	1.30633e-11	-
WBGene00011979	T24B8.5	T24B8.5	131.289	1.20993	0.254135	4.76098	1.92659e-06	6.49283e-06	-	T24B8.5 encodes an ShK-like toxin peptide containing a domain rich in cysteine residues found in the sea anemone potassium channel inhibitor ShK; T24B8.5 expression is regulated by the PMK-1/p38 MAPK signaling pathway and the ATF-7 transcription factor, which is a downstream target of PMK-1.
WBGene00011737	sqst-1	T12G3.1	1869.09	1.20715	0.106379	11.3477	7.61634e-30	1.54222e-28	-	sqst-1 encodes a protein with similarity to mammalian sequestosome 1(SQSTM1)/p62, a signal transduction or adaptor protein involved in receptor-mediated signalling pathways; SQST-1 is weakly expressed in embryos and exhibits a diffuse, cytoplasmic localization; SQST-1 is selectively removed by autophagy during embryogenesis.
WBGene00016866	coel-1	C52B9.3	320.132	1.20669	0.166955	7.22765	4.91421e-13	3.59973e-12	-	coel-1 encodes, by alternative splicing, two isoforms of a putative tubulin-destabilizing protein orthologous to human TBCEL (LRRC35; OMIM:610451), and paralogous to K07H8.1 and human TBCE (OMIM:604934, mutated in HRD); coel-1(tm2136) homozygotes are viable, and COEL-1 has no obvious function in mass RNAi assays.
WBGene00008577	F08G2.5	F08G2.5	132.838	1.20636	0.278865	4.32595	1.51876e-05	4.51302e-05	YES
WBGene00001824	hbl-1	F13D11.2	262.732	1.2062	0.164048	7.35268	1.94273e-13	1.47715e-12	-	hbl-1 encodes a C2H2-type zinc finger transcription factor related to Drosophila hunchback; hbl-1 is a heterochronic gene that plays an essential role in regulating developmental timing during postembryonic development; accordingly, mutations in hbl-1 affect locomotion, egg laying, body morphology, and hypodermal differentiation; hbl-1 is expressed in hypodermal precursor cells, neuronal precurso…
WBGene00007424	C08B6.3	C08B6.3	463.994	1.20547	0.144476	8.34374	7.19754e-17	7.4376e-16	-
WBGene00021075	W07E6.3	W07E6.3	105.767	1.2043	0.337343	3.56996	0.000357039	0.000861278	-
WBGene00044457	C18H7.11	C18H7.11	391.535	1.20391	0.158982	7.57258	3.65875e-14	2.99047e-13	-
WBGene00008803	lips-10	F14E5.5	1288.36	1.20255	0.187508	6.41336	1.42349e-10	7.9332e-10	-
WBGene00003669	nhr-79	T26H2.9	274.887	1.20236	0.172254	6.98017	2.94813e-12	1.9711e-11	-
WBGene00002113	ins-30	ZC334.2	76.3411	1.20045	0.273737	4.3854	1.15772e-05	3.50012e-05	YES	ins-30 encodes an insulin-like peptide.
WBGene00019373	K04A8.1	K04A8.1	870.192	1.20019	0.142309	8.43368	3.34957e-17	3.54529e-16	-
WBGene00019830	hrg-1	R02E12.6	911.045	1.19755	0.138041	8.67533	4.12344e-18	4.66948e-17	-	hrg-1 encodes a transmembrane protein that is orthologous to vertebrate heme transporters;in C. elegans, hrg-1 functions to mediate heme homeostasis, likely by regulatingintracellular heme availability from endosomal or lysosomal-like compartments; HRG-1 exhibits pH-dependent heme binding in vitro and when expressed in Xenopus oocytes, can stimulate heme-dependent currents; an hrg-1::gfp promoter…
WBGene00019014	F57C12.2	F57C12.2	177.735	1.19691	0.188099	6.36319	1.97607e-10	1.08879e-09	-
WBGene00017781	F25E2.3	F25E2.3	212.038	1.19676	0.190005	6.29856	3.00419e-10	1.62681e-09	YES
WBGene00000149	apl-1	C42D8.8	8564.91	1.19569	0.0913366	13.091	3.70613e-39	1.03003e-37	-	apl-1 encodes two almost identical isoforms orthologous to human Amyloid precursor protein (APP); although native APL-1 is predicted to be membrane-bound until proteolytically cleaved, neuronal expression of a partial N-terminal extracellular region of APL-1 alone, containing either the E1 or the E2 domain, is sufficient for APL-1's normal functions in vivo (molting and morphogenesis, pharyngeal …
WBGene00016568	C41G11.1	C41G11.1	262.963	1.19503	0.179399	6.6613	2.71409e-11	1.64051e-10	-
WBGene00008192	C49C3.2	C49C3.2	174.115	1.19345	0.209576	5.69459	1.23668e-08	5.54275e-08	-
WBGene00011833	T19B10.5	T19B10.5	300.96	1.19222	0.155627	7.66075	1.84854e-14	1.5481e-13	-	T19B10.5 encodes a protein with partial similarity to human PERIAXIN (PRX; OMIM:605725), which when mutated leads to Dejerine-Sottas neuropathy.
WBGene00015494	C05E11.3	C05E11.3	200.675	1.19019	0.19605	6.07085	1.27235e-09	6.39899e-09	-
WBGene00019909	R06A10.1	R06A10.1	73.1261	1.18887	0.297701	3.99348	6.51102e-05	0.000176882	YES
WBGene00016716	acs-17	C46F4.2	2239.09	1.18837	0.0995338	11.9393	7.3801e-33	1.66926e-31	YES
WBGene00007951	dmsr-8	C35A5.7	120.571	1.18803	0.239916	4.95185	7.35131e-07	2.62852e-06	-
WBGene00000723	col-150	B0024.2	3051.41	1.18799	0.131177	9.05639	1.34836e-19	1.67771e-18	-
WBGene00008485	ugt-43	F01D4.1	96.1031	1.18693	0.250667	4.7351	2.1895e-06	7.30648e-06	-
WBGene00008521	F02D8.4	F02D8.4	2793.22	1.18634	0.321848	3.68602	0.000227789	0.000566774	-
WBGene00011935	scrm-1	T22H2.5	549.266	1.18421	0.149794	7.90559	2.66664e-15	2.40365e-14	YES	scrm-1 encodes, by alternative splicing, two isoforms of a putativephospholipid scramblase required for phosphatidylserine exposure and thenormally rapid engulfment of apoptotic cells in the germline; SCRM-1 islocalized to plasma membranes of embryonic cells from earlyembryogenesis onward; SCRM-1 is specifically bound by residues 380-550of WAH-1 in vitro, and WAH-1 binding is required in liposome…
WBGene00007946	ugt-33	C35A5.2	96.2196	1.18269	0.24302	4.86664	1.13514e-06	3.95728e-06	-
WBGene00020710	T23B3.2	T23B3.2	776.677	1.18256	0.144251	8.19793	2.44552e-16	2.43109e-15	YES
WBGene00003561	ncr-1	F02E8.6	1043.51	1.18167	0.133184	8.87243	7.15656e-19	8.51826e-18	-	ncr-1 encodes a large transmembrane glycoprotein with a patched-like domain that is orthologous to human NPC1; NCR-1 and NPC1 are eukaryotic members of the resistance-nodulation-division (RND) family of membrane permeases, and have a putative sterol-sensing domain; by homology, NCR-1 is predicted to function in intracellular cholesterol and glycolipid trafficking; in C. elegans, NCR-1 is required…
WBGene00010871	M05B5.3	M05B5.3	254.418	1.18083	0.183071	6.45014	1.11746e-10	6.31457e-10	-
WBGene00010269	F58G1.7	F58G1.7	172.13	1.18077	0.191074	6.17965	6.42436e-10	3.34779e-09	-
WBGene00219376	C28G1.10	C28G1.10	193.457	1.18003	0.247038	4.77672	1.78174e-06	6.02858e-06	-
WBGene00007203	best-1	B0564.3	117.718	1.17964	0.220084	5.35996	8.32409e-08	3.36545e-07	-
WBGene00008994	F21A3.4	F21A3.4	92.9783	1.17929	0.271138	4.3494	1.36507e-05	4.08777e-05	-
WBGene00003965	pdk-1	H42K12.1	441.238	1.17752	0.135098	8.71605	2.88084e-18	3.29523e-17	YES	pdk-1 encodes the C. elegans 3-phosphoinositide-dependent kinase 1 ortholog; PDK-1 is a component of the DAF-2/insulin receptor-like signaling pathway and accordingly, functions to regulate such processes as dauer larvae formation, longevity, and salt chemotaxis learning; genetic analyses indicate that, in regulating dauer arrest, PDK-1 acts downstream of AGE-1/PI3K and upstream of the AKT-1 and …
WBGene00018055	F35F10.5	F35F10.5	202.291	1.17685	0.194305	6.0567	1.38941e-09	6.95483e-09	YES
WBGene00001150	ech-1.1	C29F3.1	298.063	1.17438	0.150921	7.78144	7.17033e-15	6.22246e-14	-	ech-1.1 encodes one of two C. elegans enoyl-CoA hydratases/long-chain 3-hydroxyacyl-CoA dehydrogenases [EC:4.2.1.17 1.1.1.211] orthologous to human HADHA (hydroxyacyl-coenzyme A dehydrogenase/3-ketoacyl-coenzyme A thiolase/enoyl-coenzyme a hydratase (trifunctional protein), alpha subunit OMIM:600890), which when mutated leads to disease; loss of ech-1.1 activity via RNAi results in an increase in…
WBGene00000669	col-94	W05B2.1	8349.5	1.17402	0.128464	9.13888	6.31014e-20	7.9977e-19	-
WBGene00002269	lec-6	Y55B1AR.1	14598.1	1.17187	0.12721	9.21202	3.20035e-20	4.13324e-19	YES	lec-6 encodes a 'proto' type galectin (beta-galactosyl-binding lectin) containing a single carbohydrate recognition domain; by homology, LEC-6 may play roles in cell adhesion and aggregation, proliferation, or programmed cell death, but as loss of lec-6 activity via large-scale RNAi screens does not result in obvious abnormalities, the precise role of LEC-6 in C. elegans development and/or behavi…
WBGene00044901	Y41G9A.10	Y41G9A.10	109.763	1.17164	0.263707	4.44295	8.87356e-06	2.72094e-05	-
WBGene00044169	C06C3.10	C06C3.10	71.3328	1.17056	0.289398	4.0448	5.23686e-05	0.000144156	-
WBGene00015795	C15F1.2	C15F1.2	136.422	1.17034	0.248224	4.71485	2.41887e-06	8.02937e-06	-
WBGene00011430	T04C12.8	T04C12.8	90.6131	1.17016	0.269908	4.33541	1.45488e-05	4.34292e-05	-
WBGene00020455	fbxa-59	T12B5.8	324.676	1.16988	0.176619	6.62376	3.50173e-11	2.08269e-10	-	This gene encodes a protein containing an F-box, a motif predicted to mediate protein-protein interactions either with homologs of yeast Skp-1p or with other proteins; this gene's encoded protein also contains an FTH/DUF38 motif, which may also mediate protein-protein interaction.
WBGene00013541	lonp-2	Y75B8A.4	809.544	1.16889	0.137779	8.48382	2.17921e-17	2.34299e-16	-
WBGene00007881	nlp-35	C33A12.2	114.452	1.16849	0.249175	4.68942	2.73977e-06	9.01196e-06	YES
WBGene00002252	lat-2	B0286.2	194.946	1.16825	0.18505	6.31317	2.73384e-10	1.4861e-09	-	lat-2 encodes a predicted transmembrane protein that is homologous to vertebrate latrophilins, alpha-latrotoxin binding proteins that are members of the Class B/secretin family of G protein-coupled receptors; by homology, LAT-2 is predicted to function as a peptide hormone receptor that couples ligand binding to heterotrimeric G protein-mediated stimulation of secretion; lat-2 is expressed in the…
WBGene00008076	lgc-43	C43F9.9	341.039	1.16731	0.149945	7.78495	6.97403e-15	6.06448e-14	YES
WBGene00015052	clec-52	B0218.8	2601.68	1.16719	0.107393	10.8684	1.63121e-27	2.98336e-26	YES
WBGene00001570	gei-13	F58A4.11	573.15	1.16717	0.120432	9.6915	3.27675e-22	4.75548e-21	-	gei-13 encodes a protein, with a BED finger domain (predicted to be DNA-binding) and a glutamine/asparagine-rich domain; GEI-13 physically interacts with GEX-3, and is required for normal body shape, cuticle synthesis, and locomotion.
WBGene00010755	vglu-2	K10G9.1	1308.57	1.16617	0.143932	8.10223	5.3959e-16	5.18232e-15	-
WBGene00000224	atgp-1	F26D10.9	2190.92	1.16598	0.128514	9.07275	1.16047e-19	1.45242e-18	YES	atgp-1 encodes a predicted amino acid transporter glycoprotein subunit; when co-expressed in Xenopus oocytes with the AAT-1 or AAT-3 catalytic subunit, ATGP-1 is not able to facilitate amino acid uptake, even though ATGP-1 is able to covalently associate with AAT-1 or AAT-3 in the Xenopus expression system; however, when co-expressed with AAT-9, ATGP-1 is able to enhance the activity of this cata…
WBGene00050899	T10C6.15	T10C6.15	61.1736	1.16543	0.298737	3.90118	9.57263e-05	0.000252906	-
WBGene00045397	Y54G2A.52	Y54G2A.52	280.659	1.16402	0.193056	6.02941	1.64556e-09	8.15066e-09	-
WBGene00008513	F02A9.1	F02A9.1	82.4891	1.16368	0.277109	4.19937	2.67662e-05	7.66441e-05	-
WBGene00009632	ttyh-1	F42E11.2	1495.05	1.16338	0.10732	10.8403	2.2169e-27	4.03719e-26	YES
WBGene00008304	C54D10.10	C54D10.10	543.321	1.162	0.191949	6.0537	1.41557e-09	7.07122e-09	YES
WBGene00016594	C42D4.1	C42D4.1	9159.39	1.16058	0.0859223	13.5073	1.41577e-41	4.19528e-40	-
WBGene00007591	zipt-13	C14H10.1	3542.92	1.16031	0.103854	11.1725	5.56102e-29	1.07853e-27	YES
WBGene00007453	fbxa-98	C08F11.5	153.245	1.16017	0.227634	5.09665	3.45724e-07	1.29013e-06	YES	This gene encodes a protein containing an F-box, a motif predicted to mediate protein-protein interactions either with homologs of yeast Skp-1p or with other proteins; this gene's encoded protein also contains an FTH/DUF38 motif, which may also mediate protein-protein interaction.
WBGene00021645	Y47G6A.19	Y47G6A.19	3918.21	1.15981	0.123413	9.39779	5.57228e-21	7.58838e-20	-	Y47G6A.19 encodes, by alternative splicing, two isoforms of a putativemetallocarboxypeptidase orthologous to human carboxypeptidase A and Bprecursors (CPA1-6 and CPB1-2); the larger Y47G6A.19 isoform contains aC-terminal metridin-like ShK toxin domain absent from the smaller one;Y47G6A.19 and its human orthologs, along with other proteins, comprisean M14A peptidase family; Y47G6A.19 is downregula…
WBGene00018054	F35F10.4	F35F10.4	175.165	1.15978	0.195836	5.92218	3.17698e-09	1.52218e-08	YES
WBGene00013520	best-21	Y73F8A.11	577.148	1.15971	0.132834	8.73054	2.5345e-18	2.91476e-17	-
WBGene00001491	frm-4	C24A11.8	4047.72	1.15886	0.0998238	11.609	3.70852e-31	7.88478e-30	YES	frm-4 encodes a predicted transmembrane protein that contains an N-terminal FERM (Band 4.1-ezrin-radixin-moesin) domain; by homology, FRM-4 is predicted to function as a membrane-cytoskeleton linker protein that plays a role in cell adhesion, migration, or organization of cell surface structures; however, as loss of frm-4 activity via large-scale RNAi screens does not result in any obvious abnorm…
WBGene00011756	ctg-2	T13H5.2	866.011	1.15792	0.119464	9.69263	3.24075e-22	4.70725e-21	-
WBGene00016974	lron-15	C56E6.6	164.823	1.15746	0.198728	5.82434	5.73387e-09	2.66906e-08	-
WBGene00016394	C34B2.9	C34B2.9	97.6254	1.15743	0.266825	4.33777	1.43934e-05	4.2988e-05	-
WBGene00000139	amx-3	F25C8.2	361.611	1.15681	0.154313	7.49654	6.55266e-14	5.2179e-13	-
WBGene00018350	ifo-1	F42C5.10	2934.75	1.1558	0.151073	7.65062	2.00016e-14	1.67014e-13	-
WBGene00003232	mgl-1	ZC506.4	98.9753	1.15558	0.260754	4.4317	9.34924e-06	2.86318e-05	-	mgl-1 encodes a Group II metabotropic glutamate receptor (OMIM:604099, loss-of-function mutations in mice are associated with defects in long-term depression); by homology, MGL-1 is predicted to function as a pre-synaptic G protein-coupled receptor that, in response to glutamate binding, inhibits adenylyl cyclase activity; loss of mgl-1 activity reduces the excess fat of daf-7 mutants, indicating…
WBGene00019466	tos-1	K07B1.6	9826.45	1.15488	0.100073	11.5403	8.25904e-31	1.73859e-29	YES
WBGene00018502	F46F5.11	F46F5.11	69.71	1.15455	0.297459	3.88139	0.000103861	0.000273083	-
WBGene00003497	mup-4	K07D8.1	10817.3	1.15304	0.0868361	13.2783	3.09132e-40	8.76339e-39	YES	The mup-4 gene encodes a novel transmembrane protein required for junctional attachments between hypodermis and muscle, and between the apical epithelial surface and the cuticular matrix.
WBGene00008100	C44H9.5	C44H9.5	451.947	1.15291	0.162135	7.11078	1.15385e-12	8.10651e-12	-
WBGene00017957	F31F4.1	F31F4.1	516.252	1.15281	0.156941	7.34552	2.04962e-13	1.55564e-12	-
WBGene00009717	dep-1	F44G4.8	900.402	1.15245	0.116621	9.88197	4.98425e-23	7.56263e-22	-	dep-1 encodes a class III receptor protein tyrosine phosphatase (R-PTP)orthologous to human R-PTPs such as PTPRJ/Dep-1 (mutated in epithelialcancers; OMIM:600925); DEP-1 is required, redundantly with LIP-1 andLET-60, and downstream of LIN-12, to promote secondary over primary vulvalfate in the P5.p and P7.p lineages; DEP-1 is expressed in P5.p and P7.plineages, and dep-1 acts cell-autonomously in…
WBGene00010998	R03G8.3	R03G8.3	325.024	1.1524	0.200431	5.74962	8.94437e-09	4.07978e-08	-
[truncated: 1,604 more rows]

## Sheet: Down_whole-body DAF-2 AID_3518
Genes down-regulated in whole-body DAF-2 AID worms vs. Control (adjusted p-value<0.001)
Wormbase Gene ID	Public name	Sequence name	baseMean	log2FoldChange	lfcSE	stat	pvalue	padj	Class II DAF-16 target (707)	Description
WBGene00016484	C36C5.15	C36C5.15	25.7123	-8.10621	1.24906	-6.48982	8.59362e-11	4.91159e-10	-
WBGene00010314	F59B2.12	F59B2.12	16.9642	-7.50587	1.28245	-5.85275	4.83505e-09	2.2668e-08	-
WBGene00021585	clec-74	Y46C8AL.8	11.8113	-6.97895	1.35433	-5.15308	2.5624e-07	9.70902e-07	YES
WBGene00009154	F26D2.16	F26D2.16	11.4104	-6.93752	1.36395	-5.08636	3.6501e-07	1.35793e-06	-
WBGene00008620	F09C6.10	F09C6.10	9.66345	-6.69295	1.41286	-4.73716	2.16739e-06	7.23982e-06	-
WBGene00010953	clec-190	M199.4	65.6753	-6.58794	0.770918	-8.54558	1.2789e-17	1.398e-16	YES
WBGene00005552	sri-40	Y27F2A.3	438.742	-6.49679	1.10536	-5.87754	4.16418e-09	1.96855e-08	YES
WBGene00008030	scl-8	C39E9.6	7.79925	-6.38591	1.39898	-4.56469	5.00222e-06	1.58766e-05	-	scl-8 encodes a predicted extracellular protein that is a member of the C. elegans family of SCP/TAPS domain-containing proteins.
WBGene00010495	K02B12.2	K02B12.2	7.45511	-6.32143	1.40613	-4.49562	6.93689e-06	2.1594e-05	YES
WBGene00018096	clec-207	F36F12.5	7.2549	-6.28318	1.42772	-4.40085	1.07826e-05	3.2756e-05	-
WBGene00023245	C33E10.3	C33E10.3	6.42239	-6.10379	1.43241	-4.26119	2.0334e-05	5.94059e-05	-
WBGene00019689	K12H6.9	K12H6.9	6.20655	-6.05108	1.44955	-4.17446	2.98687e-05	8.49987e-05	-
WBGene00020473	lips-12	T13B5.6	12.1165	-6.03583	1.32999	-4.53826	5.67199e-06	1.78889e-05	-
WBGene00013480	egas-3	Y69H2.2	21.5673	-5.97404	1.11114	-5.37648	7.59553e-08	3.08999e-07	-
WBGene00010885	M7.9	M7.9	5.58948	-5.90461	1.4662	-4.02716	5.64544e-05	0.000154652	-
WBGene00010531	K03D3.5	K03D3.5	5.49587	-5.8831	1.50673	-3.90455	9.44007e-05	0.000249598	-
WBGene00000372	cyp-13A7	T10B9.10	4.9579	-5.73117	1.50651	-3.80426	0.000142226	0.000366145	-	cyp-13A7 encodes a homolog of cytochrome P450 proteins; these proteins are membrane proteins with a heme prosthetic group that catalyze the synthesis of steroid hormones (and bile salts), and also detoxify foreign substances (xenobiotic compounds); loss of cyp-13A7 activity in large-scale RNAi screens results in uncoordinated locomotion and decreased and/or slow growth; a cyp-13A7::gfp promoter f…
WBGene00016577	clec-3	C41H7.7	9.8263	-5.72668	1.3565	-4.22167	2.42501e-05	6.99576e-05	YES
WBGene00303365	M151.10	M151.10	4.60747	-5.61987	1.55456	-3.61508	0.00030025	0.000732705	-
WBGene00022444	Y110A2AL.7	Y110A2AL.7	4.39569	-5.55391	1.53954	-3.6075	0.00030916	0.000752505	-
WBGene00008358	nspc-18	D1025.7	192.286	-5.47938	0.346799	-15.7999	3.11632e-56	1.36965e-54	YES
WBGene00019563	K09C6.9	K09C6.9	260.262	-5.47015	0.297911	-18.3617	2.66212e-75	1.67704e-73	YES
WBGene00010123	F55G11.2	F55G11.2	63.7175	-4.9335	0.531218	-9.28713	1.58502e-20	2.09151e-19	YES	F55G11.2 encodes a protein containing a CUB (complement C1r/C1s, Uegf, Bmp1)-like domain; F55G11.2 expression is upregulated in response to infection with the human bacterial pathogen Pseudomonas aeruginosa; F55G11.2 expression is regulated by the ELT-2 GATA transcription factor.
WBGene00235332	K04A8.20	K04A8.20	18.3288	-4.69765	0.877725	-5.35207	8.69517e-08	3.50714e-07	-
WBGene00015950	C18A11.4	C18A11.4	13.5545	-4.68251	1.0223	-4.58039	4.64115e-06	1.48107e-05	YES
WBGene00044491	Y54G2A.48	Y54G2A.48	26.5237	-4.64517	0.713753	-6.50809	7.61137e-11	4.36781e-10	-
WBGene00001905	his-31	F17E9.12	8.58614	-4.60737	1.25633	-3.66731	0.000245112	0.000606857	-	his-31 encodes an H4 histone; his-31 is contained within the histone gene cluster HIS5.
WBGene00017658	F21C10.9	F21C10.9	1257.87	-4.58391	0.141492	-32.3969	3.03951e-230	2.87217e-227	YES
WBGene00008359	nspc-17	D1025.8	181.751	-4.48139	0.285948	-15.672	2.34916e-55	1.01568e-53	YES
WBGene00044490	pudl-2	Y54G2A.47	41.4111	-4.40647	0.553332	-7.96353	1.67202e-15	1.54226e-14	-
WBGene00014242	sdz-36	ZK1251.7	11.2567	-4.38887	1.05574	-4.15713	3.22271e-05	9.11913e-05	-
WBGene00303231	C53A3.4	C53A3.4	17.3474	-4.29542	0.815181	-5.26928	1.36957e-07	5.3842e-07	-
WBGene00009429	irg-5	F35E12.5	562.13	-4.2754	0.1672	-25.5706	3.23881e-144	6.63722e-142	YES
WBGene00194925	K08D8.11	K08D8.11	44.2428	-4.25202	0.511252	-8.31689	9.03051e-17	9.23632e-16	-
WBGene00018643	drd-50	F49F1.1	94.1514	-4.17511	0.386802	-10.7939	3.67672e-27	6.63175e-26	YES
WBGene00011852	clec-26	T20B3.12	53.1329	-4.11462	0.480423	-8.56458	1.08469e-17	1.19106e-16	YES
WBGene00194928	ZC513.14	ZC513.14	15.0513	-4.07346	0.839212	-4.85391	1.21049e-06	4.2036e-06	-
WBGene00010578	K04H8.3	K04H8.3	9.07273	-4.06804	1.08709	-3.74213	0.000182467	0.000461912	-
WBGene00013930	clec-96	ZK39.5	8.92904	-4.05667	1.10082	-3.68515	0.000228566	0.000568458	-
WBGene00022096	Y69A2AR.25	Y69A2AR.25	39.468	-3.97938	0.524814	-7.58246	3.39074e-14	2.78345e-13	-
WBGene00220217	Y95B8A.18	Y95B8A.18	39.6798	-3.97337	0.554512	-7.16552	7.74902e-13	5.57307e-12	-
WBGene00008357	nspc-16	D1025.6	50.6228	-3.96348	0.454557	-8.71943	2.79599e-18	3.20249e-17	YES
WBGene00015839	math-10	C16C4.15	11.1604	-3.9377	0.973302	-4.04572	5.21634e-05	0.000143614	YES
WBGene00020976	oac-51	W03B1.7	25.4397	-3.8138	0.621064	-6.14074	8.21356e-10	4.22195e-09	-
WBGene00015894	acdh-2	C17C3.12	1425.48	-3.72326	0.130001	-28.6403	2.11856e-180	8.1897e-178	YES	acdh-2 encodes a short-chain acyl-CoA dehydrogenase; ACDH-2 is predicted to be a mitochondrial enzyme that catalyzes the first step of fatty acid beta-oxidation and thus plays a key role in energy production; steady-state acdh-2 mRNA levels are under the control of the MDT-15 mediator complex subunit; in addition, gene expression studies indicate that acdh-2 expression is downregulated in fasted …
WBGene00021197	Y17G9A.4	Y17G9A.4	9.48245	-3.72226	1.01282	-3.67513	0.000237727	0.000589861	-
WBGene00012633	Y38H6C.21	Y38H6C.21	16.7053	-3.71551	0.742144	-5.00645	5.54422e-07	2.01585e-06	YES
WBGene00011800	T16G1.6	T16G1.6	494.538	-3.67462	0.17852	-20.5838	3.83586e-94	3.47044e-92	YES
WBGene00008084	C44C10.3	C44C10.3	194.665	-3.66498	0.230517	-15.8989	6.44387e-57	2.87674e-55	YES
WBGene00015711	C12D5.10	C12D5.10	11.3407	-3.6445	0.894925	-4.07241	4.65293e-05	0.000128895	-
WBGene00013278	Y57A10B.6	Y57A10B.6	9.04746	-3.62439	1.01596	-3.56745	0.000360474	0.000869194	-
WBGene00015623	C09B8.4	C09B8.4	344.929	-3.60369	0.175959	-20.4803	3.22685e-93	2.87359e-91	-
WBGene00044281	R04A9.7	R04A9.7	11.1707	-3.58656	0.992197	-3.61476	0.000300621	0.0007334	-
WBGene00018910	F56A4.2	F56A4.2	25.3811	-3.52477	0.60239	-5.85132	4.87701e-09	2.28521e-08	YES
WBGene00009488	oac-20	F36G9.12	157.755	-3.52285	0.295774	-11.9106	1.04219e-32	2.34169e-31	YES
WBGene00007875	dod-24	C32H11.12	174.536	-3.51519	0.248759	-14.1309	2.44975e-45	8.2185e-44	YES
WBGene00016483	C36C5.14	C36C5.14	52.0096	-3.50542	0.413966	-8.4679	2.49856e-17	2.67283e-16	-
WBGene00008621	F09C8.1	F09C8.1	174.271	-3.49255	0.819257	-4.26308	2.01633e-05	5.89476e-05	YES
WBGene00012634	Y38H6C.23	Y38H6C.23	77.5094	-3.43428	0.366476	-9.37107	7.18019e-21	9.73906e-20	-
WBGene00021616	Y47D7A.2	Y47D7A.2	11.9351	-3.40883	0.872296	-3.90788	9.31108e-05	0.00024634	-
WBGene00008202	clec-197	C49C3.12	11.7136	-3.40489	0.854706	-3.9837	6.78509e-05	0.000183858	-
WBGene00008360	nspc-19	D1025.9	53.2733	-3.37776	0.888389	-3.80212	0.000143464	0.000369054	YES
WBGene00010808	sepa-1	M01E5.6	12.9575	-3.3126	0.770937	-4.29685	1.73242e-05	5.10864e-05	-	sepa-1 encodes a self associating adaptor protein of 702 amino acids rich in helical structures at its N-terminus and a protein interaction KIX domain at the C-terminus; SEPA-1 is required for degradation of germline P granule components PGL-1 and PGL-3 in somatic cells by the autophagic machinery; sepa-1 forms protein aggregates and is preferentially removed by autophagy during embryogenesis; SE…
WBGene00009634	nspc-9	F42F12.1	302.032	-3.29244	0.214166	-15.3733	2.47129e-53	1.02273e-51	YES
WBGene00012597	nhr-235	Y38E10A.19	10.9201	-3.26599	0.895491	-3.64716	0.000265159	0.000652311	-
WBGene00019738	clec-265	M02F4.7	815.151	-3.26359	0.453632	-7.19435	6.27605e-13	4.55221e-12	YES
WBGene00005535	sri-23	F59E11.3	29.9221	-3.23077	0.536755	-6.01907	1.75422e-09	8.65858e-09	-
WBGene00018647	F49F1.7	F49F1.7	148.006	-3.22738	0.267111	-12.0825	1.30611e-33	3.03906e-32	YES
WBGene00022083	Y69A2AR.12	Y69A2AR.12	40.2326	-3.21814	0.446807	-7.20253	5.91056e-13	4.29995e-12	-
WBGene00077522	T10D4.15	T10D4.15	13.5847	-3.18405	0.788021	-4.04057	5.3321e-05	0.000146706	-
WBGene00020144	T01C8.3	T01C8.3	64.4341	-3.17661	0.357125	-8.89497	5.84367e-19	7.00458e-18	YES
WBGene00013931	clec-97	ZK39.6	136.171	-3.17342	0.257895	-12.3051	8.50131e-35	2.0657e-33	YES
WBGene00017294	F09E10.1	F09E10.1	67.4525	-3.11593	0.394993	-7.88859	3.05618e-15	2.73881e-14	-
WBGene00020528	lgc-54	T15B7.16	126.855	-3.09093	0.259956	-11.8902	1.3311e-32	2.97512e-31	-
WBGene00017376	F11C7.2	F11C7.2	83.3649	-3.08213	0.316414	-9.74083	2.0189e-22	2.96285e-21	-
WBGene00019235	H23N18.4	H23N18.4	11.1585	-3.07216	0.863945	-3.55596	0.000376597	0.000905889	-
WBGene00044296	F10C1.9	F10C1.9	541.655	-3.05081	0.548894	-5.5581	2.7272e-08	1.17198e-07	-
WBGene00014061	ZK673.5	ZK673.5	10.8279	-3.04224	0.852839	-3.56719	0.000360826	0.000869921	-
WBGene00206354	F27E5.9	F27E5.9	101.269	-3.03784	0.815534	-3.72497	0.000195341	0.000491138	-
WBGene00006886	vap-1	F11C7.3	179.437	-3.02617	0.212922	-14.2126	7.65834e-46	2.61044e-44	YES	vap-1 encodes a predicted secreted protein that is similar to the venom allergen-like proteins found in a number of invertebrates, including parasitic nematodes; a vap-1 reporter fusion is expressed specifically within the amphid sheath cells.
WBGene00010989	R03D7.2	R03D7.2	507.629	-3.02279	0.143389	-21.081	1.18727e-98	1.1673e-96	YES
WBGene00018645	F49F1.5	F49F1.5	323.547	-3.02052	0.233632	-12.9285	3.10658e-38	8.46791e-37	YES
WBGene00000008	aat-7	F54D12.3	25.9503	-3.01366	0.554672	-5.43323	5.53443e-08	2.29151e-07	-	aat-7 encodes a predicted amino acid transporter catalytic subunit; unlike catalytic subunits in other organisms, however, AAT-7 does not contain the highly conserved cysteine residue known to facilitate covalent interaction with a glycoprotein subunit, suggesting that AAT-7 does not require this residue for heterodimer formation or alternatively, does not require the glycoprotein subunit for fun…
WBGene00001941	his-67	T23D8.5	50.6931	-3.00217	0.413282	-7.26422	3.75199e-13	2.77588e-12	-	his-67 encodes an H4 histone required for embryonic viability and growth.
WBGene00009637	nspc-13	F42F12.6	174.186	-2.97016	0.256576	-11.5762	5.44285e-31	1.15003e-29	-
WBGene00001906	his-32	F17E9.10	32.4921	-2.95175	0.526951	-5.60156	2.12434e-08	9.25774e-08	-	his-32 encodes an H3 histone; by homology, HIS-32 is predicted to function as a nucleosome component required for packaging of DNA into chromatin; his-32 is a replication-dependent histone locus that resides in the HIS5 cluster on chromosome IV.
WBGene00009898	dod-23	F49E12.2	1012.04	-2.90955	0.138936	-20.9417	2.23229e-97	2.15733e-95	YES
WBGene00008844	F15A4.10	F15A4.10	78.3856	-2.89902	0.405813	-7.14373	9.08335e-13	6.46438e-12	-
WBGene00018648	F49F1.8	F49F1.8	16.0642	-2.89436	0.781262	-3.70472	0.000211625	0.000529341	-
WBGene00000864	cya-2	F59H6.7	21.5689	-2.89178	0.616388	-4.69149	2.71223e-06	8.92481e-06	-	cya-2 encodes one of two C. elegans cyclin A homologs.
WBGene00003999	pgp-5	C05A9.1	781.503	-2.88604	0.141026	-20.4647	4.44781e-93	3.91984e-91	YES	pgp-5 encodes a transmembrane protein that is a member of the P-glycoprotein subclass of the ATP-binding cassette (ABC) transporter superfamily; by homology, PGP-5 is predicted to function as an ATP-dependent efflux pump that protects C. elegans by exporting exogenous toxins; pgp-5 activity is required for defense response to both Gram-negative and Gram-positive bacteria as well as for the respon…
WBGene00002114	ins-31	T10D4.4	11.3347	-2.87843	0.771439	-3.73125	0.00019053	0.000480107	-	ins-31 encodes an insulin-like peptide of the insulin superfamily of proteins (OMIM:176730, 147440); INS-31 is one of 38 insulin-like peptides in C. elegans, but is unique in that it contains three insulin repeats; although overexpression with INS-19 can result in low levels of larval lethality, the precise role of INS-31 in C. elegans development is not yet clear as INS-31/19 overexpression does…
WBGene00010745	dod-17	K10D11.1	545.32	-2.8473	0.154333	-18.449	5.30914e-76	3.38214e-74	YES
WBGene00009640	nspc-10	F42F12.9	312.854	-2.81295	0.195662	-14.3766	7.26062e-47	2.53065e-45	-
WBGene00011671	cyp-13A4	T10B9.1	21.5845	-2.80398	0.604775	-4.6364	3.54536e-06	1.14819e-05	-	cyp-13A4 encodes one of ~80 C. elegans cytochrome P450s: membrane-associated, heme-containing NADPH-dependent monooxygenases that catalyze the oxidative metabolism of a variety of exogenous compounds and endogenous substrates; loss of cyp-13A4 activity in large-scale RNAi screens in wild-type and various mutant backgrounds results in uncoordinated locomotion, reduced and/or slow growth, alteratio…
WBGene00022645	ZK6.11	ZK6.11	7702.59	-2.80179	0.0930684	-30.1047	4.2094e-199	2.16962e-196	YES
WBGene00043980	F11D5.7	F11D5.7	60.8151	-2.79983	0.348224	-8.04032	8.96014e-16	8.48569e-15	YES
WBGene00006939	wee-1.2	C01G12.4	11.9844	-2.78342	0.742353	-3.74946	0.000177217	0.000449423	-
WBGene00219609	linc-7	T22E6.2	290.356	-2.77968	0.19858	-13.9978	1.60809e-44	5.2099e-43	-
WBGene00009597	F40G12.2	F40G12.2	15.9784	-2.76736	0.714368	-3.87385	0.000107129	0.000281327	-
WBGene00008838	F15A4.2	F15A4.2	22.5149	-2.7633	0.594401	-4.64889	3.33729e-06	1.08473e-05	-	This gene encodes a protein containing an F-box, a motif predicted to mediate protein-protein interactions either with homologs of yeast Skp-1p or with other proteins.
WBGene00007240	C01G10.15	C01G10.15	43.7297	-2.75823	0.429036	-6.42891	1.28523e-10	7.19806e-10	-
WBGene00011798	T16G1.4	T16G1.4	157.301	-2.75734	0.272644	-10.1133	4.8209e-24	7.66342e-23	YES
WBGene00017962	fbxa-72	F31F4.15	707.134	-2.73726	0.136793	-20.0103	4.48263e-89	3.66563e-87	YES
WBGene00018455	fbxc-42	F45D11.9	65.6825	-2.73126	0.429739	-6.35564	2.07563e-10	1.1418e-09	-
WBGene00015601	fbxa-166	C08E3.9	20.6038	-2.72287	0.582715	-4.67274	2.9721e-06	9.73848e-06	-
WBGene00219905	F19F10.13	F19F10.13	45.1701	-2.72185	0.398638	-6.82787	8.61872e-12	5.49927e-11	-
WBGene00000461	ceh-40	F17A2.5	23.1516	-2.71624	0.547328	-4.96274	6.95068e-07	2.49365e-06	-	ceh-40 encodes one of three C. elegans homeodomain proteins (CEH-20, CEH-40, and CEH-60) homologous to Extradenticle (Exd/Pbx); ceh-40 genetically interacts with ceh-20 and unc-62 during embryonic development: while loss of ceh-40 activity alone results in no significant embryonic lethality, loss of ceh-40 and ceh-20, or ceh-40, ceh-20, and unc-62, results in incompletely penetrant embryonic leth…
WBGene00022641	ZK6.6	ZK6.6	43.1535	-2.69898	0.394252	-6.84583	7.60338e-12	4.86736e-11	-
WBGene00010187	F57B1.1	F57B1.1	43.4129	-2.69893	0.429302	-6.28678	3.24121e-10	1.74185e-09	-
WBGene00016084	cht-3	C25A8.4	2498.66	-2.69866	0.31418	-8.58953	8.73224e-18	9.63834e-17	YES
WBGene00019917	clec-43	R07C3.1	25.0392	-2.67177	0.587952	-4.5442	5.51454e-06	1.74311e-05	-
WBGene00009360	F33E2.4	F33E2.4	60.1587	-2.66222	0.387515	-6.86999	6.42082e-12	4.13994e-11	-
WBGene00018433	ceh-82	F45C12.2	17.0749	-2.63485	0.618243	-4.26184	2.02755e-05	5.9245e-05	-	ceh-82 is a divergent homeobox gene that encodes two homeodomains; most homeodomain proteins bind DNA and function as transcription factors; ceh-82 is located in a repetitive area on chromosome II, where also several other divergent homeobox genes are found; ceh-82 is expressed in the pharynx, nervous system, tail, and the anal region.
WBGene00018489	F46E10.2	F46E10.2	17.0505	-2.61761	0.678802	-3.85622	0.000115155	0.000301056	-
WBGene00009638	nspc-14	F42F12.7	558.859	-2.61127	0.144822	-18.0309	1.11476e-72	6.60662e-71	-
WBGene00018393	msra-1	F43E2.5	4042.02	-2.60984	0.132264	-19.732	1.14475e-86	8.65377e-85	YES	msra-1 encodes a methionine sulfoxide-S-reductase (MsrA) with experimentally confirmed activity.
WBGene00007851	clec-245	C31G12.2	25.563	-2.6052	0.585395	-4.45033	8.57366e-06	2.63277e-05	-
WBGene00015449	ugt-63	C04F5.7	1406.23	-2.60106	0.30812	-8.4417	3.12756e-17	3.31857e-16	-
WBGene00004052	parg-2	H23L24.5	49.9907	-2.59933	0.381703	-6.80982	9.77186e-12	6.20185e-11	YES	parg-2 (formerly known as pme-4) encodes a poly(ADP-ribose) glycohydrolase (PARG) orthologous to human PARG (OMIM:603501) and paralogous to PARG-1; PARG-2 exhibits poly(ADP-ribose) glycohydrolase activity in vitro, and is required in vivo for normal resistance to ionizing radiation; PARG-2 is primarily expressed in the cytoplasm of nerve cells in the head and tail, and also in embryos; neuronal e…
WBGene00015281	C01B10.7	C01B10.7	15.3707	-2.59633	0.695566	-3.73268	0.000189453	0.000477888	-
WBGene00008965	mltn-10	F19H8.5	79.8649	-2.56542	0.306285	-8.37593	5.47891e-17	5.70323e-16	-
WBGene00000176	aqp-8	K02G10.7	2168.64	-2.56067	0.153102	-16.7252	8.58841e-63	4.2589e-61	YES	aqp-8 encodes, by alternative splicing, two isoforms of a putative aquaglyceroporin with no known substrate, since AQP-8 expressed in Xenopus oocytes has no effect on water, glycerol, or urea permeability; loss of AQP-8 activity via mutation or RNAi results in no obvious defects; however, AQP-8, in conjunction with AQP-2, AQP-3, and AQP-4, is weakly required for recovery from hypotonic stress; AQ…
WBGene00021713	Y49F6A.5	Y49F6A.5	35.6552	-2.53485	0.423821	-5.98095	2.21845e-09	1.08336e-08	-
WBGene00012968	Y48A6B.7	Y48A6B.7	1098.16	-2.51078	0.13069	-19.2117	2.95434e-82	2.10253e-80	YES	Y48A6B.7 encodes a cytidine deaminase; by homology the product of Y48A6B.7 is predicted to function in deamination of cytidine to uracil.
WBGene00015624	C09B8.5	C09B8.5	60.4704	-2.50739	0.365772	-6.85507	7.12759e-12	4.57829e-11	-
WBGene00015828	math-14	C16C4.4	92.9983	-2.50043	0.307793	-8.12374	4.52036e-16	4.37073e-15	YES
WBGene00044488	Y54G2A.45	Y54G2A.45	588.447	-2.4998	0.152928	-16.3462	4.62706e-60	2.16213e-58	-
WBGene00010149	F56D5.5	F56D5.5	34.092	-2.4985	0.46826	-5.33572	9.51659e-08	3.81404e-07	-
WBGene00219216	K08D10.14	K08D10.14	80.4779	-2.49327	0.295373	-8.44109	3.14386e-17	3.33378e-16	-
WBGene00020989	W03D8.8	W03D8.8	111.462	-2.49313	0.262462	-9.49902	2.11865e-21	2.94173e-20	YES
WBGene00010125	dod-22	F55G11.5	40.2135	-2.49078	0.403608	-6.17129	6.7736e-10	3.51793e-09	YES
WBGene00044611	T27A3.8	T27A3.8	30.167	-2.48895	0.466664	-5.33349	9.63445e-08	3.86036e-07	-
WBGene00016063	delm-2	C24G7.1	31.3676	-2.48592	0.469937	-5.28989	1.2239e-07	4.84334e-07	YES
WBGene00008043	C40H1.8	C40H1.8	475.595	-2.48432	0.164009	-15.1474	7.87815e-52	3.13816e-50	-
WBGene00194716	ZK637.18	ZK637.18	17.8481	-2.47513	0.645146	-3.83655	0.000124775	0.000324361	-
WBGene00013207	zipt-2.3	Y54G9A.4	170.831	-2.46773	0.290509	-8.49449	1.9881e-17	2.14294e-16	YES
WBGene00195183	R04A9.9	R04A9.9	126.843	-2.46599	0.277072	-8.90016	5.57673e-19	6.70351e-18	-
WBGene00012299	W06D11.1	W06D11.1	169.027	-2.46322	0.261998	-9.40167	5.37021e-21	7.33081e-20	-
WBGene00044489	pudl-1	Y54G2A.46	129.729	-2.45521	0.316481	-7.75785	8.63839e-15	7.44705e-14	-
WBGene00012480	clec-104	Y18D10A.10	15.1373	-2.44911	0.687279	-3.56349	0.000365962	0.000881429	-
WBGene00017718	F22F4.5	F22F4.5	61.4535	-2.44831	0.364381	-6.71911	1.82844e-11	1.12885e-10	-
WBGene00017407	F12E12.6	F12E12.6	36.9871	-2.43924	0.424059	-5.75213	8.81279e-09	4.02316e-08	-
WBGene00000708	col-135	M199.5	458.298	-2.43876	0.217123	-11.2322	2.83335e-29	5.60377e-28	YES
WBGene00013659	Y105C5B.20	Y105C5B.20	61.5111	-2.43476	0.404822	-6.01441	1.80542e-09	8.8984e-09	-
WBGene00220000	K02F2.11	K02F2.11	39.8906	-2.43341	0.415316	-5.85916	4.65205e-09	2.18461e-08	-
WBGene00003766	nlp-28	B0213.3	396.613	-2.43108	0.163948	-14.8284	9.60094e-50	3.60491e-48	-	nlp-28 encodes a neuropeptide-like protein.
WBGene00006193	str-146	F58G4.6	29.9842	-2.43034	0.528067	-4.60233	4.17783e-06	1.34153e-05	-
WBGene00004802	sir-2.3	F46G10.3	37.7951	-2.41091	0.461074	-5.2289	1.70521e-07	6.6234e-07	-	sir-2.3 encodes one of four C. elegans proteins with similarity to the Saccharomyces cerevisiae Sir2p NAD-dependent histone deacetylase.
WBGene00206484	C31H2.14	C31H2.14	77.665	-2.39649	0.340115	-7.04612	1.83979e-12	1.26181e-11	-
WBGene00020771	T24E12.1	T24E12.1	111.293	-2.38659	0.288711	-8.26637	1.381e-16	1.39818e-15	-
WBGene00194981	Y49E10.30	Y49E10.30	19.6972	-2.3678	0.598552	-3.95588	7.62536e-05	0.000204735	-
WBGene00017365	F10G2.4	F10G2.4	27.5806	-2.36268	0.595497	-3.96757	7.26078e-05	0.000195781	-
WBGene00001792	gst-44	F13A7.10	17.8865	-2.36148	0.666375	-3.54378	0.000394439	0.000945197	-	gst-44 encodes a putative omega-class glutathione transferase (GST; EC 2.5.1.18) which, like its paralog GSTO-1, might have thiol oxidoreductase and dehydroascorbate reductase activity; GST-44 is expressed in excretory cell cytoplasm; other GST-44 paralogs include C02D5.3 and K10F12.4; GST-44 has no obvious function in mass RNAi assays.
WBGene00015905	C17E7.12	C17E7.12	126.308	-2.35907	0.259617	-9.08676	1.02036e-19	1.27989e-18	YES
WBGene00020778	T24E12.11	T24E12.11	86.6134	-2.33593	0.31187	-7.49009	6.88285e-14	5.46547e-13	-
WBGene00011668	clec-47	T09F5.9	608.343	-2.32126	0.204137	-11.3711	5.8266e-30	1.18405e-28	YES	clec-47 encodes a C-type lectin; clec-47 expression is upregulated in response to stressors including ionizing radiation and bacterial infection.
WBGene00015403	clec-10	C03H5.1	650.387	-2.31928	0.136912	-16.9399	2.28347e-64	1.16987e-62	YES
WBGene00017092	E02C12.6	E02C12.6	56.2725	-2.29873	0.344836	-6.66616	2.62576e-11	1.59051e-10	YES
WBGene00012583	clec-4	Y38E10A.5	273.331	-2.29661	0.19438	-11.815	3.26459e-32	7.19267e-31	YES	clec-4 encodes a C-type lectin; clec-4 expression is upregulated in response to stressors, including pathogens and ionizing radiation.
WBGene00015112	B0281.5	B0281.5	56.7841	-2.29023	0.451059	-5.07745	3.82528e-07	1.41937e-06	YES
WBGene00008536	F02H6.3	F02H6.3	228.962	-2.28811	0.238642	-9.58805	8.9766e-22	1.27342e-20	-
WBGene00044515	K10C9.9	K10C9.9	33.2538	-2.2868	0.505751	-4.5216	6.13746e-06	1.92499e-05	-
WBGene00012607	Y38F1A.4	Y38F1A.4	27.792	-2.28287	0.47976	-4.75834	1.95188e-06	6.57416e-06	-
WBGene00045416	Y37H2A.14	Y37H2A.14	263.643	-2.28258	0.246051	-9.27687	1.74526e-20	2.29406e-19	-
WBGene00017703	F22E5.1	F22E5.1	201.586	-2.27832	0.191503	-11.8971	1.22574e-32	2.74324e-31	YES
WBGene00009237	F28H7.3	F28H7.3	2610.08	-2.25344	0.379892	-5.93179	2.99658e-09	1.44021e-08	YES
WBGene00015180	B0416.4	B0416.4	91.6593	-2.24476	0.369273	-6.07886	1.21039e-09	6.10544e-09	-
WBGene00021620	Y47D7A.7	Y47D7A.7	51.8976	-2.23937	0.407956	-5.48923	4.03681e-08	1.69872e-07	-
WBGene00219770	linc-40	Y82E9BL.20	40.22	-2.23736	0.440244	-5.08208	3.73322e-07	1.38764e-06	-
WBGene00018438	btb-6	F45C12.7	104.508	-2.23493	0.32028	-6.97806	2.99288e-12	1.99945e-11	-
WBGene00008831	F14H3.12	F14H3.12	74.5106	-2.23324	0.295671	-7.55313	4.24927e-14	3.43844e-13	-
WBGene00016294	C31H2.4	C31H2.4	230.602	-2.23171	0.220413	-10.1252	4.27291e-24	6.81142e-23	YES	C31H2.4 encodes a possible 4-hydroxyphenylpyruvate dioxygenase, orthologous to human HPDL/GLOXD1, and paralogous to HPD-1 and human HPD (OMIM:609695, mutated in tyrosinemia type III); C31H2.4 has no obvious function in mass RNAi experiments.
WBGene00022237	Y73B6BL.14	Y73B6BL.14	28.0709	-2.23095	0.484227	-4.60724	4.08055e-06	1.31227e-05	-
WBGene00007162	fbxa-153	B0391.5	61.7185	-2.22527	0.334815	-6.64629	3.00582e-11	1.80721e-10	-	fbxa-153 encodes a protein with an N-terminal F-box domain and a C-terminal FTH domain; FBXA-153 has no obvious non-nematode orthologs; FBXA-153 shares N-terminal UNC-13 binding, and thus may share at least some functions, with ERI-1, W04D2.6, and Y55F3AM.13; FBXA-153 has no obvious function in mass RNAi assays.
WBGene00022584	ZC266.1	ZC266.1	141.509	-2.22048	0.283716	-7.82639	5.02064e-15	4.41096e-14	YES
WBGene00020445	T12B3.2	T12B3.2	474.678	-2.21824	0.186936	-11.8663	1.77042e-32	3.93634e-31	YES
WBGene00011342	T01G5.7	T01G5.7	160.318	-2.21386	0.256044	-8.6464	5.31497e-18	5.96321e-17	-
WBGene00019576	lido-5	K09E3.5	33.597	-2.21336	0.445928	-4.9635	6.92342e-07	2.4844e-06	-
WBGene00013319	ccch-5	Y57G11C.25	32.812	-2.20551	0.522692	-4.21953	2.44815e-05	7.05771e-05	-	Y57G11C.25 encodes a CCCH tandem zinc finger (TZF) protein; based upon its sequence similarity to C. elegans POS-1, the product of Y57G11C.25 is predicted to function as an RNA-binding protein.
WBGene00012883	Y45F10D.2	Y45F10D.2	74.8119	-2.20138	0.30033	-7.32986	2.30397e-13	1.74016e-12	-
WBGene00009515	clec-170	F38A1.1	438.932	-2.1996	0.142184	-15.4701	5.5233e-54	2.32539e-52	YES
WBGene00010234	ttr-50	F58B3.9	262.567	-2.19618	0.182802	-12.0139	3.00184e-33	6.91846e-32	YES
WBGene00010555	K04C1.5	K04C1.5	842.013	-2.19383	0.447172	-4.906	9.29519e-07	3.28012e-06	-
WBGene00004813	skr-7	Y47D7A.1	114.512	-2.19096	0.334575	-6.54847	5.81284e-11	3.38366e-10	YES	The skr-7 gene encodes a homolog of Skp1 in S. cerevisiae that is required for posterior body morphogenesis, embryonic and larval development, and cell proliferation.
WBGene00015182	B0416.7	B0416.7	164.439	-2.17668	0.285966	-7.61169	2.70526e-14	2.23802e-13	-
WBGene00017201	grsp-4	F07C4.7	498.892	-2.17649	0.422954	-5.14594	2.66189e-07	1.00614e-06	YES
WBGene00008255	C51E3.10	C51E3.10	255.011	-2.17382	0.176858	-12.2913	1.00835e-34	2.43622e-33	-
WBGene00008894	F16H6.4	F16H6.4	40.9612	-2.16564	0.423115	-5.11833	3.08257e-07	1.15641e-06	-
WBGene00008048	hpo-41	C40H5.6	25.919	-2.15745	0.477067	-4.52231	6.11683e-06	1.91993e-05	-
WBGene00022125	Y71F9B.1	Y71F9B.1	706.426	-2.14627	0.146276	-14.6727	9.64375e-49	3.51243e-47	-
WBGene00018203	F39F10.3	F39F10.3	66.9425	-2.14562	0.386582	-5.55022	2.8531e-08	1.2233e-07	-
WBGene00017105	E02H9.7	E02H9.7	65.2905	-2.13862	0.335596	-6.3726	1.85852e-10	1.02802e-09	YES
WBGene00021885	Y54G2A.20	Y54G2A.20	21.0409	-2.13777	0.531313	-4.02356	5.73258e-05	0.000156913	-
WBGene00002260	lbp-8	T22G5.6	234.82	-2.13003	0.174594	-12.1999	3.11213e-34	7.36221e-33	-	lpb-8 belongs to a family of small intracellular fatty acid binding proteins (FABPs) that includes As-p18, found in the parasitic nematode Ascaris suum; lpb-8 shares 55% identity with bovine heart FABP but only 25% identity with As-p18 and lacks a secretory signal
WBGene00017587	F19B10.5	F19B10.5	53.1692	-2.12728	0.377652	-5.63292	1.77181e-08	7.77121e-08	-
WBGene00019532	K08D10.9	K08D10.9	29.6619	-2.1202	0.473309	-4.47953	7.48082e-06	2.31432e-05	YES
WBGene00002117	ins-34	F52B11.6	31.7918	-2.11931	0.454097	-4.66709	3.05491e-06	9.98864e-06	-	ins-34 encodes an insulin-like peptide.
WBGene00009691	F44E5.4	F44E5.4	38.2377	-2.11603	0.423302	-4.99886	5.76709e-07	2.09286e-06	YES	F44E5.4 encodes a member of the Hsp70 family of heat shock proteins; as loss of F44E5.4 activity via large-scale RNAi screens results in no obvious defects, the precise role of F44E5.4 in C. elegans development and/or behavior is not yet known.
WBGene00008356	nspc-20	D1025.4	596.013	-2.11277	0.17572	-12.0235	2.67304e-33	6.17741e-32	-
WBGene00010000	F53F8.3	F53F8.3	417.733	-2.11256	0.205652	-10.2725	9.3756e-25	1.53928e-23	-
WBGene00044436	Y47G6A.31	Y47G6A.31	27.5427	-2.1108	0.57011	-3.70245	0.000213526	0.000533784	-
WBGene00077593	C49G7.12	C49G7.12	35.601	-2.10581	0.481337	-4.37493	1.21474e-05	3.6595e-05	YES
WBGene00017648	ddo-3	F20H11.5	2343.56	-2.09995	0.0973554	-21.5699	3.44339e-103	3.54961e-101	YES	ddo-3 encodes a secreted D-aspartate oxidase (DASPO), paralogous to DDO-1 and DDO-2; recombinant DDO-3 protein exhibits DDO activity in a FAD-dependent manner; DDO-3 is secreted to the oocyte surface, uterine space, seminal fluid and coelomocytes in a signal peptide-dependent manner; ddo-3 is involved in D-glutamate and L-tryptophan metabolism, self-fertility, hatching, nose touch response and li…
WBGene00017426	F13C5.5	F13C5.5	422.786	-2.09246	0.175288	-11.9373	7.56505e-33	1.70882e-31	-
WBGene00021745	Y50D4B.6	Y50D4B.6	58.6151	-2.08388	0.337056	-6.1826	6.30541e-10	3.28984e-09	YES	Y50D4B.6 encodes a protein kinase that is a member of the KIN-16 family of C. elegans receptor protein tyrosine kinases.
WBGene00018138	folt-2	F37B4.7	11001.5	-2.08054	0.109423	-19.0136	1.31516e-80	8.98379e-79	-	folt-2 encodes a putative folate transporter; FOLT-2 is orthologous to the human folate transporters SLC19A1, SLC19A2, and SLC19A3 (Solute Carrier Family 19 (thiamine transporter), Member 1, 2 or 3); heterologously expressed FOLT-2 does not significantly transport folate; FOLT-2 does not seem to have any obvious function, perhaps because of genetic redundancy with its paralogs, FOLT-1 and FOLT-3.
WBGene00007290	C04B4.2	C04B4.2	717.384	-2.08004	0.192588	-10.8005	3.42453e-27	6.19657e-26	-
WBGene00008042	C40H1.7	C40H1.7	166.096	-2.07113	0.268339	-7.71835	1.17847e-14	1.00474e-13	YES
WBGene00010525	K03B8.8	K03B8.8	213.762	-2.06893	0.210811	-9.81411	9.78972e-23	1.4645e-21	-
WBGene00044439	Y51H7C.15	Y51H7C.15	26.4976	-2.0661	0.487676	-4.23663	2.269e-05	6.5701e-05	-
WBGene00009662	F43G6.10	F43G6.10	110.125	-2.06313	0.265497	-7.77084	7.79674e-15	6.74198e-14	-
WBGene00013947	ZK228.4	ZK228.4	949.804	-2.05911	0.166564	-12.3623	4.18151e-35	1.04134e-33	YES
WBGene00015903	C17E7.9	C17E7.9	223.598	-2.05866	0.228272	-9.01845	1.90762e-19	2.35121e-18	-
WBGene00017712	F22E5.17	F22E5.17	279.403	-2.05612	0.203973	-10.0804	6.74847e-24	1.06282e-22	-
WBGene00013647	Y105C5B.5	Y105C5B.5	815.572	-2.05522	0.154019	-13.344	1.28408e-40	3.67692e-39	-
WBGene00007509	C10C5.5	C10C5.5	91.8288	-2.05175	0.275752	-7.44057	1.00255e-13	7.833e-13	YES
WBGene00017473	F14H12.6	F14H12.6	36.7897	-2.0495	0.434783	-4.71385	2.43079e-06	8.06579e-06	-
WBGene00010606	cyp-13B2	K06G5.2	23.5563	-2.04487	0.517115	-3.95438	7.67328e-05	0.000205859	-	cyp-13B2 encodes one of ~80 C. elegans cytochrome P450s: membrane-associated, heme-containing NADPH-dependent monooxygenases that catalyze the oxidative metabolism of a variety of exogenous compounds and endogenous substrates.
WBGene00012301	W06D11.3	W06D11.3	248.818	-2.04368	0.200736	-10.181	2.41171e-24	3.89562e-23	-
WBGene00009056	F22D6.15	F22D6.15	65.544	-2.0391	0.321501	-6.34243	2.26172e-10	1.23975e-09	-
WBGene00017059	msrp-5	D2062.7	596.282	-2.03714	0.141438	-14.4031	4.94907e-47	1.72852e-45	-
WBGene00022374	nhr-277	Y94H6A.1	21.426	-2.02968	0.560043	-3.62415	0.000289909	0.000709913	-
WBGene00019660	K11H12.4	K11H12.4	285.355	-2.02925	0.229704	-8.83418	1.00839e-18	1.18861e-17	YES
WBGene00010887	M7.12	M7.12	150.682	-2.008	0.258235	-7.77586	7.49347e-15	6.49957e-14	YES
WBGene00009096	fipr-1	F23H12.8	658.099	-2.00744	0.385832	-5.20288	1.96222e-07	7.54417e-07	-
WBGene00013088	Y51B9A.6	Y51B9A.6	50.5863	-2.00667	0.424918	-4.7225	2.32966e-06	7.74533e-06	-
WBGene00009620	fip-5	F41E7.4	235.779	-2.00114	0.184244	-10.8614	1.76067e-27	3.21667e-26	YES
WBGene00017402	F12E12.1	F12E12.1	188.046	-1.99298	0.255773	-7.79201	6.59501e-15	5.74665e-14	-
WBGene00016713	C46E10.9	C46E10.9	44.526	-1.98951	0.360931	-5.51215	3.54472e-08	1.5028e-07	-
WBGene00023401	ZK380.t2	ZK380.t2	91.049	-1.98478	0.284881	-6.96704	3.23685e-12	2.15313e-11	-
WBGene00009897	skpo-1	F49E12.1	3533.84	-1.98338	0.146484	-13.5399	9.09385e-42	2.71364e-40	YES
WBGene00007521	C11E4.7	C11E4.7	303.909	-1.97071	0.197827	-9.96175	2.24078e-23	3.45543e-22	-
WBGene00001769	gst-21	ZK697.6	108.882	-1.9701	0.242227	-8.13327	4.17851e-16	4.0497e-15	-
WBGene00006040	ssp-11	T28H11.6	719.975	-1.9656	0.404835	-4.85531	1.202e-06	4.17496e-06	-	ssp-11 encodes a sperm-specific protein; loss of ssp-11 activity via RNAi has been reported to result in moderately increased fat content.
WBGene00010019	F54B8.4	F54B8.4	132.086	-1.96529	0.276303	-7.11282	1.13698e-12	7.99786e-12	-	The F54B8.4 gene encodes a homolog of Death Associated Protein 1 (DAP-1) protein that may be involved in apoptosis.
WBGene00018446	ceh-83	F45C12.15	186.2	-1.96316	0.226484	-8.66802	4.39705e-18	4.96939e-17	-	ceh-83 is a divergent homeobox gene; it encodes 5 homeodomains; most homeodomain proteins bind DNA and are transcription factors; ceh-83 lies on chromosome II in a repetitive region, where several other divergent homeobox genes lie; ceh-83 is expressed in the hypodermis, intestine, and the vulva.
WBGene00022512	dot-1.5	ZC53.6	25.8334	-1.96306	0.475725	-4.12645	3.68399e-05	0.00010335	-
WBGene00010690	K08H2.3	K08H2.3	179.685	-1.95839	0.240712	-8.13582	4.09169e-16	3.97103e-15	-
WBGene00044585	C40H5.8	C40H5.8	39.3972	-1.95603	0.406947	-4.8066	1.53519e-06	5.24132e-06	-
WBGene00021607	Y46H3C.7	Y46H3C.7	350.334	-1.94952	0.216748	-8.99441	2.37497e-19	2.91037e-18	-
WBGene00016486	fbxa-170	C36C9.3	150.929	-1.94664	0.314555	-6.18855	6.07199e-10	3.17292e-09	-	This gene encodes a protein containing an F-box, a motif predicted to mediate protein-protein interactions either with homologs of yeast Skp-1p or with other proteins; this gene's encoded protein also contains an FTH/DUF38 motif, which may also mediate protein-protein interaction.
WBGene00008526	F02D10.6	F02D10.6	41.6413	-1.93971	0.486508	-3.98701	6.69124e-05	0.000181496	-
WBGene00017751	F23F12.3	F23F12.3	75.254	-1.93389	0.296357	-6.52553	6.77595e-11	3.91348e-10	YES
WBGene00017058	msrp-6	D2062.6	443.248	-1.92825	0.182501	-10.5657	4.29572e-26	7.43295e-25	-
WBGene00012231	W04A4.2	W04A4.2	632.768	-1.92785	0.176298	-10.9352	7.82139e-28	1.44917e-26	YES
WBGene00022508	ZC53.1	ZC53.1	119.673	-1.92775	0.279594	-6.89481	5.39381e-12	3.50835e-11	-
WBGene00009692	F44E5.5	F44E5.5	49.6942	-1.91945	0.375119	-5.11691	3.10574e-07	1.16433e-06	-	F44E5.5 encodes a member of the Hsp70 family of heat shock proteins; as loss of F44E5.5 activity via large-scale RNAi screens results in no obvious defects, the precise role of F44E5.5 in C. elegans development and/or behavior is not yet known.
WBGene00020516	T15B7.1	T15B7.1	4198.92	-1.91527	0.100849	-18.9915	2.00337e-80	1.36301e-78	YES
WBGene00011689	T10C6.7	T10C6.7	257.47	-1.9117	0.196095	-9.74885	1.86574e-22	2.74994e-21	-	This gene encodes a protein containing an F-box, a motif predicted to mediate protein-protein interactions either with homologs of yeast Skp-1p or with other proteins.
WBGene00011753	T13F3.6	T13F3.6	3336.08	-1.90713	0.105641	-18.0529	7.4847e-73	4.4513e-71	-
WBGene00003764	nlp-26	Y43F8C.2	497.559	-1.90374	0.198275	-9.60151	7.87811e-22	1.12321e-20	YES	nlp-26 encodes a predicted neuropeptide not found in multigene families within C. elegans and is not clearly related to other well-characterized neuropeptides.
WBGene00021869	vrp-1	Y54G2A.3	1613.82	-1.90186	0.166773	-11.4039	3.99956e-30	8.16669e-29	YES
WBGene00000785	cpr-5	W07B8.5	8819.27	-1.90106	0.083967	-22.6406	1.728e-113	2.17716e-111	YES	cpr-5 encodes a cysteine protease.
WBGene00022690	math-49	ZK250.7	22.2695	-1.89945	0.514127	-3.69452	0.000220305	0.000549681	-
WBGene00008823	F14H3.4	F14H3.4	273.951	-1.8994	0.211531	-8.97929	2.7252e-19	3.33234e-18	-
WBGene00017177	F02E8.4	F02E8.4	920.772	-1.89923	0.149249	-12.7253	4.28096e-37	1.13596e-35	-
WBGene00015111	B0281.4	B0281.4	33.5568	-1.89582	0.476327	-3.98008	6.88913e-05	0.00018644	-
WBGene00012007	T25B9.1	T25B9.1	497.405	-1.88997	0.174468	-10.8328	2.40721e-27	4.37439e-26	-	T25B9.1 encodes an protein highly similar to 2-amino-3-keto-butyrate coenzyme A ligases (also called AKB ligases or glycine acetyltransferases; EC 2.3.1.29; R.W.
WBGene00008959	F19H6.4	F19H6.4	272.714	-1.87117	0.195615	-9.56555	1.11606e-21	1.57476e-20	-
WBGene00013169	Y53F4B.23	Y53F4B.23	119.952	-1.86585	0.251577	-7.41664	1.20127e-13	9.30864e-13	-
WBGene00020182	ugt-53	T03D3.1	413.585	-1.86396	0.14103	-13.2168	7.01861e-40	1.96996e-38	YES
WBGene00016663	C45E1.4	C45E1.4	126.585	-1.86291	0.2337	-7.97137	1.56931e-15	1.45146e-14	YES
WBGene00007450	C08F11.1	C08F11.1	70.9618	-1.85628	0.320735	-5.78759	7.14055e-09	3.28608e-08	-
WBGene00010066	F54F7.6	F54F7.6	107.467	-1.85358	0.326334	-5.67999	1.34699e-08	6.01022e-08	-
WBGene00022771	ZK616.1	ZK616.1	30.5005	-1.84955	0.437051	-4.23188	2.31747e-05	6.70029e-05	-
WBGene00009606	F40G12.11	F40G12.11	376.826	-1.84907	0.230841	-8.01014	1.14579e-15	1.07317e-14	-
WBGene00011672	cyp-13A5	T10B9.2	316.299	-1.84733	0.164206	-11.2501	2.31275e-29	4.59014e-28	-	cyp-13A5 encodes one of ~80 C. elegans cytochrome P450s: membrane-associated, heme-containing NADPH-dependent monooxygenases that catalyze the oxidative metabolism of a variety of exogenous compounds and endogenous substrates; loss of cyp-13A5 activity in large-scale RNAi screens results in uncoordinated locomotion, decreased and/or slow growth, and cadmium hypersensitivity.
WBGene00018808	F54D10.7	F54D10.7	245.626	-1.84727	0.17774	-10.3931	2.66543e-25	4.47988e-24	-
WBGene00020889	T28C12.2	T28C12.2	97.1573	-1.84658	0.252748	-7.30601	2.75187e-13	2.0647e-12	-
WBGene00006546	tbx-9	T07C4.6	194.496	-1.84374	0.213344	-8.64209	5.51952e-18	6.18049e-17	-
WBGene00011339	T01G5.1	T01G5.1	222.81	-1.84359	0.189192	-9.74457	1.94602e-22	2.86084e-21	-	T01G5.1 encodes a protein kinase that is a member of the KIN-16 family of C. elegans receptor protein tyrosine kinases.
WBGene00012247	W04E12.2	W04E12.2	28.1362	-1.84187	0.480592	-3.83251	0.000126844	0.000329205	-
WBGene00017538	ceh-49	F17A9.6	196.89	-1.84174	0.234403	-7.85714	3.92996e-15	3.48876e-14	-	ceh-49 encodes a divergent ONECUT class CUT homeobox protein with a single N-terminal cut domain; CEH-49 has an atypical tyrosine residue at position 48 of its homeodomain rather than a phenylalanine or tryptophan residue; the cut domain may be a compact DNA-binding domain composed of alpha helices; phylogenetically, CEH-49 is (somewhat distantly) affiliated with CEH-48, Drosophila ONECUT, and ma…
WBGene00012546	Y37D8A.4	Y37D8A.4	511.725	-1.83909	0.215817	-8.52154	1.5745e-17	1.70795e-16	YES
WBGene00008245	fipr-10	C50H2.12	349.844	-1.8375	0.219131	-8.38537	5.05658e-17	5.27977e-16	-
WBGene00045272	F59C12.4	F59C12.4	61.2065	-1.83489	0.315037	-5.82437	5.73299e-09	2.66906e-08	-
WBGene00021448	Y39D8A.1	Y39D8A.1	313.295	-1.83444	0.15501	-11.8343	2.59378e-32	5.73701e-31	YES
WBGene00219313	C17E4.20	C17E4.20	183.409	-1.83177	0.243566	-7.52063	5.45119e-14	4.37768e-13	-
WBGene00003571	ncx-6	C07A9.4	148.142	-1.83092	0.215899	-8.48045	2.24323e-17	2.4103e-16	YES	ncx-6 encodes a putative Na[+]/Ca[2+] exchanger of uncertain stoichiometry and affinity, orthologous to human SLC24A6 and paralogous to NCX-7/-10; NCX-6 may function intracellularly; NCX-6 has tandem Calx-alpha domains predicted to carry out ion transport; NCX-6 has no obvious function in mass RNAi assays.
WBGene00044402	Y82E9BL.18	Y82E9BL.18	46.9229	-1.82897	0.373936	-4.89112	1.00263e-06	3.52132e-06	-
WBGene00016695	C45H4.14	C45H4.14	39.9102	-1.82542	0.491821	-3.71156	0.000205985	0.000516147	-
WBGene00020860	nspd-10	T27C10.7	608.764	-1.82392	0.394195	-4.62696	3.71081e-06	1.2004e-05	-
WBGene00021605	Y46H3C.5	Y46H3C.5	284.441	-1.8233	0.169435	-10.7611	5.2558e-27	9.37063e-26	-
WBGene00008244	fipr-11	C50H2.10	234.436	-1.82284	0.227835	-8.00073	1.23679e-15	1.15459e-14	-
WBGene00023489	F42A10.9	F42A10.9	304.495	-1.81343	0.164135	-11.0484	2.23245e-28	4.22377e-27	-
WBGene00018813	F54D11.3	F54D11.3	121.037	-1.8129	0.31534	-5.74901	8.97665e-09	4.0934e-08	-
WBGene00010568	K04G2.10	K04G2.10	111.298	-1.81085	0.327189	-5.53456	3.12002e-08	1.33296e-07	-
WBGene00006431	tag-52	C02F12.4	297.046	-1.8091	0.235173	-7.69262	1.44157e-14	1.21928e-13	-
WBGene00044644	B0205.13	B0205.13	90.2393	-1.80798	0.300097	-6.02463	1.69494e-09	8.37815e-09	-	B0205.13 encodes a small, novel protein conserved in C. remanei and C. briggsae.
WBGene00011011	R04D3.3	R04D3.3	1472	-1.80764	0.378723	-4.77299	1.8151e-06	6.13654e-06	-
WBGene00009301	F31F6.2	F31F6.2	123.028	-1.80279	0.234428	-7.69018	1.46923e-14	1.24082e-13	-	F31F6.2 encodes a novel protein that is conserved in C. elegans; three other genes related to F31F6.2 are present in tandem on the X chromosome; loss of F31F6.2 function via large-scale RNAi results in increased fat content.
WBGene00020311	T07D3.9	T07D3.9	809.833	-1.80227	0.134758	-13.3742	8.56211e-41	2.45587e-39	YES
WBGene00017263	F08F3.6	F08F3.6	672.505	-1.80112	0.145721	-12.3601	4.29829e-35	1.06729e-33	-	This gene encodes a protein containing an F-box, a motif predicted to mediate protein-protein interactions either with homologs of yeast Skp-1p or with other proteins.
WBGene00012900	Y46G5A.8	Y46G5A.8	40.5809	-1.80018	0.415058	-4.33718	1.44323e-05	4.30968e-05	-	This gene encodes a protein containing an F-box, a motif predicted to mediate protein-protein interactions either with homologs of yeast Skp-1p or with other proteins.
WBGene00020267	T05H4.4	T05H4.4	30.1869	-1.79968	0.455611	-3.95004	7.81381e-05	0.000209299	-	The T05H4.4 gene encodes a homolog of the human gene CYB5R3, which encodes a cytochrome b5 reductase.
WBGene00022669	ZK177.1	ZK177.1	193.834	-1.79932	0.270291	-6.65696	2.79552e-11	1.68793e-10	-
WBGene00009280	F31B9.3	F31B9.3	234.777	-1.79495	0.257921	-6.95932	3.41925e-12	2.2656e-11	-
WBGene00013602	Y87G2A.16	Y87G2A.16	94.4546	-1.79354	0.3049	-5.88238	4.04417e-09	1.91501e-08	-
WBGene00044332	clec-36	T20B3.16	27.7555	-1.78581	0.446897	-3.99602	6.44155e-05	0.000175163	YES
WBGene00044702	F46C3.4	F46C3.4	59.3093	-1.7851	0.338645	-5.27129	1.3547e-07	5.32765e-07	-
WBGene00017843	F26G5.1	F26G5.1	287.292	-1.78315	0.224189	-7.95376	1.80942e-15	1.6591e-14	-
WBGene00011153	R09A8.2	R09A8.2	231.87	-1.77889	0.188752	-9.42446	4.32321e-21	5.93012e-20	-
WBGene00012405	ztf-25	Y6G8.3	118.155	-1.77886	0.296995	-5.98953	2.10442e-09	1.03064e-08	-
WBGene00019795	M151.3	M151.3	74.1234	-1.77855	0.331876	-5.3591	8.36388e-08	3.37993e-07	-
WBGene00019388	K04F1.9	K04F1.9	193.302	-1.77603	0.247501	-7.17586	7.1854e-13	5.18086e-12	-
WBGene00017569	F18E9.3	F18E9.3	291.545	-1.77308	0.227594	-7.79052	6.67347e-15	5.80906e-14	-
WBGene00009787	F46F2.3	F46F2.3	2022.31	-1.77196	0.387357	-4.57448	4.77405e-06	1.52177e-05	-
WBGene00017565	ddo-2	F18E3.7	2486.98	-1.76766	0.101728	-17.3764	1.24628e-67	6.75094e-66	-	ddo-2 encodes a D-aspartate oxidase (DASPO), paralogous to DDO-1 and DDO-3; recombinant DDO-2 protein has DASPO acvitity on acidic D-amino acid substrates (e.g., D-aspartate, D-glutamate, or N-methyl-D-aspartate/NMDA), with highest catalytic efficiency on D-aspartate or D-glutamate; ddo-2 is required for viability in mass RNAi assays.
WBGene00206389	C29F7.10	C29F7.10	67.1409	-1.76157	0.306247	-5.75212	8.81315e-09	4.02316e-08	-
WBGene00045291	F23D12.10	F23D12.10	57.9998	-1.75596	0.34684	-5.06275	4.13255e-07	1.52573e-06	-
WBGene00017143	EEED8.15	EEED8.15	46.0913	-1.75405	0.412855	-4.24858	2.15128e-05	6.25917e-05	-
WBGene00017726	F22H10.2	F22H10.2	172.322	-1.74993	0.224476	-7.7956	6.4105e-15	5.59447e-14	-
WBGene00012074	T27A8.2	T27A8.2	84.4984	-1.74908	0.350821	-4.98568	6.17437e-07	2.23162e-06	-
WBGene00013383	aptf-2	Y62E10A.17	246.887	-1.74797	0.22751	-7.68306	1.55338e-14	1.30993e-13	YES	aptf-2 encodes one of four C. elegans AP-2-like transcription factors; loss of aptf-2 activity via RNAi results in larval and embryonic lethality, with multiple spindle and cell division defects seen in the early embryo; large-scale expression studies report that APTF-2 is expressed throughout embryogenesis with notably high expression seen at the anterior of the embryo in early development.
WBGene00012499	Y24F12A.4	Y24F12A.4	129.572	-1.74367	0.258717	-6.73966	1.58756e-11	9.87669e-11	-
WBGene00016023	prmt-6	C23H5.1	201.537	-1.73766	0.202995	-8.56014	1.12733e-17	1.23469e-16	-
WBGene00018578	F47G3.3	F47G3.3	190.089	-1.73488	0.215285	-8.05854	7.72126e-16	7.33693e-15	-
WBGene00007812	C29F7.3	C29F7.3	2409.98	-1.72981	0.0947073	-18.2648	1.57695e-74	9.68315e-73	YES
WBGene00044253	M117.6	M117.6	79.9727	-1.72725	0.35935	-4.8066	1.5352e-06	5.24132e-06	-
WBGene00011012	R04D3.4	R04D3.4	180.677	-1.72654	0.205455	-8.40351	4.33322e-17	4.55242e-16	-
WBGene00003601	nhr-2	C32F10.6	121.783	-1.72411	0.267812	-6.43777	1.2124e-10	6.81262e-10	YES	nhr-2 encodes a member of the nuclear hormone receptor family that is required for embryonic viability and morphogenesis; expressed during embryogenesis.
WBGene00007835	oac-7	C31A11.7	34.1541	-1.71933	0.397316	-4.32736	1.50906e-05	4.48576e-05	-
WBGene00004009	pgp-15	F22E10.4	117.026	-1.71747	0.250283	-6.86209	6.78624e-12	4.36728e-11	-	pgp-15 encodes an ATP-binding protein that is a member of the P-glycoprotein subclass of the ATP-binding cassette (ABC) transporter superfamily; PGP-15 is predicted to function as a transmembrane protein that couples energy to transport of various molecules across membranes, but as loss of pgp-15 activity via large-scale RNAi screens does not result in any obvious defects, the precise role of pgp…
WBGene00000388	cdc-25.3	ZK637.11	315.763	-1.71564	0.236278	-7.26113	3.83883e-13	2.83767e-12	-	cdc-25.3 encodes a tyrosine phosphatase that is a member of the cell division cycle 25 (CDC25) family of cell cycle regulators that includes Schizosaccharomyces pombe CDC25 and Drosophila string; cdc-25.3 is one of four cdc-25 genes in C. elegans and while it is known to be expressed in hermaphrodites, the precise function of cdc-25.3 is not yet clear; cdc-25.3 may function redundantly with cdc-2…
WBGene00010238	F58B4.5	F58B4.5	1660.61	-1.7152	0.122236	-14.0319	9.94749e-45	3.25379e-43	YES
WBGene00022644	dod-19	ZK6.10	7481.27	-1.71411	0.0904042	-18.9605	3.6146e-80	2.43971e-78	YES
WBGene00195189	ZC449.8	ZC449.8	161.387	-1.71247	0.209958	-8.15624	3.45602e-16	3.37836e-15	-
WBGene00008825	F14H3.6	F14H3.6	2040.03	-1.7103	0.336539	-5.08203	3.73429e-07	1.38773e-06	-
WBGene00010492	meg-1	K02B9.1	1721.58	-1.70888	0.338945	-5.04175	4.61284e-07	1.69386e-06	-	meg-1 encodes a novel protein that localizes exclusively to P granules; originally identified by microarray analyses of germline-enriched transcripts, loss of meg-1 activity via mutation and RNAi indicates that MEG-1 is required for germline development and normal levels of fertility; specifically, MEG-1 is required maternally for normal germ cell proliferation and/or survival and for fully norma…
WBGene00010493	meg-2	K02B9.2	352.984	-1.70575	0.23066	-7.39512	1.41285e-13	1.08886e-12	-	meg-2 encodes a novel protein that localizes exclusively to P granules; originally identified by microarray analyses of germline-enriched transcripts, loss of meg-2 activity by itself results in no obvious abnormalities, but loss of meg-2 activity in meg-1 mutant animals indicates that meg-1 and meg-2 likely have redundant functions in germline development; meg-2 may also function redundantly wit…
WBGene00013349	Y59A8B.12	Y59A8B.12	850.012	-1.70493	0.126648	-13.462	2.61715e-41	7.6618e-40	-
WBGene00012680	Y39B6A.21	Y39B6A.21	166.488	-1.70238	0.267348	-6.36765	1.91952e-10	1.05935e-09	-
WBGene00012212	W02D9.6	W02D9.6	200.052	-1.70196	0.210701	-8.07761	6.60466e-16	6.30762e-15	-
WBGene00011431	T04D3.1	T04D3.1	189.46	-1.6968	0.269214	-6.30282	2.92279e-10	1.58577e-09	-
WBGene00009086	F23D12.2	F23D12.2	120.795	-1.69337	0.232661	-7.27828	3.38108e-13	2.5157e-12	-	This gene encodes a protein containing an F-box, a motif predicted to mediate protein-protein interactions either with homologs of yeast Skp-1p or with other proteins; this gene's encoded protein also contains an FTH/DUF38 motif, which may also mediate protein-protein interaction.
WBGene00001699	grd-10	F09D12.1	560.377	-1.69155	0.205658	-8.22506	1.95097e-16	1.95086e-15	-	grd-10 encodes a hedgehog-like protein, with an N-terminal signalsequence and a C-terminal Ground domain; GRD-10 is expressed in seamcells; the Ground domain is predicted to form a cysteine-crosslinkedprotein involved in intercellular signalling, and it has subtlesimilarity to the N-terminal Hedge domain of HEDGEHOG proteins; GRD-10is weakly required for normal molting; GRD-10 is also required fo…
WBGene00015695	ugt-26	C10H11.6	898.173	-1.69121	0.120047	-14.0879	4.50663e-45	1.49422e-43	YES
WBGene00003442	msp-49	C34F11.6	2544.95	-1.68927	0.102109	-16.5438	1.7733e-61	8.61772e-60	-	msp-49 encodes a protein that belongs to a family of proteins called the Major Sperm Proteins (MSPs) that is conserved in nematodes; this family consists of closely related, small, basic proteins that make up 15% of sperm protein; this multigene family consists of over fifty genes, including many pseudogenes; MSPs are involved in both extracellular signaling and cytoskeletal functions during repr…
WBGene00009659	F43G6.7	F43G6.7	203.009	-1.68926	0.224843	-7.51305	5.77661e-14	4.62374e-13	-
WBGene00020290	T06D4.1	T06D4.1	657.374	-1.68677	0.148958	-11.3237	1.00106e-29	2.01266e-28	-
WBGene00017691	ilys-5	F22A3.6	10871	-1.68545	0.108059	-15.5975	7.5671e-55	3.24203e-53	YES
WBGene00020052	R13A5.10	R13A5.10	286.127	-1.68416	0.168787	-9.978	1.90267e-23	2.93671e-22	-	R13A5.10 encodes a cytidine deaminase; by homology the product of R13A5.10 is predicted to function in deamination of cytidine to uracil; large-scale expression studies indicate that R13A5.10 is expressed in larvae and adults and seen in the excretory cell and the nervous system.
WBGene00003959	pcp-4	Y116F11B.3	1152.2	-1.68398	0.145042	-11.6102	3.65601e-31	7.78286e-30	YES
WBGene00012781	nspd-7	Y43C5A.1	1263.01	-1.68307	0.459015	-3.66669	0.000245712	0.000608166	-
WBGene00007773	C27C12.3	C27C12.3	310.426	-1.68108	0.180341	-9.32166	1.1453e-20	1.53389e-19	-	C27C12.3 encodes a novel protein that is conserved in C. elegans; three other genes related to C27C12.3 are present in tandem on the X chromosome; in situ hybridization studies indicate that C27C12.3 mRNA is expressed in the proximal germline.
WBGene00018167	nspb-4	F38A5.10	134.122	-1.681	0.235386	-7.14146	9.23452e-13	6.56647e-12	-
WBGene00013492	Y70C5C.1	Y70C5C.1	67.822	-1.67923	0.29976	-5.6019	2.12017e-08	9.24192e-08	-
WBGene00020758	T24C4.2	T24C4.2	49.6694	-1.67655	0.444341	-3.77311	0.000161226	0.000411571	-
WBGene00016824	C50E3.13	C50E3.13	247.604	-1.67513	0.227372	-7.36737	1.74022e-13	1.32971e-12	-
WBGene00016447	msd-4	C35D10.11	2268.14	-1.67414	0.122392	-13.6785	1.36513e-42	4.22942e-41	-
WBGene00008211	C49F5.7	C49F5.7	1331.64	-1.66256	0.128437	-12.9446	2.52107e-38	6.89403e-37	-
WBGene00012878	Y45F10C.2	Y45F10C.2	102.477	-1.66224	0.343342	-4.84134	1.28969e-06	4.45771e-06	-
WBGene00018112	F36H9.4	F36H9.4	214.93	-1.66107	0.176877	-9.39109	5.93827e-21	8.08032e-20	-	F36H9.4 encodes a putative secreted TIL-domain protease inhibitorparalogous to SWM-1, ISL-1, and the products of 11 other C. elegansgenes; F36H9.4 and its relatives are collectively similar to otherTIL-domain protease inhibitors from nematodes, insects, and vertebrates;F36H9.4 has no obvious function in mass RNAi assays.
WBGene00009397	clec-66	F35C5.9	775.433	-1.66027	0.142525	-11.649	2.32236e-31	4.97494e-30	YES
WBGene00017556	F18A12.7	F18A12.7	61.8161	-1.65914	0.301301	-5.5066	3.6584e-08	1.54752e-07	-
WBGene00020756	T24A6.20	T24A6.20	437.673	-1.65706	0.156095	-10.6157	2.51884e-26	4.38515e-25	YES
WBGene00019905	R05G9.3	R05G9.3	211.835	-1.65559	0.187945	-8.80892	1.26356e-18	1.48527e-17	-
WBGene00010133	F55H12.2	F55H12.2	239.881	-1.65502	0.229025	-7.22636	4.96109e-13	3.62782e-12	-
WBGene00008789	F14D7.2	F14D7.2	653.513	-1.65318	0.189749	-8.71248	2.97306e-18	3.39388e-17	YES
WBGene00001569	meg-3	F52D2.4	838.639	-1.65181	0.153896	-10.7333	7.10071e-27	1.26203e-25	-	meg-3 encodes a novel protein that affects embryonic viability and development of the hypodermis; MEG-3 interacts with GEX-3 in yeast two-hybrid assays, and is expressed in all somatic cells.
WBGene00016424	C34H4.1	C34H4.1	256.127	-1.65135	0.194873	-8.47397	2.37176e-17	2.54519e-16	-
WBGene00008566	acox-1.3	F08A8.3	119.244	-1.65075	0.237158	-6.96052	3.39015e-12	2.24719e-11	-
WBGene00006047	ssp-19	C55C2.2	240.487	-1.65055	0.243121	-6.789	1.12911e-11	7.12352e-11	YES	ssp-19 encodes a member of the C. elegans sperm-specific protein (ssp) family; loss of ssp-19 function via RNAi has been reported to result in a moderate increase of fat content; in situ hybridization experiments detect ssp-19 mRNA in the spermatheca; the SSP-19 crystal structure has been determined and reveals monomer-monomer interactions between SSP-19 molecules to be strikingly different from …
WBGene00016303	fbxc-32	C32B5.10	167.031	-1.65051	0.269524	-6.1238	9.13699e-10	4.667e-09	YES
WBGene00004817	skr-11	F13A7.9	94.8194	-1.65045	0.342521	-4.81854	1.44613e-06	4.95711e-06	-	The skr-11 gene encodes a homolog of Skp1 in S. cerevisiae that has no known function in vivo, since skr-11(RNAi) animals are at least superficially normal.
WBGene00008535	F02H6.2	F02H6.2	327.598	-1.64715	0.194692	-8.46026	2.66778e-17	2.84669e-16	-
WBGene00004820	skr-14	Y47D7A.8	60.9233	-1.64479	0.306812	-5.36091	8.28033e-08	3.34935e-07	-	The skr-14 gene encodes a homolog of Skp1 in S. cerevisiae that has no known function in vivo, since skr-14(RNAi) animals are at least superficially normal.
WBGene00003784	nos-2	ZK1127.1	1359.91	-1.64441	0.356045	-4.61856	3.86404e-06	1.24736e-05	-	nos-2 encodes one of three genes in C. elegans that contains a putative zinc-binding domain similar to the one found in Drosophila nanos; nos-2 affects incorporation of primordial germ cells into the somatic gonad, is required redundantly with nos-1 to prevent primordial germ cells from dividing in starved animals and to maintain germ cell viability during larval development in hermaphrodites and…
WBGene00044638	F23A7.8	F23A7.8	145.357	-1.64095	0.231543	-7.08704	1.37013e-12	9.52764e-12	YES
WBGene00195164	K12B6.11	K12B6.11	74.9559	-1.64043	0.329155	-4.98377	6.23574e-07	2.25188e-06	-
WBGene00018845	F54H12.5	F54H12.5	135.381	-1.63388	0.235095	-6.94989	3.65577e-12	2.41573e-11	-	This gene encodes a protein containing an F-box, a motif predicted to mediate protein-protein interactions either with homologs of yeast Skp-1p or with other proteins.
WBGene00017386	nspd-5	F11G11.8	1216.6	-1.62778	0.376214	-4.32675	1.51327e-05	4.49752e-05	-
WBGene00016683	C45G9.12	C45G9.12	216.947	-1.62724	0.205175	-7.931	2.17391e-15	1.97838e-14	-
WBGene00020744	T24A6.1	T24A6.1	70.3685	-1.62461	0.330565	-4.91466	8.89365e-07	3.14626e-06	-
WBGene00012217	W02H3.1	W02H3.1	123.012	-1.62056	0.247878	-6.53773	6.24602e-11	3.62589e-10	YES
WBGene00017532	ent-5	F16H11.3	245.958	-1.61787	0.180504	-8.96306	3.15801e-19	3.85051e-18	-
WBGene00017874	acdh-9	F28A10.6	3493.34	-1.61763	0.0919598	-17.5907	2.90421e-69	1.6196e-67	YES
WBGene00004816	skr-10	Y105C5B.13	39.3173	-1.61403	0.376398	-4.2881	1.80208e-05	5.29755e-05	-	skr-10 encodes a homolog of Skp1 in S. cerevisiae, a core component of the SCF (Skp1p, Cullin, F-box) ubiquitin-ligase complex that facilitates ubiquitin-mediated protein degradation; SKR-10 is required for posterior body morphogenesis, embryonic and larval development, and cell proliferation; SKR-10 is expressed in the tip and end regions of the intestine and can interact in vivo with CUL-1 and …
WBGene00006573	tin-10	Y66D12A.22	826.417	-1.60837	0.193028	-8.33231	7.92823e-17	8.15797e-16	-	tin-10 encodes the C. elegans member of the Tin10/12 family of mitochondrial import proteins; TIN-10 activity is required for protein import into the mitochondrial inner membrane; TIN-10 is also required for normal fertility, embryonic development, body size, and time of reproductive onset.
WBGene00002124	inx-2	F08G12.10	210.544	-1.60404	0.249468	-6.42982	1.27753e-10	7.15747e-10	-
WBGene00022292	Y75D11A.3	Y75D11A.3	220.34	-1.6026	0.232553	-6.89135	5.52643e-12	3.58638e-11	-
WBGene00000190	arf-1.1	F45E4.1	70.296	-1.6025	0.296125	-5.41156	6.24776e-08	2.57059e-07	YES
WBGene00007867	C32H11.4	C32H11.4	78.5182	-1.5969	0.339473	-4.70407	2.55026e-06	8.43754e-06	YES
WBGene00011691	T10C6.10	T10C6.10	209.896	-1.59628	0.223098	-7.15505	8.36419e-13	5.98765e-12	-	This gene encodes a protein containing an F-box, a motif predicted to mediate protein-protein interactions either with homologs of yeast Skp-1p or with other proteins.
WBGene00012819	Y43F8B.9	Y43F8B.9	53.258	-1.59612	0.339598	-4.70004	2.60116e-06	8.58924e-06	YES
WBGene00009069	F23A7.4	F23A7.4	97.4294	-1.59453	0.288936	-5.51864	3.41626e-08	1.4505e-07	YES
WBGene00015739	ugt-7	C13D9.9	232.998	-1.59405	0.175785	-9.06815	1.2105e-19	1.51393e-18	-
WBGene00015912	fbxc-50	C17F4.5	585.359	-1.59349	0.164872	-9.66496	4.24773e-22	6.13324e-21	YES	This gene encodes a protein containing an F-box, a motif predicted to mediate protein-protein interactions either with homologs of yeast Skp-1p or with other proteins.
WBGene00010859	M04C9.4	M04C9.4	162.418	-1.59144	0.222657	-7.14752	8.83605e-13	6.30686e-12	YES
WBGene00011509	T05H10.4	T05H10.4	511.269	-1.59132	0.159964	-9.94801	2.57283e-23	3.95314e-22	-
WBGene00019796	M151.4	M151.4	51.7101	-1.58494	0.346788	-4.57033	4.86964e-06	1.54963e-05	-
WBGene00010483	K01G12.3	K01G12.3	37.3616	-1.58482	0.408079	-3.8836	0.00010292	0.000270819	-
WBGene00019799	M151.7	M151.7	219.732	-1.58293	0.176629	-8.96194	3.19029e-19	3.88708e-18	-
WBGene00020304	fbxa-200	T07D3.1	79.1471	-1.58262	0.334056	-4.73759	2.16272e-06	7.22563e-06	-
WBGene00014092	ZK822.5	ZK822.5	1309.68	-1.58157	0.109416	-14.4547	2.34098e-47	8.24385e-46	-
WBGene00017592	F19C7.2	F19C7.2	371.095	-1.58127	0.143908	-10.9881	4.36001e-28	8.13152e-27	YES
WBGene00007341	C05D12.4	C05D12.4	156.603	-1.57883	0.233769	-6.75379	1.44033e-11	8.9936e-11	YES
WBGene00018443	btb-7	F45C12.12	78.1779	-1.57864	0.308497	-5.1172	3.10101e-07	1.16281e-06	-
WBGene00011741	T12G3.6	T12G3.6	1472.09	-1.57533	0.174317	-9.03717	1.60787e-19	1.99041e-18	-
WBGene00044200	H37A05.4	H37A05.4	226.151	-1.57208	0.222099	-7.07829	1.45943e-12	1.01155e-11	-
WBGene00007368	C06B8.2	C06B8.2	57.3967	-1.57122	0.330234	-4.7579	1.95615e-06	6.58595e-06	YES
WBGene00013081	Y51A2D.14	Y51A2D.14	458.032	-1.56698	0.153075	-10.2367	1.35814e-24	2.21483e-23	-
WBGene00021730	Y49F6C.8	Y49F6C.8	256.06	-1.56564	0.173563	-9.02056	1.87126e-19	2.30806e-18	-
WBGene00235297	F56D6.20	F56D6.20	39.6903	-1.56459	0.374878	-4.17361	2.99814e-05	8.52907e-05	-
WBGene00000988	dhs-25	F09E10.3	4801.15	-1.5642	0.106843	-14.6402	1.55678e-48	5.64589e-47	-	dhs-25 encodes a short-chain dehydrogenase predicted to be mitochondrial.
WBGene00016457	C35E7.5	C35E7.5	79.9283	-1.56355	0.342094	-4.57054	4.86462e-06	1.54832e-05	YES
WBGene00000422	ced-8	F08F1.5	50.2242	-1.56311	0.338718	-4.61478	3.93515e-06	1.26887e-05	-	The ced-8 gene encodes a homolog of the human putative membrane transporter XK; ced-8 is required for apoptosis to occur with normal speed during embryonic development.
WBGene00012436	flh-3	Y11D7A.13	255.551	-1.56271	0.23578	-6.62785	3.40605e-11	2.03133e-10	-
WBGene00000722	col-149	B0024.1	6986.74	-1.56014	0.113309	-13.7689	3.9236e-43	1.22903e-41	YES
WBGene00007890	C33A12.19	C33A12.19	528.012	-1.55776	0.127	-12.2659	1.38138e-34	3.31864e-33	-
WBGene00185048	urm-1	F43D9.6	322.287	-1.55702	0.168893	-9.21894	3.00055e-20	3.88701e-19	-
WBGene00016004	C18H9.6	C18H9.6	602.2	-1.55678	0.126504	-12.3062	8.39041e-35	2.04167e-33	YES
WBGene00007958	C35C5.9	C35C5.9	162.535	-1.54844	0.237685	-6.51467	7.28486e-11	4.19601e-10	-
WBGene00003979	pes-5	T27D12.4	147.541	-1.54058	0.229003	-6.72731	1.72824e-11	1.07049e-10	-	This gene was determined to be of Transposon in origin so has been suppressed from the C. elegans protein set; detailed information about the origin of this gene can be found in the corresponding Transposon object associated with this gene.
WBGene00003080	lsm-6	Y71G12B.14	536.051	-1.53529	0.158272	-9.70033	3.00539e-22	4.36911e-21	-
WBGene00004236	ptr-22	Y80D3A.7	117.889	-1.53207	0.257663	-5.94603	2.74722e-09	1.32635e-08	-	ptr-22 encodes a nematode-specific member of the sterol sensing domain(SSD) proteins, distantly paralogous to Drosophila PATCHED (PTC) andhuman PTCH (OMIM:601309, mutated in basal cell nevus syndrome); PTR-22is weakly required for normal molting from L4 to adult stages; PTR-22 isalso required for normal growth to full size and locomotion.
WBGene00010183	fipr-13	F57A8.8	401.15	-1.53049	0.161649	-9.46801	2.85237e-21	3.93479e-20	-
WBGene00020143	T01C8.2	T01C8.2	607.175	-1.52915	0.167935	-9.10559	8.58002e-20	1.07942e-18	-
WBGene00220004	K03E5.9	K03E5.9	86.9587	-1.52792	0.30036	-5.08696	3.63846e-07	1.35389e-06	-
WBGene00003443	msp-50	C34F11.4	2704.33	-1.52595	0.113569	-13.4363	3.70303e-41	1.07851e-39	-	msp-50 encodes a protein that belongs to a family of proteins called the Major Sperm Proteins (MSPs) that is conserved in nematodes; this family consists of closely related, small, basic proteins that make up 15% of sperm protein; this multigene family consists of over fifty genes, including many pseudogenes; MSPs are involved in both extracellular signaling and cytoskeletal functions during repr…
WBGene00185005	T03F6.10	T03F6.10	64.3664	-1.5238	0.306195	-4.97659	6.47149e-07	2.33306e-06	-
WBGene00044225	C38D4.10	C38D4.10	138.186	-1.52299	0.22345	-6.8158	9.37421e-12	5.95614e-11	-
WBGene00016230	C29G2.2	C29G2.2	106.996	-1.52295	0.242036	-6.29227	3.12852e-10	1.68502e-09	-
WBGene00010633	nspd-2	K07F5.5	1771.15	-1.51853	0.412131	-3.68458	0.000229084	0.000569662	-
WBGene00015171	vang-1	B0410.2	128.452	-1.51635	0.241219	-6.2862	3.25326e-10	1.74723e-09	-	vang-1 encodes an ortholog of Drosophila STRABISMUS/VAN GOGH; vang-1 enables Wnt-directed planar cell polarity; VANG-1 is required for the fully asymmetrical division of B.a versus B.p cells, though this requirement is quantitatively weak; vang-1 also negatively regulates adult lifespan via the DAF-2/IGFR insulin signaling pathway, and also plays a role in thermal tolerance and response to oxidat…
WBGene00045488	F57B1.9	F57B1.9	181.472	-1.51459	0.204325	-7.41263	1.23821e-13	9.58615e-13	-
WBGene00019321	K02E10.7	K02E10.7	98.554	-1.51405	0.24135	-6.27327	3.53553e-10	1.89285e-09	-
WBGene00007225	C01G6.3	C01G6.3	711.371	-1.51321	0.18938	-7.99033	1.34579e-15	1.25221e-14	YES
WBGene00021335	spp-23	Y34D9A.11	1259.12	-1.51177	0.35687	-4.2362	2.27334e-05	6.57944e-05	-
WBGene00021193	math-44	Y16E11A.1	81.1255	-1.51144	0.272376	-5.54908	2.87177e-08	1.231e-07	YES
WBGene00023502	clec-184	F08G5.7	35.6423	-1.50506	0.399483	-3.76752	0.000164874	0.000420316	-
WBGene00016572	C41H7.2	C41H7.2	61.7413	-1.5044	0.372753	-4.03592	5.43878e-05	0.000149472	-	This gene encodes a protein containing an F-box, a motif predicted to mediate protein-protein interactions either with homologs of yeast Skp-1p or with other proteins; its encoded protein also contains a Pfam-B45 motif of presently unknown function.
WBGene00164985	ZK1010.10	ZK1010.10	54.2922	-1.50403	0.394305	-3.81437	0.000136529	0.000352494	-
WBGene00001435	fkh-3	C29F7.4	57.5089	-1.50368	0.340746	-4.41291	1.01988e-05	3.11216e-05	-	fkh-3 encodes one of 15 C. elegans forkhead transcription factors; triply mutant animals with reduced activity of fkh-3, fkh-4, and fkh-5 show reduced expression of 21U-RNA transcripts; in vitro, FKH-3 binds a consensus regulatory element found upstream of 21U-RNAs; an FKH-3 reporter fusion is expressed in most, but not all, cells of the early embryo from the 20- to the 200-cell stage.
WBGene00021190	Y14H12A.1	Y14H12A.1	194.903	-1.50298	0.182806	-8.22176	2.00544e-16	2.00415e-15	YES
WBGene00016571	C41H7.1	C41H7.1	94.7176	-1.50234	0.276655	-5.4304	5.62288e-08	2.327e-07	-
WBGene00021045	W05H7.2	W05H7.2	42.4376	-1.49836	0.398082	-3.76395	0.00016725	0.000426052	-
WBGene00020754	T24A6.17	T24A6.17	33.6564	-1.49797	0.423823	-3.53443	0.000408658	0.000976932	-
WBGene00014822	R11H6.6	R11H6.6	76.5405	-1.49738	0.379274	-3.94803	7.87974e-05	0.000210667	-
WBGene00008560	pho-13	F07H5.9	988.462	-1.49528	0.108574	-13.772	3.75721e-43	1.18127e-41	YES
WBGene00018153	F37C12.10	F37C12.10	125.399	-1.49415	0.244724	-6.10543	1.02522e-09	5.22093e-09	-
WBGene00219374	C25A11.10	C25A11.10	264.647	-1.4941	0.209799	-7.12156	1.0671e-12	7.52498e-12	-
WBGene00021603	clec-204	Y46H3B.2	126.548	-1.48955	0.232648	-6.40259	1.52768e-10	8.48883e-10	YES
WBGene00017506	F16B4.4	F16B4.4	5220.76	-1.48745	0.356404	-4.1735	2.99953e-05	8.53162e-05	-
WBGene00235310	R02D1.2	R02D1.2	130.17	-1.48652	0.232987	-6.38027	1.76775e-10	9.78448e-10	-
WBGene00009626	F42A8.1	F42A8.1	1816.34	-1.48521	0.394161	-3.76802	0.000164546	0.000419606	-
WBGene00015899	C17E7.4	C17E7.4	381.629	-1.48403	0.399826	-3.7117	0.000205876	0.000515948	-
WBGene00000693	col-119	C53B4.5	37339.7	-1.48347	0.385854	-3.84463	0.000120733	0.000314574	-
WBGene00019578	K09E3.7	K09E3.7	98.4798	-1.48163	0.30329	-4.88521	1.03318e-06	3.62379e-06	-
WBGene00007196	B0513.4	B0513.4	1808.66	-1.48069	0.122917	-12.0463	2.02857e-33	4.70081e-32	-
WBGene00004000	pgp-6	T21E8.1	892.105	-1.47959	0.113672	-13.0164	9.87683e-39	2.72277e-37	YES	pgp-6 encodes an ATP-binding protein that is a member of the P-glycoprotein subclass of the ATP-binding cassette (ABC) transporter superfamily; PGP-6 is predicted to function as a transmembrane protein that couples energy to transport of various molecules across membranes, but as loss of pgp-6 activity via RNAi results in no obvious defects, the precise role of PGP-6 in C. elegans development and…
WBGene00022592	klu-2	ZC328.2	268.596	-1.47853	0.191654	-7.71459	1.21369e-14	1.03322e-13	-
WBGene00018500	msrp-4	F46F5.9	37.612	-1.47605	0.385648	-3.82745	0.00012948	0.00033543	-
WBGene00044696	F52E1.14	F52E1.14	3112.88	-1.46987	0.108154	-13.5906	4.55483e-42	1.36637e-40	-
WBGene00006552	tbx-33	Y66A7A.8	95.751	-1.46935	0.305898	-4.8034	1.55997e-06	5.31948e-06	-
WBGene00003457	msp-64	ZK1248.6	2454.63	-1.46775	0.13171	-11.1438	7.67766e-29	1.48228e-27	-	msp-64 encodes a protein that belongs to a family of proteins called the Major Sperm Proteins (MSPs) that is conserved in nematodes; this family consists of closely related, small, basic proteins that make up 15% of sperm protein; this multigene family consists of over fifty genes, including many pseudogenes; MSPs are involved in both extracellular signaling and cytoskeletal functions during repr…
WBGene00010512	K02E11.3	K02E11.3	84.8158	-1.4619	0.275709	-5.30233	1.14332e-07	4.53833e-07	-
WBGene00303068	K08F8.15	K08F8.15	39.6667	-1.46146	0.392549	-3.72299	0.000196877	0.000494781	-
WBGene00018355	ceh-86	F42G2.6	48.4309	-1.46074	0.370325	-3.94449	7.997e-05	0.000213634	-	ceh-86 encodes a homeodomain-containing protein with one homeodomain; it lies on chromosome II near a repetitive region where several other divergent homeobox genes are found; ceh-86(RNAi) performed in the background of C. elegans retinoblastoma pathway mutants results in a number of phenotypes that suggest ceh-86 plays a role in the normal development and/or survival of the animal; a ceh-86::gfp…
WBGene00023477	nspc-1	C03G5.8	278.841	-1.4607	0.257179	-5.6797	1.34929e-08	6.01892e-08	-
WBGene00016823	C50E3.12	C50E3.12	93.9481	-1.45613	0.250813	-5.80565	6.41155e-09	2.96101e-08	-
WBGene00012911	acl-7	Y46G5A.21	1502.18	-1.45449	0.130667	-11.1313	8.83625e-29	1.7021e-27	YES	acl-7 is an ortholog of human GNPAT (glyceronephosphate O-acyltransferase); ACL-7 is required for the biosynthesis of ether lipids.
WBGene00021602	clec-205	Y46H3B.1	108.282	-1.45194	0.256266	-5.66575	1.46385e-08	6.49923e-08	YES
WBGene00044272	nspa-4	H12D21.13	45.3841	-1.4507	0.345015	-4.20476	2.61364e-05	7.49922e-05	-
WBGene00020559	best-17	T19C3.1	348.88	-1.45009	0.239785	-6.04746	1.47143e-09	7.34377e-09	-
WBGene00012683	asp-17	Y39B6A.24	80.2563	-1.44871	0.275863	-5.25155	1.50826e-07	5.89478e-07	YES
WBGene00008584	irg-4	F08G5.6	910.665	-1.44699	0.118103	-12.2519	1.6416e-34	3.92161e-33	YES	F08G5.6 encodes a CUB-like domain-containing protein; F08G5.6 is involved in the transcriptional, innate immune response towards several different bacterial pathogens; an F08G5.6::gfp promoter fusion is expressed in the intestine and in head neurons; F08G5.6 expression is positively regulated in the intestine by the ELT-2 GATA transcription factor.
WBGene00017933	F29G9.7	F29G9.7	69.225	-1.44646	0.295039	-4.90261	9.45717e-07	3.33348e-06	-	This gene encodes a protein containing an F-box, a motif predicted to mediate protein-protein interactions either with homologs of yeast Skp-1p or with other proteins; its encoded protein also contains a Pfam-B45 motif of presently unknown function.
WBGene00206483	B0416.11	B0416.11	41.4691	-1.4436	0.36528	-3.95203	7.74902e-05	0.00020776	-
WBGene00018045	F35D11.4	F35D11.4	748.613	-1.43861	0.133511	-10.7752	4.50828e-27	8.09728e-26	YES
WBGene00022261	clec-210	Y73C8C.2	60.1455	-1.43386	0.298791	-4.79887	1.59566e-06	5.43572e-06	YES
WBGene00014224	mrps-23	ZK1098.7	699.217	-1.43259	0.128472	-11.151	7.08356e-29	1.3707e-27	YES
WBGene00007751	C26G2.2	C26G2.2	650.097	-1.43168	0.143719	-9.96164	2.24332e-23	3.45622e-22	-
WBGene00009097	fipr-2	F23H12.9	1643.63	-1.42893	0.168114	-8.49981	1.89895e-17	2.04814e-16	-
WBGene00008925	F17H10.1	F17H10.1	1549.95	-1.42791	0.0959103	-14.888	3.94529e-50	1.49123e-48	-
WBGene00011155	rbm-3.1	R09B3.2	7375.56	-1.42678	0.10304	-13.8469	1.32834e-43	4.24694e-42	-
WBGene00000797	crn-4	AH9.2	230.288	-1.42671	0.178729	-7.98253	1.4336e-15	1.32811e-14	-	crn-4 encodes a DEDD family DNase, a cell death-related nuclease; crn-4 exhibits both DNase and RNase activities; crn-4 is believed to function in a large multinuclease complex, the degradeosome, whose components include the protein products of cps-6, crn-1, crn-5, cpy-13 and other non-nuclease components like wah-1, to promote apoptotic DNA degradation; crn-4 has been shown to bind DNA through i…
WBGene00008824	F14H3.5	F14H3.5	144.781	-1.42562	0.254327	-5.60547	2.07695e-08	9.06047e-08	-
WBGene00000301	cav-1	T13F2.8	122.342	-1.42436	0.30484	-4.67249	2.97571e-06	9.74467e-06	-	cav-1 encodes one of two C. elegans caveolin orthologs; cav-1 is required for viability and Ras/MAP-kinase-dependent progression through the meiotic cell cycle; CAV-1 is expressed in the adult germ line and during embryonic development; CAV-1::GFP localizes to cortical granules that function to secrete chondroitin and mucin-like proteoglycans to the extracellular space following fertilization.
WBGene00016093	srsx-34	C25E10.3	175.283	-1.42342	0.211752	-6.72208	1.79149e-11	1.10805e-10	-
WBGene00017727	F22H10.3	F22H10.3	4185.4	-1.42267	0.155125	-9.17114	4.6804e-20	5.98114e-19	-
WBGene00021005	ule-1	W03F11.1	1145.69	-1.42211	0.388436	-3.6611	0.000251133	0.00062068	-	W03F11.1 encodes a protein with three chitin-binding peritrophin-Adomains; like CEJ-1 and CPG-2, W03F11.1 may participate in eggshellsynthesis and early embryonic development; W03F11.1 is required forfertility in mass RNAi assays; W03F11.1's multiple peritrophin-A domainsmight enable mechanical cross-linking of chitin.
WBGene00016056	C24D10.5	C24D10.5	67.954	-1.42166	0.305695	-4.65059	3.30983e-06	1.07642e-05	-
WBGene00009302	F31F6.3	F31F6.3	49.8591	-1.42017	0.355085	-3.99953	6.34688e-05	0.000172699	-	F31F6.3 encodes a novel protein that is conserved in C. elegans; three other genes related to F31F6.3 are present in tandem on the X chromosome.
WBGene00000460	ceh-39	T26C11.7	288.394	-1.41754	0.227394	-6.23384	4.55128e-10	2.40338e-09	-	ceh-39 encodes a a ONECUT class CUT homeobox protein with a single N-terminal cut domain; CEH-39 acts as an X-signal element (XSE) to affect sex determination; the cut domain may be a compact DNA-binding domain composed of alpha helices; ceh-39 is one of three nematode-specific ONECUT genes in a cluster with ceh-21 and ceh-41.
WBGene00017390	F12A10.1	F12A10.1	160.991	-1.41565	0.209747	-6.74935	1.48509e-11	9.25952e-11	-
WBGene00022586	ZC308.4	ZC308.4	1112.52	-1.41239	0.153562	-9.19754	3.66239e-20	4.70495e-19	YES
WBGene00045268	ttr-42	H01M10.3	323.402	-1.41183	0.164848	-8.56442	1.08625e-17	1.192e-16	-
WBGene00010051	F54D5.5	F54D5.5	479.803	-1.4107	0.176262	-8.00342	1.21012e-15	1.13093e-14	-
WBGene00044431	mzt-1	W03G9.8	497.263	-1.40886	0.174141	-8.09035	5.94938e-16	5.70423e-15	-
WBGene00018605	F48E3.4	F48E3.4	2219.5	-1.40814	0.125695	-11.2028	3.94944e-29	7.69485e-28	YES
WBGene00010274	F58G6.3	F58G6.3	760.18	-1.40813	0.133292	-10.5643	4.3636e-26	7.54274e-25	YES
WBGene00009834	lsy-27	F47H4.1	195.417	-1.40456	0.287889	-4.87883	1.06716e-06	3.73561e-06	-	lsy-27 encodes a nematode specific, fast evolving family of C2H2 zinc finger transcription factor; lsy controls the left/right asymmetric expression of gcy genes; lsy-27 acts during the initiation, but not maintenance phase of ASE laterality control, to assist in the initiation of lim-6 expression; lsy cooperates with ASEL-expressed die-1 to trigger lim-6 expression in the embryo; LSY-27 is broad…
WBGene00009444	erh-2	F35G12.11	618.864	-1.40452	0.133956	-10.4849	1.01372e-25	1.72943e-24	-
WBGene00185014	F17C8.9	F17C8.9	366.957	-1.40272	0.157684	-8.89574	5.80294e-19	6.96067e-18	-
WBGene00219303	Y13C8A.4	Y13C8A.4	52.2966	-1.40139	0.337987	-4.14628	3.37917e-05	9.53646e-05	-
WBGene00014904	Y49E10.26	Y49E10.26	79.9098	-1.38888	0.275104	-5.04854	4.45194e-07	1.63761e-06	-
WBGene00003704	nhr-114	Y45G5AM.1	4079.43	-1.38415	0.0978604	-14.1442	2.02929e-45	6.83487e-44	-	nhr-114 encodes, by alternative splicing, two isoforms of a nuclear hormone receptor that specifically binds GPA-13 in yeast two-hybrid assays; the interaction of NHR-114 with GPA-13 is independent of whether GPA-13 is constitutively activated or not; NHR-114 is expressed in intestine (and weakly in hypodermal cells), with mainly nuclear localization.
WBGene00017015	D1014.2	D1014.2	54.2731	-1.38305	0.316164	-4.37446	1.21732e-05	3.66663e-05	-
WBGene00022754	nspd-1	ZK484.8	1869.33	-1.3815	0.372274	-3.71098	0.00020646	0.000517183	YES
WBGene00020338	T08A9.6	T08A9.6	53.5438	-1.38082	0.377547	-3.65734	0.000254851	0.000628407	-	This gene encodes a protein containing an F-box, a motif predicted to mediate protein-protein interactions either with homologs of yeast Skp-1p or with other proteins.
WBGene00013946	ZK228.3	ZK228.3	357.494	-1.37931	0.155292	-8.88202	6.56568e-19	7.85342e-18	YES
WBGene00017978	msrp-1	F32B5.4	633.827	-1.37751	0.130742	-10.5361	5.88912e-26	1.01282e-24	-
WBGene00019189	H11L12.1	H11L12.1	136.709	-1.37727	0.219629	-6.2709	3.58956e-10	1.92056e-09	-
WBGene00009078	rpb-12	F23B2.13	574.728	-1.37636	0.16496	-8.34361	7.20544e-17	7.44125e-16	-
WBGene00004352	rgs-9	ZC53.7	216.426	-1.37333	0.183463	-7.48559	7.12258e-14	5.64529e-13	-
WBGene00011010	R04D3.2	R04D3.2	385.09	-1.3729	0.182651	-7.5165	5.62615e-14	4.50967e-13	-
WBGene00004054	AC8.1	AC8.1	69.712	-1.37172	0.297364	-4.61293	3.9703e-06	1.27972e-05	-
WBGene00010456	K01C8.1	K01C8.1	1773.17	-1.37103	0.136062	-10.0765	7.01693e-24	1.10306e-22	YES
WBGene00010351	cbd-1	H02I12.1	22935.3	-1.3697	0.13615	-10.0603	8.27801e-24	1.2977e-22	-	cbd-1 encodes a large (1319-residue) protein with 12 chitin-binding peritrophin-A domains; cbd-1(RNAi) animals have an osmotically-sensitive embryonic lethal phenotype due to defects in eggshell synthesis; CBD-1's multiple peritrophin-A domains might enable mechanical cross-linking of chitin; the N-terminal region of CBD-1 forms a complex with PERM-2 and PERM-4 to promote structural integrity of …
WBGene00003470	msp-152	ZK546.6	3896	-1.36903	0.109724	-12.477	9.97339e-36	2.53569e-34	-	msp-152 encodes a protein that belongs to a family of proteins called the Major Sperm Proteins (MSPs) that is conserved in nematodes; this family consists of closely related, small, basic proteins that make up 15% of sperm protein; this multigene family consists of over fifty genes, including many pseudogenes; MSPs are involved in both extracellular signaling and cytoskeletal functions during rep…
WBGene00012213	W02D9.7	W02D9.7	593.969	-1.36863	0.148576	-9.21162	3.21242e-20	4.14567e-19	YES
WBGene00011501	rmd-1	T05G5.7	4227.59	-1.36524	0.138195	-9.87908	5.13026e-23	7.77724e-22	-
WBGene00016403	grsp-3	C34D4.11	245.458	-1.3643	0.182652	-7.4694	8.05618e-14	6.34975e-13	-
WBGene00009629	sprr-2	F42D1.3	85.4362	-1.36013	0.274974	-4.9464	7.55986e-07	2.69798e-06	YES
WBGene00008113	C46C2.5	C46C2.5	138.219	-1.35597	0.24744	-5.47998	4.25367e-08	1.78248e-07	-
WBGene00021948	kvs-5	Y55F3C.3	946.118	-1.3547	0.110921	-12.2132	2.64302e-34	6.28742e-33	-
WBGene00001399	fat-7	F10D2.9	754.223	-1.35268	0.167752	-8.06353	7.41218e-16	7.05505e-15	-	fat-7 encodes an essential delta-9 fatty acid desaturase that is required for the synthesis of monounsaturated fatty acids; fat-7 can substitute for the functions of the other two fatty acid desaturases, fat-5 and fat-6; RNA interference has shown that fat-7 is required for viability and normal growth.
WBGene00013211	Y54G9A.9	Y54G9A.9	230.54	-1.35109	0.248473	-5.43758	5.40104e-08	2.24119e-07	-
[truncated: 2,998 more rows]

## Sheet: Up_intestine DAF-2 AID_1928
Genes up-regulated in intestine DAF-2 AID worms vs. Control (adjusted p-value<0.001)
[truncated: 1,929 more rows]

[truncated: 9 more sheets: Down_intestine DAF-2 AID_1583, Up_hypodermis DAF-2 AID_2162, Down_hypodermis DAF-2 AID_2159, Up_neuron DAF-2 AID_707, Down_neuron DAF-2 AID_342, Up_germline DAF-2 AID_481, Down_germline DAF-2 AID_537, Up_muscle DAF-2 AID_203, Down_muscle DAF-2 AID_360]
