# Supplementary material for: Intestine-specific removal of DAF-2 nearly doubles lifespan in Caenorhabditis elegans with little fitness cost
Source: Nat Commun. 2022 Oct 25;13:6339. doi: 10.1038/s41467-022-33850-4 (PMC9596710; doi:10.1038/s41467-022-33850-4)
Supplement: Supplementary file 7 — Supplementary Data 4 [file 41467_2022_33850_MOESM7_ESM.xlsx]

## Sheet: intestine
Differentially expressed genes indentified in the intestine (FDR<0.05).
Wormbase Gene ID	Public name	Sequence name	logFC	logCPM	F	PValue	FDR	DAF-16 target	Description
WBGene00019570	K09E2.1	K09E2.1	11.6764	2.83902	104.795	1.28712e-05	0.00443588	-
WBGene00020223	T05A7.6	T05A7.6	11.353	2.51958	46.6609	0.000195517	0.0168436	-
WBGene00007733	smz-1	C25G4.6	11.3	2.46681	100.089	1.43078e-05	0.00446362	-	smz-1 encodes a PDZ domain-containing protein; SMZ-1 activity is required for spermatocytes to progress through meiotic divisions, and specifically for meiotic chromosome segregation; SMZ-1 localizes to spermatogenic meiotic chromosomes and mature sperm chromatin.
WBGene00010485	ant-1.3	K01H12.2	11.1972	2.36512	111.331	9.09583e-06	0.00382301	-	ant-1.3 encodes an ortholog of the human adenine nucleotide translocase ANT genes, the other ANT genes in C. elegans include ant-1.1, ant-1.2 and ant-1.4; by homology, ANT-1.3 is predicted to mediate the exchange of ATP generated in the mitochondria for cytosolic ADP; ANT-1.3 GFP fusion protein is expressed in the intestine and the anterior of the elongating embryo, and in a pair of head neurons …
WBGene00003460	msp-71	F59A6.8	11.1176	2.28701	74.286	4.18697e-05	0.00735106	-	msp-71 encodes a protein that belongs to a family of proteins called the Major Sperm Proteins (MSPs) that is conserved in nematodes; this family consists of closely related, small, basic proteins that make up 15% of sperm protein; this multigene family consists of over fifty genes, including many pseudogenes; MSPs are involved in both extracellular signaling and cytoskeletal functions during repr…
WBGene00012816	scl-21	Y43F8B.5	11.0494	2.21959	50.6759	0.000149526	0.0152494	-
WBGene00007159	B0379.7	B0379.7	11.0162	2.18664	94.7509	1.60561e-05	0.00473825	-
WBGene00009962	F53B6.7	F53B6.7	10.9619	2.13381	48.3873	0.000173804	0.0161063	-	F53B6.7 encodes a member of the histidine phosphatase superfamilyorthologous to Bombyx mori ecdysteroid phosphate phosphatase (EPP),human STS1 (OMIM:6921) and human UBASH3A (OMIM:65736); F53B6.7 lacksthe consensus sequence for phosphatase activity, and thus is predictedto be catalytically inactive; F53B6.7 is paralogous to C. elegansC52E4.7, F9C12.8, F55A11.11, and T7F12.1; loss of F53B6.7 activi…
WBGene00021381	Y37E11B.10	Y37E11B.10	10.8732	2.04566	54.1448	0.000120366	0.0136842	-
WBGene00271815	K04A8.21	K04A8.21	10.8423	5.11539	150.764	1.65904e-07	0.000919787	-
WBGene00019606	clec-88	K10B2.3	10.8039	1.97781	58.3105	9.42433e-05	0.0115677	-	clec-88 encodes, by alternative splicing, two isoforms of a putativelysecreted C-type lectin paralogous to CLEC-87, C25B8.4, F26D1.12, andZK858.3; CLEC-88 has a single chondroitin attachment site verified bymass spectrometry; CLEC-88 has no obvious function in mass RNAi assays.
WBGene00019255	H32C10.1	H32C10.1	10.77	1.94454	59.0449	8.82376e-05	0.0111061	-
WBGene00007796	C28D4.10	C28D4.10	10.7005	1.87593	69.4642	4.71123e-05	0.00787286	-
WBGene00010246	F58D5.7	F58D5.7	10.6888	1.86472	61.9357	6.97476e-05	0.00948431	-
WBGene00008661	F10G8.1	F10G8.1	10.6807	1.85684	64.1871	6.1695e-05	0.00891364	-
WBGene00006050	ssq-1	K07F5.11	10.6702	3.36307	121.034	4.80611e-07	0.000919787	-	ssq-1 encodes a member of the sperm-specific, class Q family of proteins; about 5% of ssq-1 transcripts are RNA edited to change A to G resulting in a change to residue 127 from an Gto a G.
WBGene00000771	cpb-2	C30B5.3	10.6055	1.78317	47.5998	0.000183306	0.0164029	-	cpb-2 encodes a cytoplasmic polyadenylation element binding (CPEB) protein homolog, expressed specifically in the spermatogenic germ line; CPB-2 is dispensable for oogenesis, in contrast to CPEBs in vertebrates (Xenopus), arthropods (Drosophila), and molluscs (Spisula), which all participate in oogenesis.
WBGene00007778	C27D8.2	C27D8.2	10.5957	1.77428	44.4221	0.000229098	0.0180545	-
WBGene00020841	T27A3.5	T27A3.5	10.4112	1.5937	31.1489	0.000697285	0.0293965	-
WBGene00007610	C15H7.3	C15H7.3	10.3892	1.57263	29.9735	0.000783817	0.0319751	-
WBGene00011133	R08A2.2	R08A2.2	10.3673	3.10236	43.4283	5.19519e-05	0.00799726	-
WBGene00015083	egg-1	B0244.8	10.356	1.5388	49.9041	0.000143667	0.0148706	-	egg-1 encodes a LDL-receptor repeat-containing protein that is required for fertilization; egg-1 acts redundantly with a similar protein, egg-2, and both proteins are expressed in the developing oocyte; egg-1 is not required for male fertility; egg-1 localizes to the oocyte plasma membrane; the structure and localization of the egg-1 protein suggest that it is required together with egg-2, for ga…
WBGene00015051	B0218.7	B0218.7	10.3532	3.05117	67.5143	7.41453e-06	0.00367284	-
WBGene00020053	R13A5.11	R13A5.11	10.3528	1.53707	29.6285	0.00081178	0.0326359	-
WBGene00018841	F54H5.5	F54H5.5	10.313	1.49828	30.5917	0.000736702	0.0305017	-
WBGene00015313	hpo-32	C01G8.6	10.3126	1.49687	39.6854	0.000326797	0.0214819	-
WBGene00001514	xnd-1	C05D2.5	10.3057	1.49033	36.5306	0.000426072	0.0245307	-
WBGene00021113	gsp-3	W09C3.6	10.2828	3.01966	109.532	7.75326e-07	0.00105665	-	gsp-3 encodes an ortholog of protein phosphatase 1 gamma, a Glc7/PP1 phosphatase (HGNC:PPP1CA); GSP-3 is nearly identical to GSP-4, and the two proteins appear to function redundantly during sperm development; GSP-3/4 activity is required for chromosome partitioning during sperm meiosis and for sperm motility, specifically for pseudopod development and a normal rate of pseudopodial treadmilling; …
WBGene00012177	decr-1.2	W01C9.4	10.2709	1.45577	39.2697	0.000333014	0.021685	-
WBGene00009079	F23B12.1	F23B12.1	10.2668	1.45168	46.9744	0.000175427	0.0161137	-
WBGene00014007	ZK596.2	ZK596.2	10.2598	1.44642	28.0007	0.000962297	0.0354462	-
WBGene00007732	spe-44	C25G4.4	10.2429	1.42807	44.3456	0.00021187	0.0173884	-	spe-44 encodes a SAND (for Sp1, Aire, NucP41/75, DEAF-1) domain-containing protein that is one of four C. elegans proteins related to the mammalian glucocorticoid modulatory element-binding proteins GMEB-1 and GMEB-2; SPE-44 is one of the earliest markers of sperm fate and its activity is essential for regulation of sperm-specific genes during spermatogenesis; microarray analyses indicate the SPE…
WBGene00009016	F21D9.2	F21D9.2	10.2321	1.41849	41.7055	0.000264092	0.0197729	-
WBGene00001599	glh-2	C55B7.1	10.2268	1.41249	44.3525	0.000211762	0.0173884	-	glh-2 encodes a putative DEAD-box RNA helicase that contains six CCHC zinc fingers and is homologous to Drosophila VASA, a germ-line-specific, ATP-dependent, RNA helicase; at non-permissive temperatures, GLH-2 plays a role in germ-line development and fertility, specifically in regulating the normal extent of germ-line proliferation, oogenesis, and the production of functional sperm; GLH-2 activi…
WBGene00000612	col-35	C15A11.1	10.2188	4.48278	105.809	9.14188e-07	0.00105665	-	col-35 encodes a collagen that is individually dispensable for viability and gross morphology in mass RNAi screens; the amino- and carboxyl-terminal cysteine-rich regions of COL-35 are most closely related to those of COL-8, COL-19, and COL-39.
WBGene00016398	C34D4.2	C34D4.2	10.143	1.33066	39.9457	0.00029907	0.020434	-
WBGene00044684	T08G11.2	T08G11.2	10.139	1.32711	44.2463	0.000213426	0.0174131	-	T8G11.2 encodes a nematode-specific sperm protein, required for a normally high ovulation rate, that interacts with EGL-32; despite not being EGL-32, and although T8G11.2(tm336) complements egl-32(n155), T8G11.2 can partially rescue egl-32 mutants when expressed transgenically, implying that T8G11.2 can be a nonorthologous replacement for EGL-32 function in vivo; T8G11.2 has an SH2 motif, but thi…
WBGene00017441	F13H8.8	F13H8.8	10.1318	1.32026	44.5769	0.000208299	0.0173	-
WBGene00021601	Y46H3A.5	Y46H3A.5	10.1261	1.31517	36.6537	0.00040808	0.0241883	-
WBGene00010869	M05B5.1	M05B5.1	10.1168	1.30562	37.697	0.000367018	0.0226664	-
WBGene00021650	Y47G6A.26	Y47G6A.26	10.1012	1.29168	33.7081	0.000547136	0.0263177	-
WBGene00044448	ZK783.6	ZK783.6	10.0747	1.2658	34.3509	0.000505867	0.0255319	-
WBGene00019531	scrm-5	K08D10.8	10.0662	1.25613	30.4283	0.000748799	0.0309102	-	scrm-5 encodes a putative phospholipid scramblase homologous to humanPLSCR1-5, and paralogous to other C. elegans SCRMs (e.g., SCRM-1);scrm-5(RNAi) animals have no obvious phenotype.
WBGene00003784	nos-2	ZK1127.1	10.0555	1.24516	41.1496	0.000270168	0.019842	-	nos-2 encodes one of three genes in C. elegans that contains a putative zinc-binding domain similar to the one found in Drosophila nanos; nos-2 affects incorporation of primordial germ cells into the somatic gonad, is required redundantly with nos-1 to prevent primordial germ cells from dividing in starved animals and to maintain germ cell viability during larval development in hermaphrodites and…
WBGene00009313	F32B4.2	F32B4.2	10.0447	1.23557	41.5218	0.00026241	0.0197729	-
WBGene00016181	C28C12.11	C28C12.11	10.0189	1.21065	40.0017	0.000295998	0.0204253	-
WBGene00194894	T05B4.14	T05B4.14	9.98249	1.17504	33.0525	0.000563911	0.0265063	-
WBGene00015994	C18H7.4	C18H7.4	9.98027	1.17337	34.9467	0.000461103	0.0248827	-
WBGene00011173	acs-18	R09E10.3	9.97835	1.17089	39.8769	0.000298992	0.020434	-
WBGene00013987	ZK512.8	ZK512.8	9.97776	1.16989	42.3752	0.000245663	0.0189297	-
WBGene00000628	col-51	T28F2.8	9.93776	2.65533	80.0315	3.39494e-06	0.0024783	-	col-51 encodes a cuticle collagen.
WBGene00013785	nep-23	Y116A8C.4	9.91278	1.10743	32.8174	0.000566479	0.0265063	-	Y116A8C.4 encodes a neprilysin; neprilysins are thermolysin-like zinc metallopeptidases, found on the outer surface of animal cells, that negatively regulate small signalling peptides (e.g., enkephalin, tachykinin, insulin, and natriuretic peptides) by cleaving them; Y116A8C.4 has no clear orthologs in other organisms.
WBGene00011297	R102.10	R102.10	9.91091	1.10679	28.7863	0.000885586	0.0340251	-
WBGene00016799	C50C3.1	C50C3.1	9.89077	1.08621	35.936	0.000416935	0.0242978	-
WBGene00015583	C08A9.3	C08A9.3	9.88347	1.07719	33.1686	0.000539461	0.026162	Class I
WBGene00284850	Y46B2A.4	Y46B2A.4	9.8798	1.07486	35.426	0.000436243	0.0246357	-
WBGene00009605	F40G12.10	F40G12.10	9.86774	1.06453	31.9574	0.000615156	0.0276124	-
WBGene00019878	R05D3.3	R05D3.3	9.86363	1.06075	33.6415	0.000513408	0.025615	-
WBGene00020349	T08B2.11	T08B2.11	9.85605	1.05254	37.6088	0.000360742	0.0225971	-
WBGene00016807	C50D2.3	C50D2.3	9.85122	1.04771	37.5252	0.000363313	0.0225971	-
WBGene00007356	C06A1.6	C06A1.6	9.83946	1.03577	29.0666	0.000846938	0.0331142	-
WBGene00008092	gmeb-3	C44F1.2	9.83622	1.03468	30.0527	0.000756547	0.0311374	-
WBGene00002143	inx-21	Y47G6A.1	9.8312	1.02914	29.6621	0.000788872	0.032087	-	inx-21 encodes an innexin, an integral transmembrane channel protein that is a structural component of invertebrate gap junctions; as loss of INX-21 activity via RNA-mediated interference (RNAi) does not result in any abnormalities, the precise role of INX-21 in C. elegans development and/or behavior is not yet known; the INX-21 expression pattern has not been determined.
WBGene00022090	Y69A2AR.19	Y69A2AR.19	9.82362	1.01996	33.4064	0.000524826	0.0258133	-
WBGene00012428	Y11D7A.3	Y11D7A.3	9.81339	3.24067	119.201	5.17166e-07	0.000919787	-
WBGene00045338	M01B2.13	M01B2.13	9.80367	1.00256	28.0232	0.000953559	0.0353633	-
WBGene00015627	C09B9.2	C09B9.2	9.7959	0.994817	33.9164	0.000500451	0.0255193	-
WBGene00007948	C35A5.4	C35A5.4	9.79064	0.989625	33.2107	0.000534574	0.0260159	-
WBGene00022257	puf-11	Y73B6BL.38	9.78952	0.988177	36.4676	0.000397942	0.0236887	-
WBGene00013437	Y66D12A.11	Y66D12A.11	9.77663	0.976968	27.8899	0.000961539	0.0354462	-
WBGene00018862	wago-2	F55A12.1	9.76134	0.959487	34.007	0.000496272	0.0253996	-
WBGene00008346	C56A3.8	C56A3.8	9.75926	0.958939	32.5804	0.000567583	0.0265063	-
WBGene00007278	lab-1	C03D6.6	9.75407	0.954075	32.7055	0.000560829	0.0265063	-	lab-1 encodes a protein containing a motif associated with binding, localization, and function of protein phosphatase 1 (PP1/Glc7); LAB-1 activity is required for establishment and maintenance of sister chromatid cohesion during meiosis; LAB-1 physically interacts with the protein phosphatases GSP-1 and GSP-2 and positively regulates the localization of GSP-2 to early meiotic nuclei; in addition,…
WBGene00017271	F08F8.6	F08F8.6	9.74524	0.946644	30.549	0.000700557	0.0294446	-
WBGene00019949	R08C7.5	R08C7.5	9.71614	0.9168	35.5914	0.000429858	0.0245307	-
WBGene00020531	T15B12.2	T15B12.2	9.71207	0.914511	30.0699	0.000735209	0.0305017	-
WBGene00018178	F38E1.3	F38E1.3	9.69735	0.898438	34.5991	0.000470027	0.0248827	-
WBGene00044086	clec-228	H02K04.2	9.65765	0.861002	30.3166	0.000709712	0.0297393	-
WBGene00009685	F44D12.8	F44D12.8	9.64077	0.842906	30.7471	0.000679473	0.0292172	-
WBGene00011910	alg-3	T22B3.2	9.63702	2.33841	42.7466	5.55714e-05	0.00837799	-	alg-3 encodes an Argonaute (AGO) protein that is a member of the AGO clade of Argonaute small RNA-binding proteins; together with its paralog, alg-4, alg-3 is required for normal brood sizes at elevated temperatures, specifically for the process of spermiogenesis in which spermatids are converted to mobile ameboid sperm; alg-3/4 is also required for accumulation of male germline-specific 26G-RNAs…
WBGene00013085	mpz-6	Y51B9A.3	9.62956	0.834914	29.2341	0.000797185	0.0322334	-
WBGene00017315	ugt-36	F09G2.6	9.58191	2.33945	65.3195	8.61442e-06	0.00381218	Class I
WBGene00007854	C31H5.1	C31H5.1	9.58114	2.30408	71.8201	5.57834e-06	0.00322381	-
WBGene00007269	C03C10.2	C03C10.2	9.5648	0.772644	26.2093	0.00114245	0.0384605	-
WBGene00011074	R07A4.3	R07A4.3	9.56335	0.770385	31.9236	0.000604779	0.0275818	-
WBGene00009705	F44F4.10	F44F4.10	9.54667	0.752638	30.5455	0.000693429	0.0293965	-	F44F4.1 encodes a nematode-specific sperm protein probably required for a normally high ovulation rate; F44F4.1 has no obvious non-nematode homologs, but does have a putative central coiled-coil domain, and is is paralogous to four other C. elegans proteins (B27.11, F42G4.6, T8G11.2, and Y81G3A.1); F44F4.1(tm332) hermaphrodites show abnormal egg-laying, retaining significantly fewer eggs than wil…
WBGene00013710	Y106G6G.1	Y106G6G.1	9.53387	0.74245	27.2437	0.000997087	0.0357354	-
WBGene00007644	C17E4.4	C17E4.4	9.53382	0.740439	33.4659	0.000521907	0.0258133	-
WBGene00010091	ssp-35	F55C5.1	9.53287	0.739786	31.929	0.00060446	0.0275818	-
WBGene00001855	hil-4	C18G1.5	9.52758	3.45977	165.092	1.06437e-07	0.000919787	-
WBGene00012731	Y39G8C.2	Y39G8C.2	9.51269	0.722417	28.7168	0.00083819	0.0331142	-
WBGene00014121	ZK858.8	ZK858.8	9.50565	0.716156	27.581	0.000951753	0.0353633	-
WBGene00009875	F49C12.5	F49C12.5	9.49873	4.3309	134.374	2.90222e-07	0.000919787	-
WBGene00015230	tag-344	B0511.4	9.48294	0.692842	30.6926	0.000683213	0.0292172	-
WBGene00006175	str-124	T22H6.3	9.48121	0.689272	31.343	0.000640264	0.0283721	-
WBGene00015192	B0432.11	B0432.11	9.47333	0.684909	28.6133	0.000847484	0.0331142	-
WBGene00009115	F25F2.1	F25F2.1	9.4446	0.655104	23.858	0.00152274	0.0444641	-
WBGene00018163	F38A5.6	F38A5.6	9.40767	0.620892	28.2205	0.000883956	0.0340251	-
WBGene00022876	ZK1248.5	ZK1248.5	9.40679	0.62008	26.8522	0.00102764	0.0361248	-
WBGene00007888	ttr-9	C33A12.15	9.37741	0.592653	25.5826	0.00119955	0.0394258	-
WBGene00013170	Y53F4B.24	Y53F4B.24	9.36091	0.575489	28.4865	0.00085904	0.033375	-
WBGene00012379	Y1A5A.1	Y1A5A.1	9.35945	0.575473	26.9381	0.00101778	0.0360999	-
WBGene00002033	htp-2	Y73B6BL.2	9.32743	0.546596	22.5312	0.00180199	0.0492	-	htp-2 encodes, along with him-3, htp-1, and htp-3, one of four C. elegans meiosis-specific HORMA domain-containing proteins; HTP-2 is a component of the lateral element of the synaptonemal complex, and functions to regulate synaptonemal complex assembly and meiotic chromosome segregation.
WBGene00012925	wht-8	Y47D3A.11	9.27159	0.491535	28.2265	0.000883385	0.0340251	-
WBGene00016163	C27D9.1	C27D9.1	9.261	0.481649	26.4951	0.00106993	0.0369039	-
WBGene00010623	K07A12.5	K07A12.5	9.24222	0.461849	23.9354	0.00147186	0.0438084	-
WBGene00019081	F59A3.8	F59A3.8	9.2376	0.455542	25.1116	0.00125619	0.0403317	-
WBGene00016291	C31H1.8	C31H1.8	9.22739	0.448772	26.5547	0.00106272	0.0368498	-
WBGene00021908	Y55B1AR.4	Y55B1AR.4	9.21809	0.441096	25.2175	0.00124054	0.0402015	-
WBGene00013478	Y69E1A.8	Y69E1A.8	9.2178	0.440568	23.5171	0.00155653	0.0448556	-
WBGene00012638	Y38H8A.4	Y38H8A.4	9.21662	0.43947	27.2914	0.000978493	0.0356213	-
WBGene00014996	ZK1251.5	ZK1251.5	9.19391	0.416465	28.5857	0.000849981	0.0331158	-
WBGene00007792	C28D4.4	C28D4.4	9.19124	0.414616	27.6328	0.00094233	0.0352294	-
WBGene00019782	M60.7	M60.7	9.18921	0.410789	28.8965	0.000822363	0.0329658	-
WBGene00004904	snf-5	Y46G5A.30	9.15323	1.92805	40.7976	6.77088e-05	0.00941225	-
WBGene00010712	K09B11.5	K09B11.5	9.15104	0.37519	27.6488	0.000940671	0.0352294	-
WBGene00006553	tbx-34	Y47D3A.10	9.12186	0.348139	24.1933	0.00140687	0.0428863	-	tbx-34 encodes a diverged member of the T-box transcription factor family; by homology, TBX-34 is predicted to function as a transcriptional regulator during development, but as loss of tbx-34 activity via RNAi results in no obvious defects, the precise role of TBX-34 in C. elegans development and/or behavior is not yet known.
WBGene00018528	F47B3.4	F47B3.4	9.09625	0.326853	23.0808	0.00163916	0.046116	-
WBGene00008313	C54G4.3	C54G4.3	9.09131	1.79794	40.8369	6.74344e-05	0.00941225	-
WBGene00013053	Y50E8A.10	Y50E8A.10	9.05783	0.28831	24.3127	0.00138264	0.0424276	-
WBGene00021006	dct-9	W03F11.3	9.03595	0.269491	23.6206	0.0015115	0.0443225	-
WBGene00017134	EEED8.3	EEED8.3	9.02554	0.255553	28.3179	0.000874724	0.0338894	-	EEED8.3 encodes a protein with similarity to fatty acid-binding proteins; loss of EEED8.3 activity via RNAi results in 2-3% embryonic lethality.
WBGene00016054	C24D10.2	C24D10.2	9.01156	0.245233	24.3925	0.00136931	0.042407	-
WBGene00000496	chs-1	T25G3.2	9.00269	2.90623	75.1966	4.52769e-06	0.00307291	-	chs-1 encodes a chitin synthase, paralogous to CHS-2; chs-1 is requiredfor embryonic chitin synthesis, eggshell synthesis and osmoticintegrity, error-free chromosomal segregation during meiosis, polar bodyextrusion, association of the sperm pronucleus/centrosome complex (SPCC)with the early embryonic cortex, localization of PAR-2 in early embryos,posterior localization of P granules or PIE-1, and…
WBGene00007791	C28A5.6	C28A5.6	8.98044	0.211976	23.3233	0.00156869	0.0449104	Class I
WBGene00018143	oac-23	F37C4.3	8.97278	0.205872	25.2645	0.00123368	0.0400729	-
WBGene00014045	clec-59	ZK666.5	8.9655	1.67236	48.0744	3.1406e-05	0.00623907	-
WBGene00018563	F47D12.7	F47D12.7	8.93331	0.171944	24.4256	0.00136382	0.042407	-
WBGene00044383	T05A7.11	T05A7.11	8.92633	0.164079	24.1273	0.00141426	0.042923	-
WBGene00007584	C14C10.1	C14C10.1	8.9106	1.61815	43.5792	4.88881e-05	0.00799726	-
WBGene00007300	C04F12.6	C04F12.6	8.89191	0.130609	27.1926	0.000989279	0.0357325	-
WBGene00015937	C17H12.12	C17H12.12	8.87635	0.118345	23.4801	0.00153213	0.0446441	-
WBGene00009492	F36H1.3	F36H1.3	8.87017	1.57937	40.2025	6.97342e-05	0.00948431	-
WBGene00018098	F36F12.7	F36F12.7	8.84888	0.092479	24.8623	0.001294	0.0413543	-
WBGene00019247	syp-4	H27M09.3	8.84782	1.58608	43.9147	4.66769e-05	0.00787286	-
WBGene00005446	srh-239	T26H5.3	8.84272	0.0834536	26.17	0.00111036	0.0375627	-
WBGene00009113	maph-1.2	F25D7.4	8.83113	1.54175	32.5001	0.000172905	0.0161063	-
WBGene00016105	C25F6.6	C25F6.6	8.82857	0.0696795	23.3424	0.00155879	0.0448556	-
WBGene00012249	W04E12.4	W04E12.4	8.82638	0.0722723	22.5774	0.00172445	0.0477407	-
WBGene00020072	R13H9.6	R13H9.6	8.78237	0.0291476	25.8761	0.0011486	0.0385368	-
WBGene00007274	C03C11.1	C03C11.1	8.7525	-0.000519461	26.3542	0.00108721	0.037184	-
WBGene00009035	gfat-2	F22B3.4	8.70051	2.17468	45.3472	4.31777e-05	0.0074436	-	gfat-2 encodes a glucosamine--fructose-6-phosphate aminotransferase (EC:2.6.1.16, also known as glutamine-fructose-6-phosphate transaminase), paralogous to GFAT-1; GFAT-2 is predicted to catalyze the first, and rate-limiting, step of the hexosamine pathway in which glucosamine-6-phosphate is synthesized from L-glutamine and fructose-6-phosphate and ultimately converted to UDP-N-acetylglucosamine …
WBGene00013657	Y105C5B.18	Y105C5B.18	8.6836	1.38471	38.9307	7.77099e-05	0.0102651	-
WBGene00015032	B0207.9	B0207.9	8.67889	-0.067076	22.9825	0.00163132	0.0459888	-
WBGene00019248	H27M09.5	H27M09.5	8.64538	-0.0982197	23.8438	0.00146442	0.0436807	-
WBGene00018336	F42A9.7	F42A9.7	8.6258	-0.117091	23.4272	0.0015423	0.0447475	-
WBGene00011378	T02E1.6	T02E1.6	8.62104	1.36731	28.1158	0.000307006	0.0207329	-
WBGene00044005	F37C12.18	F37C12.18	8.60153	1.34757	32.7342	0.000163552	0.0158817	-
WBGene00013431	ceh-92	Y66D12A.5	8.54389	1.25794	35.1699	0.000118838	0.0136222	-	ceh-92 is a highly divergent homeobox gene; it encodes three copies of a highly divergent double-homeodomain motif named Hochob; most homeodomain proteins bind DNA and function as transcription factors; RNA sequencing studies indicate that ceh-92 is affected by tatn-1, emr-1, lem-2, gld-4, tdp-1, npr-1, jmjd-3.1, jmjd-1.2, rbr-2, lsm-1, set-25, and met-2; RNA sequencing and microarray studies ind…
WBGene00015500	C06A5.2	C06A5.2	8.53189	-0.204385	23.0998	0.00160721	0.045587	-
WBGene00016414	C34F11.2	C34F11.2	8.49838	2.03409	35.4032	0.000122122	0.013771	-
WBGene00077704	F12A10.9	F12A10.9	8.42613	-0.30257	23.4337	0.00154103	0.0447475	-
WBGene00189961	Y54G2A.57	Y54G2A.57	8.38838	3.77192	73.2887	5.09566e-06	0.00307291	-
WBGene00009849	F48F7.3	F48F7.3	8.37554	1.08191	30.754	0.000205414	0.0171873	-
WBGene00011269	R17.3	R17.3	8.37164	1.18085	31.0709	0.000197916	0.016905	-	R17.3 encodes an ortholog of human retinal pigment epithelium(RPE)-spondin (RPESP).
WBGene00000676	col-102	C18H7.3	8.36926	7.88903	50.859	2.62601e-05	0.0056035	-	col-12 encodes a cuticle collagen.
WBGene00016512	C38C3.3	C38C3.3	8.36395	1.08573	22.8705	0.00067203	0.0292172	-
WBGene00015997	C18H7.7	C18H7.7	8.35419	1.16546	26.8415	0.000362242	0.0225971	-
WBGene00010596	K06A4.6	K06A4.6	8.34507	-0.377382	23.6976	0.00149117	0.0440991	-
WBGene00235281	Y4C6A.68	Y4C6A.68	8.34476	1.0999	25.2634	0.000458477	0.0248827	-
WBGene00015929	C17H12.3	C17H12.3	8.3407	1.88414	31.5691	0.000194303	0.0168436	-
WBGene00007156	B0379.2	B0379.2	8.33303	-0.387272	22.7205	0.00168682	0.0470749	-
WBGene00011467	decr-1.3	T05C12.3	8.29182	2.18746	33.5192	0.000152626	0.0153401	-
WBGene00016358	C33F10.12	C33F10.12	8.28496	2.19736	49.8495	2.86634e-05	0.00584649	-
WBGene00008230	pfk-1.2	C50F4.2	8.27567	0.999645	24.8751	0.000483004	0.0252803	-	pfk-1.2 encodes a 6-phosphofructokinase (E.C. 2.7.1.11), paralogous to PFK-1.1; pfk-1.2 is required for fertility, full body size, and normally rapid growth in mass RNAi assays; pfk-1.2 transcripts are enriched during spermatogenesis.
WBGene00235092	C54F6.17	C54F6.17	8.24702	1.00377	25.6412	0.000427453	0.0245307	-
WBGene00017509	F16B4.7	F16B4.7	8.24681	1.06211	26.4386	0.000379734	0.0229996	Class I
WBGene00010612	K07A1.5	K07A1.5	8.19882	0.957956	27.518	0.000319446	0.0211996	-
WBGene00022778	ZK616.8	ZK616.8	8.19338	-0.517238	22.491	0.00173742	0.047862	-
WBGene00008340	C55A6.11	C55A6.11	8.14748	-0.555853	22.4828	0.00173928	0.047862	-
WBGene00011401	T03F6.6	T03F6.6	8.12334	0.887047	24.5023	0.000506219	0.0255319	-
WBGene00018950	F56C9.6	F56C9.6	8.05213	0.878227	24.1949	0.000530756	0.0259211	-
WBGene00003230	mex-5	W02A2.7	8.0401	1.59936	26.0269	0.000413518	0.0242004	-	mex-5 encodes a novel protein that contains two CCCH zinc finger motifs; maternally provided MEX-5, which functions partly redundantly with the highly similar CCCH finger protein MEX-6, is essential for transducing polarity cues and establishing soma/germline asymmetry in the early embryo; in regulating soma/germline asymmetry, MEX-5 interacts with, and activates, the SOCS-box protein ZIF-1, whic…
WBGene00001402	fbf-2	F21H12.5	8.00883	1.56921	28.8044	0.000279317	0.0199865	-	fbf-2 encodes an RNA-binding protein that is one of 11 C. elegans members of the PUF family (Pumilio and FBF) of translational regulators; FBF-2 is nearly identical to FBF-1 with which it is largely redundant in regulating two aspects of germline development: 1)maintenance of stem cell proliferation, and 2)the hermaphroditic switch between spermatogenesis and oogenesis; in maintaining germline st…
WBGene00018926	F56A11.6	F56A11.6	7.99396	1.42279	29.2582	0.000261608	0.0197729	-
WBGene00000756	col-183	F02D10.1	7.98862	5.19331	34.7998	0.000131024	0.0144231	Class I
WBGene00009643	F42G4.6	F42G4.6	7.95659	0.690161	25.2855	0.000442957	0.0246357	-	F42G4.6 encodes a nematode-specific sperm protein; F42G4.6 has no obvious non-nematode homologs, but does have a putative central coiled-coil domain, and is is paralogous to four other C. elegans proteins (B27.11, F42G4.6, F44F4.1, T8G11.2, and Y81G3A.1); F42G4.6(RNAi) animals exhibit aldicarb resistance; F42G4.6 expression is enriched in spermatogenesis.
WBGene00015688	C10G11.8	C10G11.8	7.94661	2.91424	53.0487	2.18248e-05	0.00531071	-
WBGene00004959	spe-5	Y110A7A.12	7.92493	1.48978	28.0601	0.000309387	0.0207329	-	spe-5 encodes an ortholog of subunit B of the cytoplasmic (V1) domain of vacuolar proton-translocating ATPase (V-ATPase); spe-5 was identified in screens for mutations that result in defective spermatogenesis; defined by six cold-sensitive alleles, spe-5 is required for morphogenesis of the Golgi-derived fibrous body-membranous organelle (FB-MO) complex that is essential for the second, asymmetri…
WBGene00022034	deps-1	Y65B4BL.2	7.89372	1.94375	27.0386	0.0003572	0.0225971	-	deps-1 encodes an large (619-residue), unfamiliar P-granule-associated protein required for germline RNAi, PGL-1's localization in P granules, accumulation of GLH-1 and RDE-4 (along with glh-1 mRNA), germline proliferation and fertility at high temperatures, and embryonic viability at low temperatures; unless rescued by maternal DEPS-1, deps-1 mutants show temperature-sensitive sterility at 24+ d…
WBGene00009581	F40F9.3	F40F9.3	7.88496	1.76306	25.5424	0.000444222	0.0246357	-
WBGene00021537	Y42H9AR.2	Y42H9AR.2	7.88205	1.3838	24.8321	0.000494306	0.0253927	-
WBGene00001728	grl-19	R02D3.6	7.82085	2.60643	53.1642	2.16169e-05	0.00531071	-	grl-19 encodes a hedgehog-like protein, with an N-terminal signalsequence, a central low-complexity region, and a C-terminal Ground-like(Grl) domain; GRL-19 is expressed in intestine; the Grl domain ispredicted to form a cysteine-crosslinked protein involved inintercellular signalling, and it has subtle similarity to the N-terminalHedge domain of HEDGEHOG proteins.
WBGene00021081	pals-33	W08A12.4	7.79945	1.37105	25.1994	0.000467613	0.0248827	Class I
WBGene00007987	C36H8.1	C36H8.1	7.70168	1.95346	26.954	0.000361541	0.0225971	-
WBGene00011777	T14G10.8	T14G10.8	7.68975	1.75101	25.5014	0.00044694	0.0246357	-
WBGene00011829	T19A6.4	T19A6.4	7.67689	0.459036	22.6814	0.000667502	0.029114	-
WBGene00006449	alg-4	ZK757.3	7.66432	3.52487	38.2324	8.88808e-05	0.0111061	-	alg-4 encodes an Argonaute (AGO) protein that is a member of the AGO clade of Argonaute small RNA-binding proteins; together with its paralog, alg-3, alg-4 is required for normal brood sizes at elevated temperatures, specifically for the process of spermiogenesis in which spermatids are converted to mobile ameboid sperm; alg-3/4 is also required for accumulation of male germline-specific 26G-RNAs…
WBGene00044177	C30G7.3	C30G7.3	7.63738	1.53915	23.9758	0.000563959	0.0265063	-
WBGene00018548	clec-79	F47C12.4	7.55746	2.67397	41.7712	6.12881e-05	0.00891364	-
WBGene00017678	asp-12	F21F8.4	7.54392	0.397182	21.2584	0.000847328	0.0331142	-
WBGene00011959	nyn-1	T23G4.3	7.54241	0.28495	20.1308	0.00103455	0.036144	-
WBGene00001729	grl-20	C23H5.9	7.52231	7.78302	38.9071	8.2627e-05	0.0106114	-	grl-2 encodes a hedgehog-like protein, with an N-terminal signalsequence, a central low-complexity region, and a C-terminal Ground-like(Grl) domain; the Grl domain is predicted to form a cysteine-crosslinkedprotein involved in intercellular signalling, and it has subtlesimilarity to the N-terminal Hedge domain of HEDGEHOG proteins.
WBGene00009077	F23B2.10	F23B2.10	7.51166	0.978348	26.7525	0.000356365	0.0225971	Class I
WBGene00016670	ilys-3	C45G7.3	7.50473	1.51612	21.9707	0.000778675	0.0318591	-
WBGene00021995	Y59E9AL.5	Y59E9AL.5	7.47986	0.239375	18.8335	0.00131977	0.0419843	-
WBGene00020684	T22D1.5	T22D1.5	7.4531	0.209906	20.9176	0.00089864	0.0343365	-
WBGene00008994	F21A3.4	F21A3.4	7.38126	0.14596	18.6541	0.00136073	0.042407	-
WBGene00016111	C25H3.1	C25H3.1	7.35211	0.152171	21.3411	0.000835407	0.0331142	-
WBGene00003529	nas-10	K09C8.3	7.32117	0.186719	20.2953	0.00100225	0.0358163	-	nas-1 encodes an astacin-like metalloprotease.
WBGene00000474	cey-3	M01E11.5	7.31662	2.27169	33.6065	0.000151026	0.01529	-	cey-3 encodes a protein with a cold-shock/Y-box domain; CEY-3 associates with CGH-1, CEY-2, and CEY-4 in cytoplasmic particles of the gonad and early embryo.
WBGene00010114	F55D12.6	F55D12.6	7.28163	0.883441	17.4829	0.00174263	0.047862	-
WBGene00017853	F27C1.3	F27C1.3	7.27694	0.877742	18.4137	0.00145872	0.0436807	-
WBGene00015024	B0205.10	B0205.10	7.27482	2.73377	37.1166	0.000100512	0.0120181	-
WBGene00023424	C53D6.10	C53D6.10	7.26839	0.718652	18.9266	0.00130902	0.041738	-
WBGene00001864	him-5	D1086.4	7.26709	0.820142	23.4315	0.000591147	0.0275141	-	him-5 was identified in screens for genes that when mutated resulted in an increased frequency of X chromosome nondisjunction and thus, an increased frequency of genotypically XO males in self-fertile populations; him-5 functions in X chromosome dynamics by regulating the number and distribution of X chromosome pairing events.
WBGene00021358	Y37E11AL.2	Y37E11AL.2	7.26364	0.132491	20.3871	0.000986106	0.035711	-
WBGene00017465	F14F9.2	F14F9.2	7.2388	5.89548	23.9957	0.00056221	0.0265063	-
WBGene00021969	Y57G7A.6	Y57G7A.6	7.18932	1.22048	20.6893	0.000967723	0.0354462	Class I
WBGene00015889	C17C3.3	C17C3.3	7.10695	-0.124019	19.5027	0.00115561	0.038538	Class I
WBGene00044447	ZK688.10	ZK688.10	7.0743	-0.041477	19.1516	0.00123243	0.0400729	-
WBGene00004179	prg-2	C01G5.2	7.07409	1.10488	19.821	0.00112739	0.038046	-	prg-2 encodes a novel, basic protein that is one of two C. elegans members of the Piwi subfamily of highly conserved Argonaut/Piwi proteins.
WBGene00011493	T05F1.8	T05F1.8	6.99669	2.80601	18.8601	0.00134233	0.0422179	-
WBGene00021417	nhr-236	Y38F2AL.5	6.96901	1.0105	21.3371	0.000847552	0.0331142	-
WBGene00007248	catp-4	C01G12.8	6.95916	2.87094	27.1391	0.000352122	0.0225971	-
WBGene00012276	his-74	W05B10.1	6.95279	0.415663	18.1028	0.00150836	0.0443225	-
WBGene00045188	B0284.5	B0284.5	6.93616	2.13285	21.5126	0.000840706	0.0331142	-
WBGene00013214	Y54G11A.3	Y54G11A.3	6.92741	3.41151	30.3706	0.000226699	0.0179675	-
WBGene00019410	K05F1.9	K05F1.9	6.86016	2.81777	32.5637	0.000171549	0.0161063	-
WBGene00020583	T19D12.9	T19D12.9	6.85668	1.41678	22.6426	0.000697293	0.0293965	-
WBGene00017026	ipla-4	D1037.5	6.8449	0.892122	20.5312	0.000968573	0.0354462	-	ipla-4 encodes a phospholipase A2.
WBGene00011214	R10E9.2	R10E9.2	6.83479	2.96492	23.4322	0.000614286	0.0276124	-
WBGene00000617	col-40	T13B5.4	6.81755	7.28184	31.3462	0.000199886	0.016905	-	col-4 encodes a cuticle collagen protein that belongs to the col-6 cuticle collagen family; col-4 transcript is present in L1 larvae and at the L2d-dauer molt.
WBGene00000731	col-158	D2023.7	6.7964	9.18648	33.7139	0.000149082	0.0152494	-
WBGene00006778	unc-42	F58E6.10	6.794	0.843869	19.8297	0.00109843	0.037433	-	unc-42 encodes a paired-like homeodomain protein of the Q5 class; UNC-42 is required to specify the fate of ASH sensory neurons, AVA, AVD, and AVE interneurons, and a subset of motor neurons; unc-42 mutants fail to express cell-surface receptors required for differentiated neuronal function (sra-6, srb-6, glr-1, glr-5, and glr-6); UNC-42 is also required for AVKR and HSNL growth cones to follow t…
WBGene00010608	K07A1.1	K07A1.1	6.78436	-0.410518	18.1755	0.00148026	0.0438701	-
WBGene00003992	pgl-1	ZK381.4	6.77679	3.13923	36.9289	0.000102642	0.0121679	-	pgl-1 encodes a predicted RNA-binding protein that contains a number of C-terminal RGG box motifs; PGL-1 activity is required at high temperatures during midlarval to adult stages for postembryonic germline development and hence fertility, and also for proper formation of the germline-specific P granules; PGL-1 protein, supplied maternally and embryonically, is a constitutive P granule component …
WBGene00014158	ZK938.1	ZK938.1	6.77248	2.78244	23.1093	0.000646719	0.0284524	-
WBGene00016351	C33F10.1	C33F10.1	6.7699	3.3405	52.0022	2.38226e-05	0.00546997	-
WBGene00020103	R148.4	R148.4	6.72115	1.68623	20.3383	0.00102879	0.0361248	-
WBGene00016286	C31H1.1	C31H1.1	6.7209	2.10996	17.7841	0.00164405	0.0461599	-
WBGene00007320	C05B5.2	C05B5.2	6.69226	1.23509	20.3163	0.00103276	0.036144	-
WBGene00012637	Y38H8A.3	Y38H8A.3	6.68715	2.38033	17.948	0.00159322	0.0452828	-
WBGene00009270	F30F8.1	F30F8.1	6.63093	2.88997	18.5352	0.00142588	0.043087	-
WBGene00004043	plk-2	Y71F9B.7	6.51547	2.32505	21.8126	0.000799443	0.0322334	-	plk-2 encodes one of three C. elegans polo-like kinases; in the developing germ line, PLK-2 activity is required for regulation of chromosome dynamics that result in recruitment and attachment of meiotic chromosomes to the nuclear envelope and cytoskeleton; in the early embryo, PLK-2 activity is required for regulating the function of MEX-5/6, zinc-finger proteins essential for embryonic polarity…
WBGene00003463	msp-76	ZK1251.6	6.41317	1.92418	20.634	0.000977059	0.0356213	-	msp-76 encodes a protein that belongs to a family of proteins called the Major Sperm Proteins (MSPs) that is conserved in nematodes; this family consists of closely related, small, basic proteins that make up 15% of sperm protein; this multigene family consists of over fifty genes, including many pseudogenes; MSPs are involved in both extracellular signaling and cytoskeletal functions during repr…
WBGene00021997	Y59E9AR.1	Y59E9AR.1	6.38392	2.44432	30.5148	0.000222476	0.0178021	Class I	Y59E9AR.1 encodes a protein that contains a major sperm protein domain (MDP); the product of Y59E9AR.1 is present in sperm extracts.
WBGene00000593	col-2	W01B6.7	6.38047	6.43784	24.8445	0.00049338	0.0253927	Class I	col-2 encodes a member of the collagen superfamily containing collagen triple helix repeats (2 copies); expression peaks during the molt that separates the L2 larval and dauer stages as the dauer cuticle is being formed, and mRNA is expressed at low levels in post-dauer L4 larvae and in adult animals.
WBGene00000648	col-72	W09G10.1	6.35601	2.92734	24.1101	0.000552295	0.0264149	-
WBGene00015634	C09D4.3	C09D4.3	6.35292	3.22993	18.6158	0.00140459	0.0428863	-
WBGene00000620	col-43	ZC513.8	6.34997	8.85386	29.0443	0.000270377	0.019842	-	col-43 encodes a collagen that is individually dispensable for viability and gross morphology in mass RNAi screens.
WBGene00019430	K06A5.2	K06A5.2	6.27139	3.06132	20.1032	0.00107226	0.0369039	-
WBGene00000660	col-85	T21B4.2	6.26134	5.21419	26.6985	0.000375046	0.0229158	Class I
WBGene00001718	grl-9	ZC487.4	6.16956	5.89482	24.1561	0.000548364	0.0263177	-	grl-9 encodes a hedgehog-like protein, with an N-terminal signalsequence, a central proline-rich low-complexity region, and a C-terminalGround-like (Grl) domain; the Grl domain is predicted to form acysteine-crosslinked protein involved in intercellular signalling, andit has subtle similarity to the N-terminal Hedge domain of HEDGEHOGproteins.
WBGene00194821	dmsr-16	T27B2.1	6.15747	2.08632	23.2608	0.000631255	0.0280625	-
WBGene00022705	ZK354.2	ZK354.2	6.14023	3.17919	20.9667	0.000922524	0.03501	-
WBGene00006039	ssp-10	K07F5.9	6.08293	3.44735	23.1007	0.000647615	0.0284524	-
WBGene00022751	msrp-2	ZK484.5	5.95439	2.34171	35.0992	0.000126513	0.0140379	-
WBGene00014116	ZK858.2	ZK858.2	5.90818	1.94083	31.9718	0.000180991	0.0163009	-
WBGene00000613	col-36	C27H5.5	5.73502	8.78161	42.1789	5.88171e-05	0.00874889	-	col-36 encodes a collagen protein; expressed during the L1 to L2 and L2 to dauer larval stage molts.
WBGene00020353	T08B6.4	T08B6.4	5.73463	2.93681	18.5795	0.00141413	0.042923	-
WBGene00003432	msp-36	C04G2.4	5.67061	2.59035	43.432	5.19333e-05	0.00799726	-	msp-36 encodes a protein that belongs to a family of proteins called the Major Sperm Proteins (MSPs) that is conserved in nematodes; this family comprises of closely related, small, basic proteins that make up 15% of sperm protein; this multigene family consists of over fifty genes, including many pseudogenes; MSP is involved in both extracellular signaling and cytoskeletal functions during repro…
WBGene00014173	ZK970.7	ZK970.7	5.65833	5.90983	24.8769	0.000490954	0.0253927	-	ZK97.7 encodes, along with C6A8.3, one of two C. elegans proteins with similarity to the Onchocerca volvulus Ov17 hypodermal antigen; ZK97.7 expression increases in lin-35; slr-2 doubly mutant animals and in response to stressors such as ionizing radiation and bacterial infection.
WBGene00006053	ssq-4	T28H11.1	5.61689	4.28912	23.4712	0.000610498	0.0275818	-
WBGene00016700	C46A5.4	C46A5.4	5.4463	3.22557	34.2427	0.000139941	0.0148706	-
WBGene00003468	msp-113	ZK354.4	5.34289	2.25471	18.0236	0.00157041	0.0449104	Class I	msp-113 encodes a protein that belongs to a family of proteins called the Major Sperm Proteins (MSPs) that is conserved in nematodes; msp-113 has a C. briggsae homolog as detected by the Wobble Aware Bulk Aligner (WABA); the MSP family consists of closely related, small, basic proteins that make up 15% of sperm protein; this multigene family consists of over fifty genes, including many pseudogene…
WBGene00044201	H39E23.3	H39E23.3	5.24243	3.3526	65.0205	8.79522e-06	0.00381218	Class I
WBGene00003449	msp-56	K07F5.3	5.20845	2.3876	26.7074	0.000374566	0.0229158	Class I	msp-56 encodes a protein that belongs to a family of proteins called the Major Sperm Proteins (MSPs) that is conserved in nematodes; this family consists of closely related, small, basic proteins that make up 15% of sperm protein; this multigene family consists of over fifty genes, including many pseudogenes; MSPs are involved in both extracellular signaling and cytoskeletal functions during repr…
WBGene00003446	msp-53	R13H9.4	5.15259	5.10191	34.7215	0.000132236	0.0144418	-	msp-53 encodes a protein that belongs to a family of proteins called the Major Sperm Proteins (MSPs) that is conserved in nematodes; msp-53 has a C. briggsae homolog as identified by the Wobble Aware Bulk Aligner (WABA); the MSP family consists of closely related, small, basic proteins that make up 15% of sperm protein; this multigene family consists of over fifty genes, including many pseudogene…
WBGene00018616	F48G7.5	F48G7.5	5.09324	7.5216	35.973	0.000114369	0.0134432	-
WBGene00011508	T05H10.3	T05H10.3	5.06764	6.77033	28.9226	0.00027487	0.0198565	-
WBGene00015286	best-3	C01B12.3	4.97936	1.42437	21.6533	0.000792174	0.0321271	Class I	C1B12.3 is orthologous to the human gene VITELLIFORM MACULAR DYSTROPHY PROTEIN (VMD2; OMIM:1537), which when mutated leads to disease.
WBGene00008541	F07A5.2	F07A5.2	4.95548	4.59392	22.7409	0.000686258	0.0292172	-
WBGene00013956	ZK265.3	ZK265.3	4.9554	3.72121	28.0341	0.000310504	0.0207329	-
WBGene00017386	nspd-5	F11G11.8	4.8819	2.29471	19.5167	0.00119068	0.0393208	-
WBGene00013290	Y57G11A.2	Y57G11A.2	4.85484	4.60302	17.5247	0.00172855	0.0477588	-
WBGene00006051	ssq-2	T28H11.5	4.8261	4.46167	25.4915	0.000447599	0.0246357	-
WBGene00016371	C33H5.2	C33H5.2	4.72836	4.65963	17.6936	0.00167296	0.0468425	-
WBGene00003443	msp-50	C34F11.4	4.6535	4.94672	46.1276	4.01225e-05	0.0071346	-	msp-5 encodes a protein that belongs to a family of proteins called the Major Sperm Proteins (MSPs) that is conserved in nematodes; this family consists of closely related, small, basic proteins that make up 15% of sperm protein; this multigene family consists of over fifty genes, including many pseudogenes; MSPs are involved in both extracellular signaling and cytoskeletal functions during repro…
WBGene00003444	msp-51	ZK354.5	4.59576	4.55822	37.9096	9.20724e-05	0.0114022	Class I	msp-51 encodes a protein that belongs to a family of proteins called the Major Sperm Proteins (MSPs) that is conserved in nematodes; msp-51 has a C. briggsae homolog as predicted by the Wobble Aware Bulk Aligner (WABA); the MSP family consists of closely related, small, basic proteins that make up 15% of sperm protein; this multigene family consists of over fifty genes, including many pseudogenes…
WBGene00003435	msp-40	C33F10.9	4.59466	5.9106	69.808	6.3674e-06	0.00327096	-	msp-4 encodes a protein that belongs to a family of proteins called the Major Sperm Proteins (MSPs) that is conserved in nematodes; this family consists of closely related, small, basic proteins that make up 15% of sperm protein; this multigene family consists of over fifty genes, including many pseudogenes; MSPs are involved in both extracellular signaling and cytoskeletal functions during repro…
WBGene00011176	R09E10.6	R09E10.6	4.56458	5.79681	40.7759	6.78605e-05	0.00941225	-	R9E1.6 encodes a novel protein conserved amongst nematodes; R9E1.6 expression is enriched in the germline and loss of R9E1.6 activity via RNAi results in germ cell abnormalities, including oogenesis defects and abnormal syncytial germ cell compartments, that lead to reduced fertility.
WBGene00003429	msp-31	R05F9.13	4.52087	4.44289	32.459	0.000173788	0.0161063	-	msp-31 encodes a member of the major sperm protein family; msp-31 has a C. briggsae homolog as predicted by the Wobble Aware Bulk Aligner (WABA); expression is enriched in sperm.
WBGene00020840	spch-3	T27A3.4	4.50406	3.73346	19.6683	0.00115864	0.038538	-	spch-3 encodes one of three C. elegans small, highly basic proteins that have similarity to mouse testis-specific histone H1, the human nucleotide binding and splicing-associated protein SON, and the mollusk protamine-like SNBPs (sperm nuclear basic proteins); SPCH-3 associates specifically with spermatogenic meiotic and mature sperm chromatin.
WBGene00003426	msp-19	F36H12.7	4.48854	5.50926	30.6325	0.0002191	0.0176681	-	msp-19 encodes a protein that belongs to a family of proteins called the Major Sperm Proteins (MSPs) that is conserved in nematodes; msp-19 has a homolog in C. briggsae as predicted by the Wobble Aware Bulk Aligner (WABA); the msp gene family consists of closely related, small, basic proteins that make up 15% of sperm protein; this multigene family consists of over fifty genes, including many pse…
WBGene00007308	C04G2.9	C04G2.9	4.47659	5.54432	26.4351	0.000389603	0.0234948	-
WBGene00003458	msp-65	ZK354.1	4.46427	3.81317	20.844	0.000942192	0.0352294	Class I	msp-65 encodes a protein that belongs to a family of proteins called the Major Sperm Proteins (MSPs) that is conserved in nematodes; this family consists of closely related, small, basic proteins that make up 15% of sperm protein; this multigene family consists of over fifty genes, including many pseudogenes; MSPs are involved in both extracellular signaling and cytoskeletal functions during repr…
WBGene00020350	T08B2.12	T08B2.12	4.39874	2.64327	20.1296	0.00106728	0.0369039	-
WBGene00003452	msp-59	ZK354.11	4.3814	5.79546	26.3613	0.000393805	0.0236453	Class I	msp-59 encodes a member of the major sperm protein family.
WBGene00008741	F13D12.6	F13D12.6	4.33542	6.44791	28.7982	0.000279551	0.0199865	-	F13D12.6 is orthologous to the human gene SIMILAR TO PROTECTIVE PROTEIN FOR BETA-GALACTOSIDASE (GALACTOSIALIDOSIS) (PPGB; OMIM:25654), which when mutated leads to disease.
WBGene00009681	gipc-2	F44D12.4	4.3289	3.77281	54.0815	2.00463e-05	0.00531071	-
WBGene00000029	abu-6	C03A7.7	4.17456	5.30511	137.156	2.62792e-07	0.000919787	-	abu-6 encodes a transmembrane protein with a predicted signal sequence, a glutamine/asparagine-rich domain and multiple cysteine-rich repeats (DUF139); abu-6 is a member of a paralogous group of genes whose expression is transcriptionally up-regulated during times of cuticle synthesis, such as during late embryogenesis and during the molts; abu-6 expression is induced by blockage of the unfolded-…
WBGene00206464	F59C6.18	F59C6.18	4.16563	4.32955	20.8506	0.000941128	0.0352294	-
WBGene00011869	dod-6	T20G5.7	4.1561	7.34951	86.4405	2.37201e-06	0.00205624	Class I
WBGene00003450	msp-57	R13H9.2	4.1487	5.99	28.5472	0.000289296	0.0202653	-	msp-57 encodes a member of the major sperm protein family.
WBGene00007601	C15C6.2	C15C6.2	4.13067	4.13891	17.8667	0.00161819	0.0458047	-
WBGene00007301	C04F12.7	C04F12.7	4.12487	3.88613	24.5857	0.000513239	0.025615	-
WBGene00000697	col-123	W08D2.6	4.1085	4.95365	42.0988	5.92931e-05	0.00874889	-	col-123 is homologous to the human gene A TYPE IV COLLAGEN (COL6A1; OMIM:33631), which when mutated is sometimes associated with diffuse leiomyomatosis.
WBGene00000781	cpr-1	C52E4.1	4.06568	5.1437	34.3651	0.000137921	0.0148292	-	cpr-1 encodes a cysteine protease of the cathepsin B-like cysteine protease family; cpr-1 appears to be required for embryogenesis; cpr-1 is specifically expressed in the gut of all stages except the embryo and around developing embryos in the gonad; expression of cpr-1 is regulated by three promoter GATA motifs.
WBGene00000030	abu-7	C03A7.8	4.06383	6.16368	115.693	5.96834e-07	0.000919787	-	abu-7 encodes a transmembrane protein with a predicted signal sequence, a glutamine/asparagine-rich domain and multiple cysteine-rich repeats (DUF139); abu-7 expression is induced by blockage of the unfolded-protein response in the endoplasmic reticulum, and ABU-7 may help protect the organism from damage by improperly folded nascent protein.
WBGene00017542	F17E9.5	F17E9.5	4.03544	3.6811	19.3355	0.0012304	0.0400729	-	F17E9.5 encodes a novel protein conserved amongst nematodes.
WBGene00003473	mtl-1	K11G9.6	3.995	5.82773	81.7712	3.07246e-06	0.00245	Class I	mtl-1 encodes one of two C. elegans metallothioneins, small, cysteine-rich, metal-binding proteins; MTL-1 functions in metal detoxification and homeostasis and in stress adaptation; in addition, mtl-1 plays a role in regulating growth and fertility; mtl-1 is constitutively expressed in the terminal bulb of the pharynx and expression is induced in larval intestinal cells following exposure to cadm…
WBGene00003442	msp-49	C34F11.6	3.98824	4.07534	32.625	0.000170256	0.0161063	-	msp-49 encodes a protein that belongs to a family of proteins called the Major Sperm Proteins (MSPs) that is conserved in nematodes; this family consists of closely related, small, basic proteins that make up 15% of sperm protein; this multigene family consists of over fifty genes, including many pseudogenes; MSPs are involved in both extracellular signaling and cytoskeletal functions during repr…
WBGene00016440	gipc-1	C35D10.2	3.97219	4.03366	18.0799	0.00155367	0.0448556	-
WBGene00007153	clec-41	B0365.6	3.96972	5.22862	28.7216	0.000282484	0.0199901	-
WBGene00019021	F57H12.6	F57H12.6	3.93319	7.26338	31.7641	0.000189572	0.0167475	Class I
WBGene00007709	clec-87	C25A1.8	3.92662	5.31921	47.6429	3.48957e-05	0.00651889	-	clec-87 encodes a C-type lectin, paralogous to CLEC-88, C25B8.4, F26D1.12, and ZK858.3; CLEC-87 has a single chondroitin attachment site verified by mass spectrometry; clec-87 expression is upregulated in response to pathogen infection.
WBGene00004987	spp-2	T08A9.12	3.90148	6.53689	35.2864	0.000123787	0.0138462	Class I	spp-2 encodes an antimicrobial peptide that belongs to the SPP-protein family, called caenopores, with structural similarity to saposin-like proteins (SAPLIPs), the amoebapores and the mammalian NK-lysin and granulysin; caenopores are part of the worm's innate immune system and interact with and eliminate bacteria via membrane pore-forming activity; C. elegans has at least 33 putative SPP protein…
WBGene00016752	C48E7.7	C48E7.7	3.8896	2.74693	19.2668	0.00124585	0.0402797	-
WBGene00015756	C14C6.2	C14C6.2	3.8281	3.78805	24.8785	0.000490836	0.0253927	-
WBGene00007533	cbl-1	C12C8.2	3.80208	2.43112	27.9053	0.000306718	0.0207329	-	cbl-1 encodes a putative cystathionine gamma-lyase orthologous to human CTH (OMIM:67657, mutated in cystathioninuria), and paralogous to CTH-1 and CTH-2; CBL-1, unlike its paralog CTH-2, does not inhibit DHC-1 in vivo.
WBGene00016915	C54D2.1	C54D2.1	3.79597	6.84626	51.5215	2.48133e-05	0.00546997	-
WBGene00003448	msp-55	C09B9.6	3.72273	4.55523	18.4004	0.00146236	0.0436807	-	msp-55 encodes a member of the major sperm protein family.
WBGene00194703	F26B1.8	F26B1.8	3.68884	4.25773	18.8789	0.00133768	0.0422179	-
WBGene00008417	D2030.7	D2030.7	3.68716	2.99172	32.3107	0.000177021	0.0161531	-
WBGene00001500	ftn-1	C54F6.14	3.67452	4.98844	32.6755	0.000169197	0.0161063	Class I	ftn-1 encodes one of two C. elegans ferritin heavy chain homologs; ftn-1 activity is essential for normal lifespan under iron stress conditions and, in addition, has been reported to be essential for embryogenesis; an ftn-1::gfp reporter is expressed in the intestine at all stages of development and its expression, as well as that of ftn-1 mRNA, increases under iron stress conditions and in the b…
WBGene00003467	msp-81	K07F5.1	3.66784	3.37415	39.3584	7.87357e-05	0.0103025	-	msp-81 encodes a member of the major sperm protein family.
WBGene00004099	abu-15	C03A7.4	3.65029	6.29091	47.1588	3.6472e-05	0.00665613	-	The protein product of this gene is predicted to contain a glutamine/asparagine (Q/N)-rich ('prion') domain, by the algorithm of Michelitsch and Weissman (as of the WS77 release of WormBase, i.e., in wormpep77).
WBGene00008495	F01D5.5	F01D5.5	3.64499	6.59409	26.0617	0.000411413	0.0242004	-
WBGene00255375	F08B4.8	F08B4.8	3.62968	4.16168	24.2175	0.000543173	0.0262502	-
WBGene00009874	F49C12.4	F49C12.4	3.62098	6.57051	90.0727	1.95628e-06	0.00193284	-
WBGene00016052	dod-3	C24B9.9	3.5838	4.16682	66.3375	8.03112e-06	0.00371305	Class I
WBGene00000033	abu-10	F35A5.3	3.55425	7.17458	55.3129	1.81464e-05	0.00503827	-	abu-1 encodes a transmembrane protein with a predicted signal sequence, a glutamine/asparagine-rich domain and a cysteine-rich repeat (DUF139); abu-1 expression is induced by blockage of the unfolded-protein response in the endoplasmic reticulum (ER), and ABU-1 may function within the ER to protect the organism from damage by improperly folded nascent protein.
WBGene00004098	pqn-2	AC3.4	3.54518	6.33361	48.1866	3.32212e-05	0.00631203	-	The protein product of this gene is predicted to contain a glutamine/asparagine (Q/N)-rich ('prion') domain, by the algorithm of Michelitsch and Weissman (as of the WS77 release of WormBase, i.e., in wormpep77).
WBGene00000031	abu-8	C03A7.14	3.52117	6.75589	73.9207	4.89856e-06	0.00307291	-	abu-8 encodes a transmembrane protein with a predicted signal sequence, a glutamine/asparagine-rich domain and multiple cysteine-rich repeats (DUF139); abu-8 expression is induced by blockage of the unfolded-protein response in the endoplasmic reticulum, and ABU-8 may help protect the organism from damage by improperly folded nascent protein.
WBGene00011000	R03G8.6	R03G8.6	3.50103	3.95673	24.5294	0.000517687	0.0257359	-
WBGene00016370	C33H5.1	C33H5.1	3.47747	6.14529	59.1805	1.34324e-05	0.00443588	-
WBGene00009872	F49C12.2	F49C12.2	3.43162	6.73779	107.438	8.50042e-07	0.00105665	-
WBGene00021083	W08E12.2	W08E12.2	3.41658	5.44256	29.1417	0.000266847	0.0197923	-
WBGene00008905	F17B5.1	F17B5.1	3.4023	6.36811	117.407	5.56216e-07	0.000919787	Class I
WBGene00006404	tag-10	C31C9.1	3.39554	4.27013	34.1474	0.000141538	0.0148706	-	tag-1 encodes, by alternative splicing, two nearly identical proteins; TAG-1 proteins are putatively secreted, with an N-terminal signal sequence and four C-terminal WD4 repeats; TAG-1 proteins are orthologous to the GA1 apical gut membrane polyprotein of Haemonchus contortus, and more distantly similar to the periplasmic TolB colicin receptor subunit of E. coli.
WBGene00003770	nlp-32	F30H5.2	3.37735	2.89184	25.3065	0.000460151	0.0248827	-	nlp-32 encodes a neuropeptide-like protein.
WBGene00004139	pqn-54	R09B5.5	3.34176	6.69128	59.2555	1.33565e-05	0.00443588	-	The protein product of this gene is predicted to contain a glutamine/asparagine (Q/N)-rich ('prion') domain, by the algorithm of Michelitsch and Weissman (as of the WS77 release of WormBase, i.e., in wormpep77).
WBGene00011313	T01B7.8	T01B7.8	3.3256	3.66255	20.7094	0.000964361	0.0354462	Class I
WBGene00021398	Y38C1AA.7	Y38C1AA.7	3.26196	4.17641	33.0858	0.000160884	0.0158259	-
WBGene00003731	nhx-3	C54F6.13	3.25709	3.91106	38.546	8.59058e-05	0.0109313	-	nhx-3 encodes a sodium/proton exchanger expressed intracellularly (in elliptical, randomly distributed dots that might be multivesicular or Ward bodies) within hypodermal cells of the main body syncytium, socket cells, and the excretory pore cell, as well as (in adults) within uterine cells (probably ut1) in the region closest to the vulva, in spermathecal junction cells; nhx-3 has no obvious phe…
WBGene00003520	nas-1	F45G2.1	3.21727	5.71586	61.1195	1.16254e-05	0.00443588	-	nas-1 encodes an astacin-like metalloprotease.
WBGene00007246	nspb-10	C01G12.6	3.18312	2.89202	35.2899	0.000117174	0.0135433	-
WBGene00000034	abu-11	T01D1.6	3.15054	7.63775	81.1703	3.17953e-06	0.00245	-	abu-11 encodes a transmembrane protein with a predicted signal sequence, a glutamine/asparagine-rich domain and multiple cysteine-rich repeats (DUF139); abu-11 expression is induced by blockage of the unfolded-protein response in the endoplasmic reticulum, and ABU-11 may help protect the organism from damage by improperly folded nascent protein.
WBGene00001598	glh-1	T21G5.3	3.13362	5.15817	45.2759	4.34702e-05	0.0074436	-	glh-1 encodes a putative DEAD-box RNA helicase that contains four CCHC zinc fingers and is homologous to Drosophila VASA, a germ-line-specific, ATP-dependent RNA helicase; at permissive temperature, GLH-1 is required redundantly with GLH-4 for proper germ-line development and fertility, specifically for regulating the normal extent of germ-line proliferation, oogenesis, and the production of func…
WBGene00003539	nas-20	T11F9.3	3.0964	3.81379	17.6869	0.00167512	0.0468425	-	nas-2 encodes an astacin-like metalloprotease.
WBGene00017305	nspb-12	F09F7.8	3.09063	5.71912	125.433	4.04743e-07	0.000919787	-
WBGene00021084	W08E12.3	W08E12.3	3.08521	4.61849	59.513	1.30998e-05	0.00443588	-
WBGene00044016	C35A5.10	C35A5.10	3.06793	5.1658	25.5745	0.000442106	0.0246357	-
WBGene00000556	cnc-2	R09B5.3	3.06207	2.85607	19.681	0.00115599	0.038538	-	cnc-2 encodes one of eleven C. elegans caenacin peptides; cnc-2 functions as a secreted antimicrobial peptide in the innate immune response: cnc-2 expression is strongly induced in the epidermis upon infection by the fungal pathogen and overexpression of cnc-2 promotes survival after D. coniospora infection; cnc-2 expression is also induced upon infection by the Gram negative bacterium Serratia m…
WBGene00004156	pqn-74	W02A2.3	3.05869	8.92299	88.8083	2.09031e-06	0.00193284	-	pqn-74 encodes a protein with two chitin-binding peritrophin-A domains,separated by a glutamine/asparagine (Q/N)-rich ('prion') domain; likeCEJ-1 and CPG-2, PQN-74 might participate in eggshell synthesis andearly embryonic development, and PQN-74's peritrophin-A domains mightenable mechanical cross-linking of chitin.
WBGene00000622	col-45	F53G12.7	2.97738	7.38004	23.0947	0.00064823	0.0284524	-	col-45 encodes a cuticle collagen.
WBGene00001444	flp-1	F23B2.5	2.91978	5.17693	28.9802	0.000272731	0.0198565	Class I	flp-1 can encode up to seven distinct, yet highly similar, FMRFamide-related peptides (FaRPs), small neuromodulatory peptides that are characterized by a C-terminal Arg-Phe-amide motif; in C. elegans, FLP-1 peptides are required for regulation of several behaviors, including well-coordinated, sinusoidal movement and the transition between active and inactive states of egg-laying; receptors for th…
WBGene00006532	tba-6	F32H2.9	2.89794	2.30762	20.8064	0.000916177	0.0349104	-	tba-6 encodes an alpha-tubulin; tba-6 transcripts are enriched in ciliated neurons, suggesting that TBA-6 is a likely structural component of cilia.
WBGene00000024	abu-1	AC3.3	2.8782	6.18464	43.4678	5.1751e-05	0.00799726	-	abu-1 encodes a transmembrane protein with a predicted signal sequence, a glutamine/asparagine-rich domain and multiple cysteine-rich repeats (DUF139); abu-1 expression is induced by blockage of the endoplasmic reticulum unfolded protein response, and ABU-1 may help protect the organism from damage by improperly folded nascent protein; when expressed in COS1 cells, ABU-1 localizes to the endoplas…
WBGene00000785	cpr-5	W07B8.5	2.86043	6.39839	18.7901	0.00135982	0.042407	-	cpr-5 encodes a cysteine protease.
WBGene00015759	C14C6.5	C14C6.5	2.85113	7.72601	23.4755	0.000610081	0.0275818	-	C14C6.5 encodes a protein that contains a Metridin-like ShK toxin domain; C14C6.5 is involved in the transcriptional, innate immune response towards several different bacterial pathogens.
WBGene00009634	nspc-9	F42F12.1	2.81334	2.71024	25.5364	0.000426505	0.0245307	-
WBGene00009638	nspc-14	F42F12.7	2.80205	4.34991	27.0891	0.000354639	0.0225971	-
WBGene00011063	cpg-3	R06C7.4	2.77378	3.75624	23.3209	0.00062524	0.0279301	Class I	cgp-3 encodes a putatively secreted protein with an N-terminallow-complexity domain containing 15 potential chondroitin attachmentsites, and a C-terminal EGF-like region; cpg-3 mRNA is enriched inoogenesis, but CPG-3 has no obvious function in mass RNAi assays.
WBGene00014047	clec-61	ZK666.7	2.75851	5.26084	17.5661	0.00171471	0.0476613	-
WBGene00012942	Y47D3B.6	Y47D3B.6	2.75529	7.79059	57.906	1.48036e-05	0.00446362	-
WBGene00013894	ZC434.8	ZC434.8	2.70837	4.32829	25.2362	0.000465033	0.0248827	-
WBGene00020995	W03F8.6	W03F8.6	2.6851	6.05253	70.0178	6.28073e-06	0.00327096	-
WBGene00010319	F59B10.3	F59B10.3	2.66899	5.99316	43.6689	5.07419e-05	0.00799726	-
WBGene00004146	pqn-63	T06E4.11	2.66239	6.47316	30.4854	0.000223329	0.0178021	-	The protein product of this gene is predicted to contain a glutamine/asparagine (Q/N)-rich ('prion') domain, by the algorithm of Michelitsch and Weissman (as of the WS77 release of WormBase, i.e., in wormpep77).
WBGene00007250	nspb-8	C01G12.10	2.62918	4.46592	58.8954	1.33652e-05	0.00443588	-
WBGene00004174	abu-14	ZK1067.7	2.61094	9.51715	63.2131	9.99014e-06	0.00407539	-	The protein product of abu-14 is predicted to contain a glutamine/asparagine (Q/N)-rich ('prion') domain; abu-14 is transcriptionally up-regulated during times of cuticle synthesis, such as in late embryogenesis and in the molts; it is localized to the pharyngeal cuticle and is required for the function of the pharyngeal grinder.
WBGene00044175	fipr-9	C12D8.19	2.60624	2.9331	22.8143	0.000662617	0.0289921	-
WBGene00011880	T21B6.3	T21B6.3	2.58137	5.49632	51.5062	2.48456e-05	0.00546997	-	The protein product of this gene is predicted to contain a glutamine/asparagine (Q/N)-rich ('prion') domain, by the algorithm of Michelitsch and Weissman (as of the WS77 release of WormBase, i.e., in wormpep77).
WBGene00019682	K12H4.7	K12H4.7	2.56268	6.13444	26.0479	0.000412248	0.0242004	-
WBGene00044011	T06E4.12	T06E4.12	2.56006	7.22153	66.6923	7.83898e-06	0.00371305	-
WBGene00000558	cnc-4	R09B5.9	2.54836	4.5613	29.1888	0.000265159	0.0197729	-	cnc-4 encodes one of eleven C. elegans caenacin peptides; cnc-4 expression is strongly induced after infection by the fungus Drechmeria coniospora, suggesting that it functions as a secreted antimicrobial peptide in the innate immune response.
WBGene00007243	nspb-7	C01G12.2	2.54693	3.63174	25.2005	0.000467531	0.0248827	-
WBGene00021085	W08E12.4	W08E12.4	2.54519	3.44382	27.2692	0.000345674	0.0223	-
WBGene00011537	T06E4.10	T06E4.10	2.5038	4.53425	39.6471	7.63607e-05	0.0101839	-	T6E4.1 encodes an uncharacterized protein that is proline- and alanine-rich and contains a predicted signal sequence; as loss of T6E4.1 results in no obvious defects, the precise role of its gene product in C. elegans development and/or behavior is not yet known.
WBGene00009964	fip-6	F53B6.9	2.49526	5.96843	18.1081	0.00154535	0.0447475	Class I
WBGene00009398	nspb-11	F35C5.10	2.48198	4.59829	53.1619	2.1621e-05	0.00531071	-
WBGene00007537	fipr-8	C12D8.6	2.46099	2.59759	22.1636	0.000727114	0.0303767	-
WBGene00019152	nspb-6	H04M03.2	2.4181	4.79283	19.2233	0.00125577	0.0403317	-
WBGene00077691	T06E4.14	T06E4.14	2.41645	6.43155	51.8122	2.42085e-05	0.00546997	Class I
WBGene00013481	Y69H2.3	Y69H2.3	2.35284	7.13452	31.6191	0.000193076	0.0168436	Class I
WBGene00013579	Y79H2A.2	Y79H2A.2	2.33841	4.44807	22.3625	0.000729924	0.0304025	-
WBGene00077701	poml-3	E01A2.10	2.32676	2.88903	18.1623	0.0014988	0.0442306	Class I
WBGene00002109	ins-26	ZC334.1	2.31223	3.04376	25.3433	0.000439101	0.0246357	-	ins-26 encodes an insulin-like peptide.
WBGene00017660	F21C10.11	F21C10.11	2.23629	9.59522	73.4692	5.03841e-06	0.00307291	Class I
WBGene00006505	lagr-1	Y6B3B.10	2.228	4.04444	30.6332	0.000219081	0.0176681	-	lagr-1 encodes an ortholog of human LASS1 (OMIM:66919) and of budding yeast Lag1p and Lac1p; LAGR-1 is required for normally high fat content in adults, and can suppress alpha-synuclein inclusion in older adults; LAGR-1 is expressed in larval and adult pharyngeal muscle; LAGR-1 is paralogous to human LASS2-6, and to C. elegans HYL-1 and HYL-2.
WBGene00019730	asns-2	M02D8.4	2.19038	6.5928	48.6249	3.19407e-05	0.00623969	Class I
WBGene00000610	col-33	F36A4.6	2.18653	6.71801	50.387	2.73525e-05	0.00574816	-	col-33 encodes a predicted cuticular collagen; by homology, col-33 is predicted to play a role in cuticle biosynthesis and regulation of body size and morphogenesis; however, as loss of col-33 activity via large-scale RNAi screens does not result in any obvious abnormalities, the precise role of COL-33 in C. elegans development and/or behavior is not yet known.
WBGene00009384	piit-1	F35B12.4	2.17098	5.87731	28.6517	0.000285191	0.0200792	-
WBGene00011536	T06E4.9	T06E4.9	2.1594	8.20101	39.2368	7.9762e-05	0.0103392	-
WBGene00004008	pgp-14	F22E10.3	2.14411	6.32701	28.0245	0.000310919	0.0207329	-	pgp-14 encodes a member of the ABC transporter family with high similarity to the vertebrate MDR (multidrug resistance) family; PGP-14 is predicted to function as a transmembrane protein that couples energy to transport of various molecules across membranes, but as loss of pgp-14 activity via large-scale RNAi screens does not result in any obvious defects, the precise role of pgp-14 in C. elegans…
WBGene00011362	cest-1	T02B5.1	2.11837	5.39252	29.2844	0.000261773	0.0197729	Class I
WBGene00003097	lys-8	C17G10.5	2.11223	4.42559	23.4818	0.000609477	0.0275818	Class I	lys-8 encodes a putative lysozyme required for normal longevity,probably because it prevents killing of C. elegans by bacteria infectingits gut; LYS-8 is expressed in intestine up to the terminal bulb of thepharynx, as well as in g1 and g2 pharyngeal gland cells; LYS-8expression is induced by infection with Serratia marcescens, Pseudomonasaeruginosa, or (weakly) by Microbacterium nematophilum; LY…
WBGene00022505	ZC21.3	ZC21.3	2.08756	6.87465	32.942	0.000163741	0.0158817	-	ZC21.3 encodes a protein predicted to contain a glutamine/asparagine (Q/N)-rich ('prion') domain, by the algorithm of Michelitsch and Weissman (as of the WS77 release of WormBase, i.e., in wormpep77).
WBGene00015660	catp-3	C09H5.2	2.08752	5.87519	54.3411	1.96267e-05	0.00531071	Class I
WBGene00014039	ZK662.2	ZK662.2	2.05018	8.66845	18.7145	0.00137902	0.0424102	-
WBGene00021478	Y39H10A.1	Y39H10A.1	2.01904	4.39035	33.4022	0.000153786	0.0153454	Class I
WBGene00007963	cyp-25A1	C36A4.1	2.01554	5.03984	60.1563	1.15255e-05	0.00443588	Class I	cyp-25A1 encodes one of ~8 C. elegans cytochrome P45s: membrane-associated, heme-containing NADPH-dependent monooxygenases that catalyze the oxidative metabolism of a variety of exogenous compounds and endogenous substrates.
WBGene00020741	dlhd-1	T23F4.3	1.99372	8.39427	43.8407	4.98988e-05	0.00799726	Class I
WBGene00020025	R12C12.5	R12C12.5	1.98672	3.84205	25.1937	0.000462083	0.0248827	Class I
WBGene00003879	ora-1	F57H12.3	1.98464	6.15004	32.2082	0.000179297	0.0162539	-
WBGene00011535	T06E4.8	T06E4.8	1.95625	5.21677	43.5315	5.14289e-05	0.00799726	-
WBGene00022254	nlp-71	Y73B6BL.35	1.93064	4.93922	54.3756	1.81625e-05	0.00503827	Class I
WBGene00008401	D2005.6	D2005.6	1.91194	3.12224	18.5776	0.00137155	0.042407	-
WBGene00020803	T25E4.1	T25E4.1	1.90727	5.19243	19.6317	0.00116627	0.0386991	-
WBGene00010987	R03C1.1	R03C1.1	1.89421	4.86688	17.4031	0.00176992	0.0485155	-
WBGene00018538	marg-1	F47B7.7	1.87112	3.80809	19.1469	0.00127341	0.0407904	-	F47B7.7 encodes a novel protein conserved amongst nematode species.
WBGene00044212	Y68A4A.13	Y68A4A.13	1.84867	7.02483	35.8743	0.00011567	0.0134818	-
WBGene00009394	clec-63	F35C5.6	1.84262	5.9977	18.5003	0.00143522	0.0431811	-
WBGene00017850	F27B10.1	F27B10.1	1.82819	3.83743	24.7433	0.000482626	0.0252803	Class I
WBGene00018286	F41E6.5	F41E6.5	1.79975	4.76234	18.2391	0.0015075	0.0443225	Class I
WBGene00016667	C45E5.4	C45E5.4	1.79706	5.7613	25.0295	0.00047974	0.0252803	-
WBGene00016898	clik-2	C53C9.2	1.78481	7.8056	69.4184	6.07111e-06	0.00327096	-
WBGene00008865	F15G9.1	F15G9.1	1.73392	6.65429	20.3792	0.00102144	0.0360999	Class I
WBGene00001454	flp-11	K02G10.4	1.73181	5.78806	29.9711	0.000238903	0.0186157	Class I
WBGene00003769	nlp-31	B0213.6	1.73025	5.30811	29.2666	0.0002624	0.0197729	-	nlp-31 encodes five predicted neuropeptide-like proteins; in C. elegans, nlp-31 is part of the YGGWamide neuropeptide family that also contains nlp-24, nlp-25, and nlp-27-32; nlp-31 is expressed in the hypodermis, and its expression is also detected in precomma-stage embryos; nlp-31 expression is upregulated in response to fungal infection and, when synthesized in vitro, demonstrates antifungal a…
WBGene00010262	droe-4	F58E10.7	1.67121	3.92848	28.4049	0.000281843	0.0199901	-
WBGene00009158	F26E4.3	F26E4.3	1.64769	5.35587	24.9317	0.000486895	0.0253881	-
WBGene00001457	flp-14	Y37D8A.15	1.6035	5.47519	49.1894	2.83304e-05	0.00584649	Class I	flp-14 encodes four copies of a single FMRFamide-related short peptide neurotransmitter; FLP-14 can increase pharyngeal action potential frequency, although its exact role in C. elegans neurotransmission is not yet clear.
WBGene00012883	Y45F10D.2	Y45F10D.2	1.60313	3.88678	19.9127	0.00107567	0.0369296	-
WBGene00020413	T10E9.3	T10E9.3	1.56361	7.54728	34.0291	0.000143551	0.0148706	-
WBGene00021396	cutl-24	Y38C1AA.5	1.56057	5.10871	20.4601	0.00100709	0.0358163	Class I
WBGene00001695	grd-6	T18H9.1	1.56012	7.31924	37.511	9.62039e-05	0.0116898	-	grd-6 encodes a hedgehog-like protein, with an N-terminal signalsequence, a central low-complexity proline-rich domain, and a C-terminalGround domain; GRD-6 is expressed in hypodermis and in various neurons,in both head and tail, and the PVT interneuron; the Ground domain ispredicted to form a cysteine-crosslinked protein involved inintercellular signalling, and it has subtle similarity to the N-…
WBGene00010738	K10D3.4	K10D3.4	1.53782	7.12454	19.2269	0.00125494	0.0403317	-
WBGene00011284	ttr-27	R90.2	1.53641	5.4871	20.9584	0.000923839	0.03501	-
WBGene00016106	C25F6.7	C25F6.7	1.52856	5.30424	20.5229	0.00099611	0.0357354	-
WBGene00002348	myo-1	R06C7.10	1.49024	7.45455	20.5893	0.000984671	0.035711	-
WBGene00017648	ddo-3	F20H11.5	1.46012	5.32771	24.6376	0.000509184	0.0255884	-	ddo-3 encodes a secreted D-aspartate oxidase (DASPO), paralogous to DDO-1 and DDO-2; recombinant DDO-3 protein exhibits DDO activity in a FAD-dependent manner; DDO-3 is secreted to the oocyte surface, uterine space, seminal fluid and coelomocytes in a signal peptide-dependent manner; ddo-3 is involved in D-glutamate and L-tryptophan metabolism, self-fertility, hatching, nose touch response and li…
WBGene00003133	mat-2	W10C6.1	1.45585	4.77481	29.6791	0.000236842	0.0185593	-	mat-2 encodes a subunit of the anaphase-promoting complex or cyclosome (APCC) which is a multi-subunit E3 ubiquitin ligase that targets proteins for degradation during the metaphase-to-anaphase transition of the cell cycle; mat-2 is required for chromosome segregation during meiosis I and is involved in polarity specification of the anterior/posterior axis in the developing embryo.
WBGene00001506	fut-2	EGAP9.2	1.4543	4.46716	17.9897	0.00158058	0.0450156	-	fut-2 encodes a unique alpha 1,2-fucosyltransferase specifically expressed in intestinal cells of larval and adult animals; recombinant FUT-2 expressed in human 293T cells exhibits a novel acceptor specificity profile compared with mammalian alpha 1,2-fucosyltransferases and the predicted protein shares very low amino acid identity with human alpha 1,2-fucosyltransferases, but its predicted type …
WBGene00304201	T07H8.11	T07H8.11	1.44664	7.03791	28.9366	0.000274347	0.0198565	-
WBGene00006583	tnc-2	ZK673.7	1.41065	6.63151	47.544	3.28927e-05	0.00631203	-	tnc-2 encodes pharyngeal muscle troponin C, the calcium-binding component of the troponin complex of actin thin filaments; TNC-2 is essential for postembryonic development, and by homology, likely functions to regulate pharyngeal muscle contraction in response to changes in intracellular calcium; TNC-2 is expressed exclusively in pharyngeal muscle.
WBGene00016247	C30B5.6	C30B5.6	1.39884	4.61486	22.5253	0.000686719	0.0292172	-
WBGene00018602	F48D6.4	F48D6.4	1.39875	7.05452	37.3178	9.69232e-05	0.0116898	Class I
WBGene00003514	myo-2	T18D3.4	1.39577	7.57349	21.5306	0.000838154	0.0331142	-	myo-2 encodes a muscle-type specific myosin heavy chain isoform; myo-2 is expressed in pharyngeal muscle.
WBGene00002113	ins-30	ZC334.2	1.34954	5.62993	19.5287	0.00118811	0.0393208	Class I	ins-3 encodes an insulin-like peptide.
WBGene00006820	unc-89	C09D1.1	1.25901	9.04788	29.7739	0.000242651	0.0188021	Class I	unc-89 encodes several protein isoforms variably characterized by the presence or absence of SH3, DH, PH, immunoglobulin and myosin light chain kinase (MLCK)-like protein kinase domains; during development, unc-89 is required for proper organization of A bands in striated muscle and thus for fully normal locomotion, pharyngeal muscle contractions, and body size; unc-89 is expressed in body wall m…
WBGene00016894	C53B7.3	C53B7.3	1.25792	7.17621	19.3503	0.00122708	0.0400729	Class I
WBGene00001752	gst-4	K08F4.7	1.2446	7.11986	18.8898	0.00133498	0.0422179	Class I	gst-4 encodes a putative glutathione-requiring prostaglandin D synthase;gst-4 is required for sperm to normally migrate towards a PUFA-basedsignal exuded by oocytes; gst-4(RNAi) hermaphrodites are infertile, boththrough aberrant loss of their own sperm and through failure of males toeffectively inseminate them; in mammalian eicosanoid signalling,prostaglandin D synthase is required for the conver…
WBGene00008038	C40H1.2	C40H1.2	1.22419	5.74778	18.8702	0.00133984	0.0422179	Class I
WBGene00006759	unc-22	ZK617.1	1.19671	7.53266	23.4896	0.000608726	0.0275818	-	unc-22 encodes twitchin, a giant intracellular protein with multiple fibronectin- and immunoglobulin-like domains and a single protein kinase domain that is homologous to titin (OMIM:18884); UNC-22 is required in muscle for regulation of the actomyosin contraction-relaxation cycle and for maintenance of normal muscle morphology; UNC-22 associates with myosin and is localized to A-bands; in vitro,…
WBGene00011736	T12D8.9	T12D8.9	1.19457	8.2304	31.0966	0.000199194	0.016905	-
WBGene00009534	F38B7.3	F38B7.3	1.19243	5.63542	18.7249	0.00137636	0.0424102	-
WBGene00017780	F25E2.2	F25E2.2	1.1887	8.50403	20.1834	0.00105719	0.03675	-
WBGene00007950	C35A5.6	C35A5.6	1.15132	5.08473	25.2766	0.000443555	0.0246357	-
WBGene00022642	lipl-5	ZK6.7	1.13584	9.24848	20.5228	0.000996139	0.0357354	-	lipl-5 encodes a lipase; lipl-5 is expressed in the intestine and its expression is negatively regulated in well-fed animals by MXL-3; lipl-5 expression is induced upon bacterial infection.
WBGene00015354	snet-1	C02F12.3	1.09394	6.82438	22.7298	0.000681211	0.0292172	-
WBGene00004130	ketn-1	F54E2.3	1.07306	8.0481	24.5459	0.000504315	0.0255319	Class I	ketn-1 encodes an ortholog of kettin (in D. melanogaster, SALLIMUS), an invertebrate isoform or paralog of titin; ketn-1 is transcriptionally upregulated two-fold by hypoxia, requires both HIF-1 and VHL-1 for this induction, and contains three predicted HIF-1 binding sites in its predicted 5' regulatory region; ketn-1's induction by hypoxia correlates with upregulation of other genes required for…
WBGene00011830	cyp-29A2	T19B10.1	1.06195	6.04198	23.0751	0.000626263	0.0279301	Class I
WBGene00000535	cpi-1	K08B4.6	0.97817	9.85371	21.7608	0.000777908	0.0318591	Class I	cpi-1 encodes a homolog of cysteine protease inhibitors (cystatins); cpi-1 is at least superficially dispensable for viability and gross morphology.
WBGene00003369	mlc-1	C36E6.3	0.876821	11.0297	20.6983	0.000933632	0.0352294	-	mlc-1 encodes a muscle regulatory myosin light chain that is nearly identical to MLC-2 and functions redundantly with MLC-2 in the body-wall and in pharyngeal muscle to affect L1 larval viability, elongation, and pharyngeal and body-wall muscle development, and also affects locomotion and growth; expressed in the body-wall muscles, pharyngeal muscles, and vulval muscles.
WBGene00019719	M01H9.3	M01H9.3	0.864541	5.66585	18.3385	0.001435	0.0431811	Class I
WBGene00019361	clik-3	K03E5.2	0.74495	6.9691	19.5282	0.00115027	0.0385368	-
WBGene00004482	rps-13	C16A3.9	-0.838522	7.47779	18.5904	0.00136825	0.042407	-	rps-13 encodes a small ribosomal subunit S13 protein; by homology, RPS-13 is predicted to function in protein biosynthesis; in C. elegans, RPS-13 activity is required for embryonic and germline development.
WBGene00015791	C15C7.5	C15C7.5	-0.860246	5.68385	18.1939	0.00147505	0.0438094	Class II
WBGene00019105	asp-8	F59D6.3	-0.906101	7.24986	22.6009	0.000676371	0.0292172	-
WBGene00017613	F20A1.1	F20A1.1	-0.939261	8.37038	23.3515	0.00059878	0.0275818	-
WBGene00015064	B0228.7	B0228.7	-0.962839	7.38501	18.0035	0.00157004	0.0449104	-
WBGene00022093	Y69A2AR.22	Y69A2AR.22	-0.963563	6.59129	17.3272	0.00178424	0.0488114	-
WBGene00011856	T20D3.2	T20D3.2	-0.988126	7.05699	19.9368	0.00108844	0.037184	-
WBGene00002012	hsp-12.3	F38E11.1	-0.996778	6.1008	25.4893	0.000429539	0.0245307	-	hsp-12.3 encodes a small heat-shock protein that forms heterotetramerswith HSP-12.2 and has no chaperone-like activity; structurally, HSP-12.3is mostly a beta-sheet; at least one HSP-12 (which may or may not beHSP-12.2) is ubiquitously expressed in L1 larvae, and later expressed inadult spermatids (and perhaps spermatocytes), and some adult vulvalcells; hsp-12.3 is upregulated in daf-2 mutants, s…
WBGene00005663	sars-1	C47E12.1	-0.999902	6.8058	23.3308	0.000600773	0.0275818	-	srs-2 encodes a predicted cytoplasmic seryl-tRNA synthetase (SerRS), a class II aminoacyl-tRNA synthetase that catalyzes the attachment of serine to its cognate tRNA and is thus required for protein biosynthesis; in C. elegans, SRS-2 activity is required for embryonic and germline development and normal postembryonic growth rates.
WBGene00022200	fard-1	Y71H10A.2	-1.00474	5.53129	17.7034	0.00162403	0.0458764	-	fard-1 is an ortholog of human FAR2 (fatty acyl CoA reductase 2) and FAR1 (fatty acyl CoA reductase 1); fard-1 is predicted to have fatty-acyl-CoA reductase (alcohol-forming) activity, based on protein domain information; FARD-1 is required for the formation of ether lipids.
WBGene00009030	clec-233	F21H7.4	-1.03192	7.82656	26.5376	0.000367696	0.0226664	Class II
WBGene00008565	acox-1.2	F08A8.2	-1.07396	7.06704	21.5288	0.00083788	0.0331142	Class II
WBGene00019902	R05G6.10	R05G6.10	-1.09595	6.31289	22.6755	0.000683073	0.0292172	Class II
WBGene00021487	comt-3	Y40B10A.2	-1.10077	5.67964	19.3065	0.00122463	0.0400729	-
WBGene00018731	F53A9.8	F53A9.8	-1.11564	4.43831	17.3934	0.00172267	0.0477407	Class II
WBGene00015453	C04G6.2	C04G6.2	-1.12744	7.22215	17.6132	0.00169916	0.0473239	-
WBGene00009577	F40F8.4	F40F8.4	-1.18093	7.70181	31.2611	0.000194039	0.0168436	-
WBGene00011105	R07E3.4	R07E3.4	-1.18332	4.06072	18.3775	0.00142442	0.043087	-
WBGene00015645	lips-7	C09E8.2	-1.19835	5.34283	19.8746	0.00110639	0.0375627	-
WBGene00021834	mab-31	Y54E10A.16	-1.19836	5.32897	18.2131	0.00151491	0.0443286	-	mab-31 encodes a novel protein that is highly conserved amongst nematodes; mab-31 functions in the TGF-beta signaling pathway to regulate the male tail ray patterning process, specifically the positioning of the R7-derived ray cell cluster; a mab-31::gfp reporter is expressed in a wide variety of tissues, including the intestine, hypodermis, pharynx, and neuronal support cells; in males, mab-31::…
WBGene00013568	Y75B12B.3	Y75B12B.3	-1.22435	7.35726	20.3712	0.00102287	0.0360999	-
WBGene00001505	fut-1	K08F8.3	-1.28456	4.28054	18.4453	0.00140623	0.0428863	-	fut-1 encodes a functional fucosyl transferase; evidence from biophysical experiments indicates that FUT-1 is a golgi-localized glycosyltransferase.
WBGene00001244	elo-6	F41H10.8	-1.354	8.15025	28.4186	0.000294443	0.0204197	-	The elo-6 gene encodes a paralog of elo-1 and elo-2, each of which encodes a polyunsaturated fatty acid (PUFA) elongase; ELO-6 may be required for a normally high growth rate.
WBGene00014091	ZK822.4	ZK822.4	-1.36727	7.89638	23.9441	0.000566757	0.0265063	-
WBGene00009429	irg-5	F35E12.5	-1.36962	7.13334	39.8116	7.21281e-05	0.00971279	Class II
WBGene00017418	F13B6.3	F13B6.3	-1.37371	8.79075	27.7564	0.000322754	0.0213171	-
WBGene00012834	Y43F8C.13	Y43F8C.13	-1.39447	4.10536	19.7257	0.00110979	0.0375627	Class II
WBGene00007235	ahsa-1	C01G10.8	-1.39589	5.09535	20.4633	0.00100652	0.0358163	-
WBGene00013459	Y67A10A.10	Y67A10A.10	-1.44618	4.93475	28.1392	0.000292834	0.0204101	-
WBGene00021389	Y38A10A.2	Y38A10A.2	-1.45142	5.91202	18.4169	0.00145782	0.0436807	-
WBGene00010745	dod-17	K10D11.1	-1.49601	7.54037	31.1218	0.000205702	0.0171873	Class II
WBGene00017119	timm-17B.1	E04A4.5	-1.53099	4.68561	18.7389	0.0013728	0.042407	-
WBGene00017969	F32A5.3	F32A5.3	-1.55017	6.55177	32.4407	0.000174185	0.0161063	Class II
WBGene00010267	lips-9	F58G1.5	-1.55373	5.65819	25.319	0.000459293	0.0248827	-
WBGene00001392	far-8	K02F3.3	-1.56134	5.31166	25.1766	0.000469218	0.0248827	-
WBGene00016362	C33G8.4	C33G8.4	-1.56812	5.7959	26.636	0.000378439	0.0229996	-
WBGene00008554	F07C6.3	F07C6.3	-1.57249	5.3547	23.5447	0.000603442	0.0275818	-
WBGene00020589	T19H12.3	T19H12.3	-1.57879	6.26512	50.31	2.59707e-05	0.0056035	-
WBGene00014153	vab-23	ZK930.3	-1.62451	3.96695	17.9859	0.00157579	0.0449715	-	vab-23 encodes a novel 253 amino acid coiled-coil containing a C-terminal C4H2 zinc finger domain; VAB-23 is a conserved protein and has a strong homology to human hepatocellular carcinoma antigen (HCA127) (OMIM: 61334); vab-23 is required in ventral neuroblasts for ventral closure and elongation of the embryo, specifically to regulate proper cell contacts between contralateral pairs of ventral e…
WBGene00010266	dct-18	F58G1.4	-1.63102	6.49962	34.5972	0.000134187	0.0145404	Class II
WBGene00020156	T02B11.4	T02B11.4	-1.63805	4.45547	20.1976	0.00105455	0.03675	Class II
WBGene00021095	mlt-8	W08F4.6	-1.65227	6.6549	53.1228	2.08742e-05	0.00531071	-	mlt-8 encodes a novel protein; during development, mlt-8 activity is required for molting; a mlt-8::gfp reporter is expressed in hypodermal cells and in a single posterior neuron.
WBGene00003957	pcp-2	F23B2.12	-1.65314	5.8071	51.0583	2.41305e-05	0.00546997	Class II	pcp-2 encodes a prolyl carboxypeptidase.
WBGene00219436	C49H3.16	C49H3.16	-1.69916	3.60563	20.6049	0.000949019	0.0353633	-
WBGene00003730	nhx-2	B0495.4	-1.70634	5.74854	31.9675	0.000184782	0.016429	Class II	nhx-2 encodes a sodium/proton exchanger; NHX-2 promotes normal peptide transporter function and recovery from intracellular acid load via catalysis of the electroneutral exchange of extracellular sodium for an intracellular proton; NHX-2 activity is required for normally high growth rates, and for propagation or maintenance of the germline; NHX-2 is expressed in the apical membranes of intestinal…
WBGene00011072	tag-209	R06F6.11	-1.72337	6.14698	48.7646	3.14877e-05	0.00623907	-
WBGene00000835	cuc-1	ZK652.11	-1.75438	3.54517	18.7655	0.00133003	0.0422139	Class II	cuc-1 encodes a copper chaperone orthologous to Saccharomyces cerevisiae Atx1p and the vertebrate ATOX1 proteins; by homology, CUC-1 copper chaperone is predicted to function in the cytosol by transferring copper to the CUA-1 ATPase for transport into the post-Golgi compartment; when overexpressed in S. cerevisiae atx1 mutants, a cuc-1 cDNA is able to complement observed growth defects on iron-de…
WBGene00003550	nas-32	T02B11.7	-1.78066	4.71213	21.1225	0.000898235	0.0343365	-	nas-32 encodes an astacin family zinc metalloprotease with a single SXC/ShK toxin domain in addition to the EGF and CUB domains; nas-32 is expressed in the pharynx, intestine and coelomocytes.
WBGene00021532	Y42G9A.2	Y42G9A.2	-1.82906	7.10489	56.407	1.66363e-05	0.0048072	-
WBGene00022325	fbxa-5	Y82E9BL.8	-1.86577	6.32064	25.7375	0.000431543	0.0245307	-
WBGene00010034	F54B11.11	F54B11.11	-1.90046	5.35635	18.7986	0.00135769	0.042407	-
WBGene00018393	msra-1	F43E2.5	-1.92008	7.4399	53.603	2.08479e-05	0.00531071	Class II	msra-1 encodes a methionine sulfoxide-S-reductase (MsrA) with experimentally confirmed activity.
WBGene00009995	F53F4.13	F53F4.13	-1.92068	10.7783	47.5319	3.52499e-05	0.00651889	-
WBGene00013457	paqr-3	Y67A10A.8	-1.92965	3.72302	19.4905	0.00119633	0.0394135	-
WBGene00006061	stl-1	F30A10.5	-1.96558	5.09916	27.6297	0.000328535	0.0214942	Class II
WBGene00009056	F22D6.15	F22D6.15	-1.9695	5.99402	43.3274	5.24694e-05	0.00799726	-
WBGene00008584	irg-4	F08G5.6	-2.00344	7.3483	46.3437	3.93227e-05	0.00708319	Class II	F8G5.6 encodes a CUB-like domain-containing protein; F8G5.6 is involved in the transcriptional, innate immune response towards several different bacterial pathogens; an F8G5.6::gfp promoter fusion is expressed in the intestine and in head neurons; F8G5.6 expression is positively regulated in the intestine by the ELT-2 GATA transcription factor.
WBGene00010226	F58A4.1	F58A4.1	-2.00486	5.05298	24.3977	0.000528271	0.0258909	-
WBGene00008152	C47E12.9	C47E12.9	-2.12031	6.29508	58.5866	1.40515e-05	0.00446362	-
WBGene00016644	abhd-3.2	C44C1.5	-2.14368	3.07387	24.2021	0.000523303	0.0258133	Class II
WBGene00010514	K02E11.5	K02E11.5	-2.22232	6.23235	34.0475	0.000143234	0.0148706	-
WBGene00010513	K02E11.4	K02E11.4	-2.27612	4.46373	56.9522	1.47576e-05	0.00446362	-
WBGene00010516	K02E11.7	K02E11.7	-2.28306	6.17956	40.7777	6.78478e-05	0.00941225	-
WBGene00016929	C54F6.12	C54F6.12	-2.29504	4.32193	58.6298	1.29472e-05	0.00443588	-
WBGene00011708	T11B7.5	T11B7.5	-2.55363	2.92051	27.1317	0.000337372	0.0218661	-
WBGene00015281	C01B10.7	C01B10.7	-2.91005	3.48659	33.3745	0.000155325	0.0153883	-
WBGene00022261	clec-210	Y73C8C.2	-3.07106	6.61069	51.9098	2.40094e-05	0.00546997	Class II
WBGene00017691	ilys-5	F22A3.6	-3.29431	7.36762	91.8526	1.78456e-06	0.00190399	Class II
WBGene00006929	vit-5	C04F6.1	-3.5555	7.50711	26.3246	0.000395912	0.0236694	Class II	vit-5 encodes a vitellogenin, a lipid-binding protein precursor related to vertebrate vitellogenins and mammalian ApoB-1, a core LDL particle constituent; by homology, VIT-5 is predicted to function as a lipid transport protein; loss of vit-5 activity via large-scale RNA-mediated interference (RNAi) screens indicates that VIT-5 is required for embryogenesis and normal rates of postembryonic growt…

## Sheet: neuron
Differentially expressed genes indentified in the neuron (FDR<0.05).
Wormbase Gene ID	Public name	Sequence name	logFC	logCPM	F	PValue	FDR	DAF-16 target	Description
WBGene00015679	C10F3.7	C10F3.7	12.7565	4.16128	37.0864	5.08867e-05	0.0164143	-
WBGene00016369	C33G8.13	C33G8.13	12.0694	3.47793	34.3537	6.66579e-05	0.0190054	-
WBGene00045482	T03F6.9	T03F6.9	12.0644	3.473	41.7757	2.40373e-05	0.0121583	-
WBGene00012940	Y47D3B.3	Y47D3B.3	11.9667	3.37596	39.7932	3.0548e-05	0.0130647	-
WBGene00006678	twk-25	M04B2.5	11.75	3.16096	26.5809	0.000227772	0.0329413	-
WBGene00000724	col-151	AC3.6	11.7434	4.79374	34.7472	2.16212e-05	0.0121583	-
WBGene00000851	cut-1	C47G2.1	11.6962	6.01962	93.9155	3.84174e-08	0.000270698	-	cut-1 encodes a component of cuticlin, an insoluble residue of the nematode cuticle required for alae formation and radial shrinking during dauer differentiation; expressed specifically in the cuticle of dauer larvae and is secreted by the seam cells.
WBGene00012322	W07A12.4	W07A12.4	11.5549	2.96768	28.8753	0.000142705	0.0274027	-
WBGene00010825	M01G12.14	M01G12.14	11.4961	2.90947	21.2114	0.00058259	0.0445202	-
WBGene00019016	F57F4.2	F57F4.2	11.4492	2.86314	33.4958	6.993e-05	0.0194747	Class I
WBGene00007854	C31H5.1	C31H5.1	11.4384	2.85244	29.15	0.000132971	0.0261037	-
WBGene00010461	K01D12.1	K01D12.1	11.3833	2.79794	32.6594	7.87411e-05	0.0206158	-
WBGene00044480	ZK185.4	ZK185.4	11.3497	2.76473	31.3901	9.46956e-05	0.0217889	-
WBGene00001687	gpn-1	F59D12.4	11.3315	2.74683	30.8426	0.000102716	0.022364	-	gpn-1 encodes a glypican, a heparan sulfate proteoglycan anchored to the cell membrane by a GPI linkage, that is orthologous to Drosophila Dally-like (Dlp) and mammalian glypicans (OMIM:31287, mutated in Simpson-Golabi-Behmel overgrowth syndrome); by homology, GPN-1 is predicted to function as a cell surface protein that regulates intercellular signaling, perhaps within the context of cell divisi…
WBGene00015901	nhr-158	C17E7.6	11.2979	2.71354	19.8405	0.000759603	0.0483183	-
WBGene00011640	T09A5.14	T09A5.14	11.23	2.64651	29.6092	0.000123845	0.0257747	-
WBGene00000758	col-185	H06A10.2	11.2069	6.7915	91.7419	4.52105e-08	0.000270698	-
WBGene00011218	R10E11.6	R10E11.6	11.2019	2.61854	26.0736	0.000218862	0.0329413	-	R1E11.6 encodes, by alternative splicing, two truncated orthologs ofAP1 subunit gamma-binding protein 1 (gamma-synergin); R1E11.6 shares anoperon with vha-1 and vha-2, both of which encode c-subunits of vacuolarproton-translocating ATPase (V-ATPase); R1E11.6 may thus be apreviously undescribed V-ATPase component or ancillary protein;specifically, R1E11.6 might (like both AP-3 subunits and the V-A…
WBGene00189961	Y54G2A.57	Y54G2A.57	11.2015	5.4908	59.9235	7.88659e-07	0.00115041	-
WBGene00012816	scl-21	Y43F8B.5	11.1965	2.61328	25.7157	0.000235154	0.0331291	-
WBGene00003546	nas-28	F42A10.8	11.1782	4.96147	75.2864	1.62153e-07	0.0005248	Class I	nas-28 encodes an astacin family zinc metalloprotease; nas-28 is expressed in the pharynx, intestine and coelomocytes.
WBGene00016937	tag-294	C54H2.3	11.144	2.56148	28.4046	0.000149497	0.0279723	-
WBGene00044589	C29F5.8	C29F5.8	11.1432	2.56085	26.4038	0.00020706	0.0329413	-
WBGene00021587	clec-76	Y46C8AR.1	11.1161	2.53386	24.5271	0.000296205	0.0375056	Class I
WBGene00018582	F48A9.2	F48A9.2	11.05	2.46879	26.7103	0.000196765	0.0329413	-
WBGene00017819	F26D11.2	F26D11.2	10.9879	2.40776	21.001	0.000606343	0.0446105	-
WBGene00004860	sma-6	C32D5.2	10.9732	2.39294	27.2065	0.000181325	0.0314691	-	sma-6 encodes a serine/threonine protein kinase that is orthologous to type I TGF-beta receptors; sma-6 activity is required for regulating body length and for proper development of the male tail; sma-6, along with other genes in the TGF-beta Sma/Mab pathway, also regulates reproductive aging; a reduction of TGF-beta pathway genes extends reproductive span by maintaining oocyte and germline quali…
WBGene00021072	W07B8.4	W07B8.4	10.9324	2.35299	26.3217	0.000209926	0.0329413	-
WBGene00001698	grd-9	C04E6.6	10.8197	2.24233	20.2615	0.000699293	0.0460112	-	grd-9 encodes a hedgehog-like protein, with an N-terminal signalsequence, a central low-complexity proline-rich domain, and a C-terminalGround domain; the Ground domain is predicted to form acysteine-crosslinked protein involved in intercellular signalling, andit has subtle similarity to the N-terminal Hedge domain of HEDGEHOGproteins; GRD-9 is weakly required for normal molting; GRD-9 is alsoreq…
WBGene00007681	C18D11.3	C18D11.3	10.7857	2.20849	26.3221	0.00020991	0.0329413	-
WBGene00022725	ZK381.2	ZK381.2	10.754	2.17728	20.8965	0.000605878	0.0446105	-
WBGene00007542	C12D8.15	C12D8.15	10.7197	2.14371	19.4256	0.000825084	0.0498536	-
WBGene00018749	F53C3.5	F53C3.5	10.6958	2.12001	26.1379	0.000216503	0.0329413	-
WBGene00010528	K03D3.2	K03D3.2	10.6951	2.11947	24.8543	0.00026974	0.0365858	Class I
WBGene00022418	igcm-4	Y102A11A.8	10.6711	2.09607	23.4502	0.000346245	0.0411138	-
WBGene00000612	col-35	C15A11.1	10.6671	5.6658	66.9564	3.82043e-07	0.000682464	-	col-35 encodes a collagen that is individually dispensable for viability and gross morphology in mass RNAi screens; the amino- and carboxyl-terminal cysteine-rich regions of COL-35 are most closely related to those of COL-8, COL-19, and COL-39.
WBGene00001778	gst-30	ZK546.11	10.607	3.68845	24.9555	0.000127838	0.0257747	-
WBGene00001727	grl-18	T05C3.4	10.591	2.01753	20.8969	0.000570695	0.0445202	-	grl-18 encodes a hedgehog-like protein, with an N-terminal signalsequence, a central proline-rich region, and a C-terminal Ground-like(Grl) domain; the Grl domain is predicted to form a cysteine-crosslinkedprotein involved in intercellular signalling, and it has subtlesimilarity to the N-terminal Hedge domain of HEDGEHOG proteins.
WBGene00001726	grl-17	C56A3.1	10.5613	4.36276	48.2933	2.86915e-06	0.00312346	-	grl-17 encodes a hedgehog-like protein, with an N-terminal signalsequence, a central proline-rich low-complexity region, and a C-terminalGround-like (Grl) domain; GRL-17 is expressed in pharynx, rectalepithelium, amphid socket cells, larval arcade cells, and larvalhypodermis; the Grl domain is predicted to form a cysteine-crosslinkedprotein involved in intercellular signalling, and it has subtles…
WBGene00000627	col-50	T28F2.6	10.5595	4.83309	42.398	6.79506e-06	0.0062593	Class I	col-5 encodes a cuticle collagen.
WBGene00271815	K04A8.21	K04A8.21	10.5261	5.27019	59.0757	8.6461e-07	0.00115041	-
WBGene00001712	grl-3	K03B8.7	10.499	1.92727	23.5079	0.000342642	0.0411138	-	grl-3 encodes a hedgehog-like protein, with an N-terminal signalsequence, a central low-complexity region, and a C-terminal Ground-like(Grl) domain; GRL-3 is expressed in intestine, larval renal gland cells,and larval neurons; the Grl domain is predicted to form acysteine-crosslinked protein involved in intercellular signalling, andit has subtle similarity to the N-terminal Hedge domain of HEDGEH…
WBGene00000166	apt-9	W04G3.4	10.4983	3.53187	32.7263	2.7576e-05	0.0122304	-	apt-9 gene encodes an ortholog of GGA (Golgi-localizing, gamma-adaptin ear homology, ARF-binding protein), which contains a domain paralogous to the gamma-adaptin subunits of adaptor protein complexes; based on structural similarity, APT-9 may beinvolved in the formation of intracellular transport vesicles.
WBGene00004996	spp-11	T25D10.3	10.4773	1.90572	21.9721	0.000455435	0.0426981	-
WBGene00044086	clec-228	H02K04.2	10.4641	1.8928	20.4628	0.000619768	0.0446105	-
WBGene00008644	F10C2.3	F10C2.3	10.4519	1.88097	24.9043	0.000267402	0.0365858	-
WBGene00019964	R08E5.4	R08E5.4	10.4194	1.84899	24.296	0.000297539	0.0375056	Class I
WBGene00008051	lron-4	C41C4.3	10.4186	4.18609	40.1082	9.44488e-06	0.00705781	-
WBGene00006191	str-144	C09H5.5	10.4169	1.84662	23.9064	0.000318913	0.039371	-
WBGene00008714	F11F1.1	F11F1.1	10.3602	1.79116	19.0835	0.000862416	0.0498536	-
WBGene00021496	Y40C5A.3	Y40C5A.3	10.3189	4.08541	36.3383	1.67572e-05	0.0105615	-
WBGene00003664	nhr-74	C27C7.3	10.2887	1.72121	21.6876	0.00048079	0.0436171	Class I
WBGene00017960	F31F4.11	F31F4.11	10.2156	1.65019	22.0984	0.000444678	0.0426981	-
WBGene00021183	Y9C9A.16	Y9C9A.16	10.2049	1.6396	22.7147	0.000396251	0.041992	Class I
WBGene00000682	col-108	Y41D4A.2	10.1934	4.04472	33.8229	2.5167e-05	0.0121583	-
WBGene00007551	C13C4.7	C13C4.7	10.1883	1.62301	22.8161	0.000388878	0.041992	-
WBGene00001665	gpa-3	E02C12.5	10.1832	1.61847	21.7209	0.000477737	0.0436171	-	gpa-3 encodes a member of the G protein alpha subunit family of heterotrimeric GTPases that affects dauer formation, water-soluble chemoattraction and chemoaversion, and volatile chemoattraction; it is expressed in amphid and phasmid neurons and some interneurons.
WBGene00017178	atg-16.1	F02E8.5	10.1713	1.607	19.4218	0.000762603	0.0483183	-	atg-16.1 encodes a divergent ortholog of the autophagic budding yeast protein Atg16p, and of human ATG16L1 (OMIM:61767, associated with Crohn disease) and ATG16L2; ATG-16.1 is paralogous to ATG-16.2; ATG-16.1 is expressed in larval and adult intestine, renal gland cells, stomato-intestinal muscle, anal depressor muscle, and head mesodermal cell.
WBGene00016733	phat-2	C46H11.9	10.1705	3.27845	33.4398	2.38819e-05	0.0121583	-
WBGene00195656	T01H3.6	T01H3.6	10.1207	1.55763	23.4026	0.000349252	0.0411138	-
WBGene00015725	C13A2.9	C13A2.9	10.1198	3.22855	24.9056	0.000129143	0.0257747	-
WBGene00012639	fezf-1	Y38H8A.5	10.1028	1.5404	18.9119	0.000857786	0.0498536	-	The Y38H8A.5 gene encodes a homolog of the human gene ZNF195 (or p57KIP2), which when mutated leads to Beckwith-Wiedemann syndrome (OMIM:1365).
WBGene00001837	hda-4	C10E2.3	10.063	1.50116	19.9554	0.000675753	0.0453295	-	hda-4 encodes a class II histone deacetylase that contains a putative MEF-2 DNA binding domain, a nuclear localization signal domain, and a single catalytic domain and may affect locomotion, body morphology, and growth; interacts with MEF-2 in in vitro assays and is expressed in body-wall muscle, neurons, and hypodermal seam cells
WBGene00005947	srx-56	C03G6.2	10.0567	1.49504	21.9592	0.00045655	0.0426981	-
WBGene00007816	C30F2.2	C30F2.2	10.0458	1.48457	22.8964	0.000383156	0.041992	-
WBGene00007990	fipr-23	C37A5.4	10.0105	1.45042	21.1186	0.000536575	0.0445202	Class I
WBGene00011680	T10B10.3	T10B10.3	9.99608	3.12172	29.3783	4.92359e-05	0.0164143	Class I
WBGene00003634	nhr-44	T19A5.4	9.99	1.43044	20.796	0.000571525	0.0445202	-
WBGene00022426	Y104H12D.2	Y104H12D.2	9.98751	1.42784	21.9539	0.000457007	0.0426981	-
WBGene00021291	clec-121	Y25C1A.4	9.96102	3.01045	19.1338	0.000460556	0.0426981	-
WBGene00009551	mob-1	F38H4.10	9.95624	1.39773	23.2154	0.000361367	0.0416093	-	F38H4.1 encodes one of three C. elegans proteins orthologous to members of the MOB (Mps One Binder) family of proteins, a group of highly conserved proteins that function as binding partners and co-activators of NDR/LATS protein kinases; in metazoans, MOB proteins are core components of the Hippo signaling pathway that regulates cell proliferation and survival.
WBGene00015720	C13A2.3	C13A2.3	9.94159	2.99106	31.1139	3.58606e-05	0.0144477	-
WBGene00000491	che-12	B0024.8	9.91379	2.94749	26.4707	8.6199e-05	0.0206447	-	che-12 encodes a conserved protein orthologous to the mammalian protein Crescerin1 encoded by the gene FAM179B (KIAA423); CHE-12 activity is required continuously in sensory neurons for formation of distal ciliary segments and thus, for normal sensory cilium morphology and function and chemotaxis to a subset of attractants, including sodium chloride; CHE-12 contains four TOG domains whose tubulin…
WBGene00009204	F28C6.4	F28C6.4	9.86927	2.99722	25.9454	9.64354e-05	0.0217889	-
WBGene00003618	nhr-19	E02H1.7	9.8649	1.30883	20.3955	0.000618663	0.0446105	-
WBGene00016383	zgpa-1	C33H5.17	9.85588	1.30043	22.3733	0.000422277	0.0426981	-
WBGene00010614	cri-1	K07A1.7	9.83349	2.86744	29.0769	5.20872e-05	0.0164143	Class I
WBGene00020270	T05H4.7	T05H4.7	9.82328	1.26864	18.8327	0.000855095	0.0498536	-
WBGene00007796	C28D4.10	C28D4.10	9.81954	1.26573	19.4259	0.000752733	0.0482031	-
WBGene00018136	F37A4.6	F37A4.6	9.80764	2.9369	26.6032	8.39554e-05	0.0206447	-
WBGene00006180	str-131	C09H5.6	9.80587	1.25195	21.0684	0.00054184	0.0445202	-
WBGene00007598	C15A11.4	C15A11.4	9.77792	4.97956	66.0804	3.98935e-07	0.000682464	Class I
WBGene00013013	clec-145	Y48E1B.16	9.76058	1.2083	21.394	0.000508687	0.0445202	Class I
WBGene00006534	tba-8	ZK899.4	9.75663	3.57521	32.6599	2.73086e-05	0.0122304	-	tba-8 encodes a member of the alpha tubulin family with high similarity to the human tubulin alpha-6 chain; expressed in some neurons with occasional expression in the hypodermis.
WBGene00012131	T28F3.5	T28F3.5	9.71659	1.16609	20.0309	0.000665531	0.0453217	-
WBGene00001728	grl-19	R02D3.6	9.65377	4.03253	34.5639	2.20066e-05	0.0121583	-	grl-19 encodes a hedgehog-like protein, with an N-terminal signalsequence, a central low-complexity region, and a C-terminal Ground-like(Grl) domain; GRL-19 is expressed in intestine; the Grl domain ispredicted to form a cysteine-crosslinked protein involved inintercellular signalling, and it has subtle similarity to the N-terminalHedge domain of HEDGEHOG proteins.
WBGene00007515	C10C6.7	C10C6.7	9.62321	1.0758	20.7363	0.000578276	0.0445202	-
WBGene00008908	F17B5.4	F17B5.4	9.61643	2.73335	20.8711	0.000305913	0.0381595	-
WBGene00017976	F32B5.2	F32B5.2	9.6107	1.06324	20.5487	0.000600112	0.0446105	-
WBGene00000614	col-37	ZK863.2	9.589	7.56951	74.3093	1.90858e-07	0.0005248	Class I	col-37 encodes a cuticle collagen.
WBGene00019178	scl-12	H10D18.2	9.57952	2.67201	27.4064	7.16815e-05	0.0195088	Class I	scl-12 encodes a predicted extracellular protein that is a member of the C. elegans family of SCP/TAPS domain-containing proteins.
WBGene00009339	F32G8.3	F32G8.3	9.57536	1.02958	22.0824	0.00044603	0.0426981	Class I
WBGene00012176	W01C9.2	W01C9.2	9.57223	3.37442	31.0622	3.61946e-05	0.0144477	Class I
WBGene00014184	ZK1025.4	ZK1025.4	9.54837	2.58338	17.8599	0.000628269	0.0447828	-
WBGene00008513	F02A9.1	F02A9.1	9.52343	0.979605	20.9377	0.000555858	0.0445202	-
WBGene00010224	F58A3.4	F58A3.4	9.47729	2.51271	24.6081	0.00012604	0.0257747	Class I
WBGene00008853	clec-101	F15D3.2	9.46714	3.28767	30.0554	4.3445e-05	0.0162546	-
WBGene00001762	gst-14	F37B1.3	9.38354	0.845819	18.7568	0.00086503	0.0498536	-
WBGene00077698	lurp-4	C34B4.7	9.29709	2.35141	17.74	0.000647312	0.0450672	-
WBGene00008953	F19C6.4	F19C6.4	9.25305	0.721091	20.7043	0.000581936	0.0445202	-	F19C6.4 encodes a neprilysin; neprilysins are thermolysin-like zinc metallopeptidases, found on the outer surface of animal cells, that negatively regulate small signalling peptides (e.g., enkephalin, tachykinin, insulin, and natriuretic peptides) by cleaving them; F19C6.4 has no clear orthologs in other organisms.
WBGene00019179	scl-13	H10D18.4	9.24477	2.38595	23.9699	0.000144165	0.0274027	-	scl-13 encodes a predicted extracellular protein that is a member of the C. elegans family of SCP/TAPS domain-containing proteins.
WBGene00011545	T06G6.3	T06G6.3	9.23723	2.29256	17.1632	0.000748534	0.0482031	-
WBGene00017794	mltn-13	F25F6.1	9.23263	2.33026	21.7764	0.00023283	0.0331291	-
WBGene00021051	W05H9.4	W05H9.4	9.19903	2.29744	19.3069	0.000419654	0.0426981	-
WBGene00044379	F40H7.12	F40H7.12	9.19401	0.665157	19.7974	0.000697716	0.0460112	-
WBGene00015238	B0511.13	B0511.13	9.05719	2.1145	19.6472	0.000381558	0.041992	-
WBGene00021687	Y48G8AL.7	Y48G8AL.7	9.0276	0.506356	21.0353	0.000545353	0.0445202	-
WBGene00008791	F14D7.4	F14D7.4	8.98597	0.46725	20.0305	0.000665593	0.0453217	-
WBGene00009823	gadr-6	F47G4.2	8.94287	2.07405	19.0265	0.000443235	0.0426981	-
WBGene00002142	inx-20	T23H4.1	8.89778	2.73646	17.5035	0.000686826	0.045693	-
WBGene00000560	cnc-6	Y46E12A.1	8.87065	0.359017	21.5769	0.000491093	0.0442168	-	cnc-6 encodes one of eleven C. elegans caenacin peptides; cnc-6 expression is strongly induced after infection by the fungus Drechmeria coniospora, suggesting that it functions as a secreted antimicrobial peptide in the innate immune response.
WBGene00000295	cat-1	W01C8.6	8.85939	1.90192	19.8958	0.000359613	0.0416093	-	cat-1 encodes a synaptic vesicular monoamine transporter required for the presence of dopamine and serotonin in nerve terminals, for the normal slowing of worms on a bacterial lawn (versus clean agar), for faster pharyngeal pumping on food, and for a normally (high) rate of egg-laying.
WBGene00001949	hlh-2	M05B5.5	8.83937	1.88263	18.1151	0.000555168	0.0445202	-	hlh-2 encodes a Class I basic helix-loop-helix (bHLH) transcription factor that is the C. elegans ortholog of the mammalian E and Drosophila Daughterless transcriptional activators; HLH-2 activity is required for cell fate specifications occuring during embryonic and larval development that affect such processes as gonadogenesis, male tail formation, and programmed cell death; HLH-2 has been show…
WBGene00077704	F12A10.9	F12A10.9	8.82735	0.317452	20.6544	0.000587697	0.0445202	-
WBGene00194768	Y50E8A.19	Y50E8A.19	8.80928	1.94336	17.8852	0.000588202	0.0445202	-
WBGene00009162	F26E4.7	F26E4.7	8.78509	4.04125	40.2318	8.07827e-06	0.00663186	-	The F26E4.7 gene encodes a homolog of human BIGH3, which when mutated leads to Groenouw granular dystrophy, type 1 (OMIM:1222).
WBGene00284845	Y71F9AR.10	Y71F9AR.10	8.76072	1.8961	17.9827	0.000573923	0.0445202	-
WBGene00000628	col-51	T28F2.8	8.74946	5.84546	49.7981	2.54928e-06	0.00305276	-	col-51 encodes a cuticle collagen.
WBGene00021629	scpl-3	Y47D9A.2	8.74403	4.10726	38.8105	1.00194e-05	0.00705781	-	scpl-3 encodes two phosphatase isoforms that are members of the CTDSPL2 subfamily of protein phosphatases that has orthologs in most eukaryotes with the notable exception of Drosophilid insects and most fungi; by homology to human CTDSPL2, SCPL-3 is predicted to regulate transcription via dephosphorylation of residues in the RNA polymerase II C-terminal domain, and also dephosphorylation of resid…
WBGene00011305	R186.1	R186.1	8.72545	1.78888	21.2736	0.000260939	0.0363343	Class I
WBGene00045398	Y71F9AM.8	Y71F9AM.8	8.71588	0.213379	19.5929	0.000727392	0.0473398	-
WBGene00000995	die-1	C18D1.1	8.70534	2.94479	21.95	0.00022709	0.0329413	-	die-1 encodes a C2H2 zinc finger protein containing four fingers, homologous to CG18265-PA in Drosophila; DIE-1 is autonomously required in the posterior dorsal hypodermis for intercalation, for morphogenesis in other embryonic tissues, and for normal postembryonic growth and vulval development.
WBGene00002042	hus-1	H26D21.1	8.70498	1.86	20.7357	0.000295299	0.0375056	-	hus-1 encodes the C. elegans ortholog of the Schizosaccharomyces pombe Hus1 DNA damage checkpoint protein; in C. elegans, hus-1 activity is required for DNA damage-induced cell cycle arrest and apoptosis, telomere maintenance, and hence, genome stability and development; specifically, hus-1 is required for the CEP-1/p53-dependent increase in germline egl-1 expression following irradiation; a HUS-…
WBGene00007869	C32H11.6	C32H11.6	8.67358	2.48262	20.8308	0.000288875	0.0375056	-
WBGene00000019	abt-1	C24F3.5	8.67354	1.71916	17.7023	0.000616065	0.0446105	-	abt-1 encodes a predicted ATP-binding cassette (ABC) transporter that is a member of the ABCA subfamily of transport proteins; ABT-1 is predicted to function as a transmembrane protein that couples energy to transport of various molecules across membranes; abt-1 is required for efficient RNA interference in the germline.
WBGene00013128	dxbp-1	Y52B11A.9	8.55645	1.6233	19.499	0.000395359	0.041992	-
WBGene00022504	mam-1	ZC13.3	8.55432	2.90352	18.2412	0.000571764	0.0445202	-
WBGene00003092	lys-3	Y22F5A.6	8.51597	5.07167	29.8805	4.97825e-05	0.0164143	-	lys-3 encodes one of a family of ten C. elegans lysozyme genes that are homologous to lysozymes in the amoeboid protozoan Entamoeba histolytica; lys-3 expression is upregulated in response to stress; lys-3 activity is required for the stress response to copper ion, and in response to copper ion stress, lys-3 expression is upregulated in a kgb-1-dependent manner.
WBGene00018976	daam-1	F56E10.2	8.47961	1.5485	19.6207	0.000383987	0.041992	-	daam-1 encodes an ortholog of Drosophila DAAM and human DAAM1 (OMIM:66626); DAAM-1 enables Wnt-directed planar cell polarity; DAAM-1 is required for the fully asymmetrical division of B.a versus B.p cells, though this requirement is quantitatively weak.
WBGene00022824	ZK813.5	ZK813.5	8.47853	3.21947	26.8982	7.91923e-05	0.0206158	-
WBGene00003654	nhr-64	C45E1.1	8.47409	1.58897	18.1917	0.000544619	0.0445202	-	nhr-64 encodes a conserved nuclear receptor that is a member of the NR2 subfamily of nuclear receptors that contains Drosophila and human HNF4 (OMIM:6281, mutations in human HNF4A are associated with Type I MODY (maturity-onset diabetes of the young)); by homology, NHR-64 is predicted to function as a transcription factor that may activate or repress transcription in response to a hormonal signal…
WBGene00001935	his-61	F55G1.10	8.46665	1.58184	18.219	0.000540927	0.0445202	-	his-61 encodes an H2A histone.
WBGene00017509	F16B4.7	F16B4.7	8.41801	1.5344	18.0147	0.000569321	0.0445202	Class I
WBGene00077457	Y39B6A.49	Y39B6A.49	8.32236	-0.14964	19.2643	0.000778209	0.0490476	-
WBGene00019849	oac-40	R03H4.1	8.30154	2.16323	17.1338	0.000712595	0.0466302	-
WBGene00013573	Y75B12B.11	Y75B12B.11	8.28077	1.40105	18.9304	0.000453746	0.0426981	-
WBGene00000803	csb-1	F53H4.1	8.24246	2.03794	16.9407	0.000749182	0.0482031	-	csb-1 encodes an ortholog to human CSB/ERCC6; CSB-1 contains a SNF2-like ATPase domain, similar to human CSB, which is mostly deleted in the functional null allele, ok2335; CSB-1 functions in the transcription coupled repair (TCR) pathway of nucleotide excision repair (NER), and is essential for somatic cells to overcome the deleterious effects of UV irradiation; csb-1 is not essential in germ ce…
WBGene00009381	F34H10.4	F34H10.4	8.23607	2.15134	18.8433	0.000463528	0.0426981	-
WBGene00002119	ins-36	Y53H1A.4	8.22665	-0.23901	21.0572	0.000543032	0.0445202	-	ins-36 encodes an insulin-like peptide.
WBGene00016087	C25A11.2	C25A11.2	8.21894	2.00119	19.1648	0.000428578	0.0426981	-
WBGene00017695	fip-1	F22B7.4	8.17843	-0.281223	20.4415	0.000613018	0.0446105	-
WBGene00000737	col-164	T21D9.1	8.16513	4.22097	29.881	4.97781e-05	0.0164143	-
WBGene00001734	grl-25	ZK643.8	8.15943	7.84442	29.2786	5.55408e-05	0.0170539	-	grl-25 encodes a putatively hedgehog-like protein, with an N-terminalsignal sequence and an extended glycine-rich low-complexity region;GRL-25 is expressed in intestine and the nervous system.
WBGene00044201	H39E23.3	H39E23.3	8.14955	4.25159	23.9608	0.000156898	0.0285362	Class I
WBGene00000622	col-45	F53G12.7	8.06088	7.51167	26.0543	0.000102563	0.022364	-	col-45 encodes a cuticle collagen.
WBGene00202498	Y60C6A.2	Y60C6A.2	8.05651	1.13882	18.5085	0.00050336	0.0445202	-
WBGene00020823	T26A5.8	T26A5.8	8.03509	1.11799	18.8988	0.000457266	0.0426981	-
WBGene00008204	C49C3.15	C49C3.15	8.01626	1.17386	17.3333	0.000676914	0.0453295	-
WBGene00021066	W06H8.2	W06H8.2	8.01321	3.45143	22.1525	0.000225095	0.0329413	-
WBGene00008303	C54D10.9	C54D10.9	8.00392	2.38232	19.5994	0.000385952	0.041992	-
WBGene00001729	grl-20	C23H5.9	7.99788	8.17327	28.8689	5.98891e-05	0.017492	-	grl-2 encodes a hedgehog-like protein, with an N-terminal signalsequence, a central low-complexity region, and a C-terminal Ground-like(Grl) domain; the Grl domain is predicted to form a cysteine-crosslinkedprotein involved in intercellular signalling, and it has subtlesimilarity to the N-terminal Hedge domain of HEDGEHOG proteins.
WBGene00014216	ZK1086.2	ZK1086.2	7.9362	1.72442	16.4874	0.000843631	0.0498536	-
WBGene00018318	F41H10.5	F41H10.5	7.90246	0.990251	16.4813	0.00084499	0.0498536	-
WBGene00002299	let-23	ZK1067.1	7.87079	2.78934	17.6784	0.000641155	0.0450672	-	let-23 encodes an EGF-receptor-family transmembrane tyrosine kinase that affects viability, inductive signaling during development of the vulva, male spicule formation, posterior development of the epidermis, ovulation and stress induced sleep; let-23 is genetically upstream of the let-6/RAS pathway with respect to viability and vulval development, is upstream of phosopholipase C gamma with respe…
WBGene00013135	rga-2	Y53C10A.4	7.85553	2.8642	21.8677	0.000228103	0.0329413	-
WBGene00004883	smg-5	W02D3.8	7.83735	0.97395	17.3295	0.000677576	0.0453295	-	smg-5 encodes a novel protein that contains two N-terminal tetratricopeptide (TPR) repeats and a C-terminal PINc domain found in nucleotide-binding proteins; SMG-5 is a component of the nonsense-mediated mRNA decay (NMD) pathway and likely functions in regulation of dephosphorylation of SMG-2, the C. elegans UPF1 ortholog, an ATPase and RNA helicase required for NMD in worms, yeast, and mammals; …
WBGene00011484	T05E11.8	T05E11.8	7.80644	0.898901	16.3759	0.000868877	0.0498536	-
WBGene00010269	F58G1.7	F58G1.7	7.80041	0.985154	16.7143	0.000794781	0.0495114	-
WBGene00003003	lin-14	T25C12.1	7.62979	0.71239	18.0039	0.00057087	0.0445202	-	lin-14 encodes a novel protein whose activity is required for specifying the division timings of a specific group of cells during postembryonic development; lin-14 loss-of-function mutations result in the premature appearance of later larval lineages, while gain-of-function mutations result in reiteration of L1 larval stages lineages; in addition, lin-14 acts as a positive regulator of AVM, PVM, …
WBGene00008626	nlp-79	F09E8.8	7.61359	-0.783859	20.076	0.000659523	0.0453217	Class I
WBGene00008735	F13D2.1	F13D2.1	7.61231	3.57735	20.3414	0.000346875	0.0411138	-
WBGene00086560	ZK355.8	ZK355.8	7.61153	0.75811	16.5414	0.000831694	0.0498536	-
WBGene00008743	F13D12.9	F13D12.9	7.54056	2.94649	19.5898	0.000386841	0.041992	-
WBGene00006486	zipt-16	T11F9.2	7.52342	3.73307	22.3194	0.000220098	0.0329413	-
WBGene00220000	K02F2.11	K02F2.11	7.4849	-0.895404	21.1972	0.000528438	0.0445202	-
WBGene00016580	ppm-1.H	C42C1.2	7.47412	0.564888	17.396	0.000666105	0.0453217	-
WBGene00198541	T01H3.8	T01H3.8	7.44012	-0.932745	20.8424	0.000566341	0.0445202	-
WBGene00023418	R06F6.12	R06F6.12	7.4357	0.619636	16.4559	0.000850681	0.0498536	-
WBGene00007837	fbxa-167	C31C9.3	7.42922	3.4114	21.1451	0.000271911	0.0365858	-	This gene encodes a protein containing an F-box, a motif predicted to mediate protein-protein interactions either with homologs of yeast Skp-1p or with other proteins; this gene's encoded protein also contains an FTH/DUF38 motif, which may also mediate protein-protein interaction.
WBGene00000620	col-43	ZC513.8	7.40655	9.98962	43.8884	5.52289e-06	0.00551138	-	col-43 encodes a collagen that is individually dispensable for viability and gross morphology in mass RNAi screens.
WBGene00016443	C35D10.6	C35D10.6	7.40527	1.77878	17.6637	0.000622125	0.0446105	-
WBGene00000648	col-72	W09G10.1	7.34299	4.85737	22.2678	0.000225167	0.0329413	-
WBGene00001722	grl-13	F32D1.4	7.25455	3.55428	16.8447	0.00081202	0.0498536	-	grl-13 encodes a hedgehog-like protein, with an N-terminal signalsequence, a central low-complexity region, and a C-terminal Ground-like(Grl) domain; GRL-13 is expressed in larval arcade cells; the Grl domainis predicted to form a cysteine-crosslinked protein involved inintercellular signalling, and it has subtle similarity to the N-terminalHedge domain of HEDGEHOG proteins.
WBGene00010985	R03A10.5	R03A10.5	7.24356	3.13145	19.2422	0.000420611	0.0426981	-
WBGene00018261	cyp-33C5	F41B5.3	7.20814	2.70462	20.818	0.000289732	0.0375056	-
WBGene00000676	col-102	C18H7.3	7.19352	8.81513	27.0492	8.44489e-05	0.0206447	-	col-12 encodes a cuticle collagen.
WBGene00000621	col-44	F54B11.2	7.16615	8.74157	33.7715	2.53827e-05	0.0121583	-	col-44 encodes a cuticle collagen.
WBGene00013606	cand-1	Y102A5A.1	7.08313	2.8674	21.8635	0.00022832	0.0329413	-	cand-1 encodes the ortholog of the human and metazoan CAND1 (cullin-associated and neddylation-dissociated) protein which contains multiple HEAT repeats and binds to the cullin-Rbx1 dimeric complex; cand-1 can physically bind all six cullins in C. elegans and negatively regulates the neddylation of CUL-2 and CUL-4, suggesting that CAND-1 promotes cullin stability, however cullin-dependent cellula…
WBGene00044617	bus-1	R03H4.6	7.05101	3.74733	23.4391	0.000161481	0.0288617	-	bus-1 encodes an integral membrane O-acyltransferase; bus-1 mutants are resistant to colonization by Microbacterium nematophilum; a bus-1::GFP reporter fusion is expressed in rectal cells from late embryogenesis through adulthood with some adjacent neurons as well as two head neurons, probably amphidial, also showing expression.
WBGene00007603	C15C6.4	C15C6.4	6.84871	-0.0177217	16.699	0.000797971	0.0495114	-	C15C6.4 encodes an ortholog of Pop4 (Rpp29), a protein subunit of theendoribonuclease RNAse P, which cleaves tRNA precursors to producetheir mature 5' end; C15C6.4 is evolutionarily ubiquitous amongeukaryotes.
WBGene00044547	C13A2.12	C13A2.12	6.57016	7.84613	37.2006	1.4644e-05	0.00974233	-
WBGene00000617	col-40	T13B5.4	6.46756	8.77015	27.0265	8.48194e-05	0.0206447	-	col-4 encodes a cuticle collagen protein that belongs to the col-6 cuticle collagen family; col-4 transcript is present in L1 larvae and at the L2d-dauer molt.
WBGene00000660	col-85	T21B4.2	6.41367	7.80182	22.599	0.00020953	0.0329413	Class I
WBGene00000731	col-158	D2023.7	6.16822	10.121	30.469	4.47935e-05	0.0162546	-
WBGene00000613	col-36	C27H5.5	6.10808	9.64585	40.9896	8.30713e-06	0.00663186	-	col-36 encodes a collagen protein; expressed during the L1 to L2 and L2 to dauer larval stage molts.
WBGene00000659	col-84	K12D12.3	6.07184	7.19363	25.0388	0.000125695	0.0257747	-	col-84 encodes a nematode cuticular collagen; RNAi experiments that target col-84 (as well as neighboring genes) result in defects in embryonic and larval development, body morphology, and reproduction.
WBGene00001732	grl-23	E02A10.2	5.7075	6.78493	16.9338	0.000793663	0.0495114	-	grl-23 encodes a hedgehog-like protein, with (from N- to C-terminus) asignal sequence, a glycine-rich low-complexity region, a Ground-like(Grl) domain, and an acid-rich low-complexity region; the Grl domain ispredicted to form a cysteine-crosslinked protein involved inintercellular signalling, and it has subtle similarity to the N-terminalHedge domain of HEDGEHOG proteins.
WBGene00001340	etr-1	T01D1.2	5.47792	3.82811	16.6114	0.000822869	0.0498536	-	etr-1 encodes a muscle-specific ELAV-type RNA-binding protein, whose homologs include Drosophila ELAV and human CUG-BINDING PROTEIN (CUGBP1; OMIM:6174); etr-1 function is required for embryonic muscle development, which suggests that ETR-1's homology to CUG-BP (implicated in myotonic dystrophy) might reflect conserved roles in development.
WBGene00000593	col-2	W01B6.7	5.23153	8.59054	31.081	4.0194e-05	0.0155266	Class I	col-2 encodes a member of the collagen superfamily containing collagen triple helix repeats (2 copies); expression peaks during the molt that separates the L2 larval and dauer stages as the dauer cuticle is being formed, and mRNA is expressed at low levels in post-dauer L4 larvae and in adult animals.
WBGene00000756	col-183	F02D10.1	4.64353	7.86208	16.7276	0.000836861	0.0498536	Class I
WBGene00001752	gst-4	K08F4.7	3.12044	8.21518	70.4487	2.19123e-07	0.0005248	Class I	gst-4 encodes a putative glutathione-requiring prostaglandin D synthase;gst-4 is required for sperm to normally migrate towards a PUFA-basedsignal exuded by oocytes; gst-4(RNAi) hermaphrodites are infertile, boththrough aberrant loss of their own sperm and through failure of males toeffectively inseminate them; in mammalian eicosanoid signalling,prostaglandin D synthase is required for the conver…
WBGene00001753	gst-5	R03D7.6	1.45241	8.72064	17.5479	0.000640733	0.0450672	Class I	gst-5 encodes a glutathione-S-transferase that inhibits CEP-1- and HUS-1-dependent germline apoptosis, as do BMK-1, RAD-5, and RAD-51.
WBGene00004412	rpl-1	Y71F9AL.13	-1.22765	8.29163	16.4203	0.000858716	0.0498536	-	rpl-1 encodes a large ribosomal subunit L1a protein; by homology, RPL-1 is predicted to function in protein biosynthesis; in C. elegans, RPL-1 activity is essential for embryonic development.
WBGene00004492	rps-23	F28D1.7	-1.39122	8.3185	19.3833	0.000406518	0.0426981	-	rps-23 encodes a small ribosomal subunit S23 protein; by homology, RPS-23 is predicted to function in protein biosynthesis; in C. elegans, RPS-23 activity is required for germline development, vulval morphogenesis, and the overall health of the animal.
WBGene00004446	rpl-32	T24B8.1	-1.47577	7.89222	17.5289	0.000643855	0.0450672	-	rpl-32 encodes a large ribosomal subunit L32 protein.
WBGene00006917	vha-8	C17H12.14	-1.52592	7.11836	16.3921	0.000865153	0.0498536	Class II	vha-8 encodes an ortholog of subunit E of the cytoplasmic (V1) domain ofvacuolar proton-translocating ATPase (V-ATPase); VHA-8 is a predictedcytosolic stator (stalk) component; VHA-8 is required for embryonic andlarval viability, for ovulation, and for receptor-mediated endocytosisof yolk protein; VHA-8 is highly expressed in the cytoplasm of excretorycanals throughout development, and in the sta…
WBGene00012615	dct-16	Y38H6C.1	-1.69608	10.2968	19.8363	0.000390059	0.041992	-
WBGene00023068	rpl-41.2	F54D7.7	-1.77544	6.62441	16.3706	0.000870097	0.0498536	-
WBGene00000067	act-5	T25C8.2	-1.81576	6.81273	18.1363	0.000552223	0.0445202	Class II	act-5 encodes an ortholog of human cytoplasmic actin; act-5 is required for formation of the terminal web and microvilli on the apical surface of intestinal cells; act-5 also plays a role in mediating non-lytic exit of intracellular parasites from the intestine; act-5 is expressed only in intestinal cells and in the excretory cell; in the intestine, ACT-5 localizes to microvilli and the terminal …
WBGene00019061	F58F12.1	F58F12.1	-1.86996	6.52711	17.8655	0.000591125	0.0445202	-	F58F12.1 encodes the delta subunit of the soluble, catalytic F1 portion of ATP synthase (mitochondrial respiratory chain [MRC] complex V); RNAi experiments indicate that F58F12.1 activity is essential for embryonic and larval development, as well as for reproduction and normal rates of growth and development.
WBGene00010961	nduo-2	MTCE.16	-1.93221	10.5971	20.3001	0.000350197	0.0411138	-	The nduo-2 gene resides on the mitochondrial chromosome, and encodes the protein NADH-ubiquinone oxidoreductase chain 2; this is the C. elegans homolog of the core MT-ND2 subunit of mitochondrial NADH:ubiquinone oxidoreductase (Complex I); the sequence of C. elegans NDUO-2, like other bilaterian ND2 sequences, is truncated at its N-terminus when compared to other organisms.
WBGene00010957	nduo-6	MTCE.3	-2.0286	15.3267	18.4336	0.000545438	0.0445202	-	The nduo-6 gene resides on the mitochondrial chromosome, and encodes the protein NADH-ubiquinone oxidoreductase chain 6; this is the C. elegans homolog of the core MT-ND6 of mitochondrial NADH:ubiquinone oxidoreductase (Complex I).
WBGene00010966	nduo-3	MTCE.34	-2.04801	9.22068	19.2314	0.000449958	0.0426981	-	The nduo-3 gene resides on the mitochondrial chromosome, and encodes the protein NADH-ubiquinone oxidoreductase chain 3; this is the C. elegans homolog of the core MT-ND3 of mitochondrial NADH:ubiquinone oxidoreductase (Complex I).
WBGene00045399	Y47G6A.33	Y47G6A.33	-2.16686	8.39976	26.5366	9.32867e-05	0.0217889	-
WBGene00007112	B0035.13	B0035.13	-2.30469	8.94509	21.0615	0.000294321	0.0375056	Class II
WBGene00044638	F23A7.8	F23A7.8	-2.33954	6.02135	19.1386	0.000431314	0.0426981	Class II
WBGene00009069	F23A7.4	F23A7.4	-2.3977	6.19823	22.9261	0.000180467	0.0314691	Class II
WBGene00194674	F23D12.11	F23D12.11	-2.42757	6.8393	23.9492	0.000157277	0.0285362	-
WBGene00003474	mtl-2	T08G5.10	-3.4024	5.64861	28.5404	5.88279e-05	0.017492	Class II	mtl-2 encodes one of two C. elegans metallothioneins, small, cysteine-rich, metal-binding proteins; MTL-2 functions in metal detoxification and homeostasis and stress adaptation; in addition, mtl-2 plays a role in regulating growth and fertility; mtl-2 expression is induced in larval and adult intestinal cells following exposure to cadmium or heat shock; MTL-2 intestinal expression is dependent u…

## Sheet: hypodermis
Differentially expressed genes indentified in the hypodermis (FDR<0.05).
Wormbase Gene ID	Public name	Sequence name	logFC	logCPM	F	PValue	FDR	DAF-16 target	Description
WBGene00000612	col-35	C15A11.1	10.9586	2.11746	47.6435	6.32978e-05	0.0161298	-	col-35 encodes a collagen that is individually dispensable for viability and gross morphology in mass RNAi screens; the amino- and carboxyl-terminal cysteine-rich regions of COL-35 are most closely related to those of COL-8, COL-19, and COL-39.
WBGene00000593	col-2	W01B6.7	10.0094	4.69843	159.558	9.48991e-09	0.000136636	Class I	col-2 encodes a member of the collagen superfamily containing collagen triple helix repeats (2 copies); expression peaks during the molt that separates the L2 larval and dauer stages as the dauer cuticle is being formed, and mRNA is expressed at low levels in post-dauer L4 larvae and in adult animals.
WBGene00000660	col-85	T21B4.2	9.74464	3.08963	58.0073	3.4745e-06	0.00357328	Class I
WBGene00000676	col-102	C18H7.3	9.67332	4.91334	106.887	1.06298e-07	0.000382618	-	col-12 encodes a cuticle collagen.
WBGene00000756	col-183	F02D10.1	9.26142	3.42544	43.4028	1.62146e-05	0.00746354	Class I
WBGene00000617	col-40	T13B5.4	8.95462	5.24073	107.728	1.01478e-07	0.000382618	-	col-4 encodes a cuticle collagen protein that belongs to the col-6 cuticle collagen family; col-4 transcript is present in L1 larvae and at the L2d-dauer molt.
WBGene00013905	ugt-4	ZC455.5	8.83274	0.0714604	46.2804	7.09093e-05	0.0170159	-
WBGene00012925	wht-8	Y47D3A.11	8.77578	0.0190068	33.5955	0.000239769	0.0273984	-
WBGene00017055	D2062.1	D2062.1	8.54409	-0.194215	36.9476	0.000168171	0.0259606	-
WBGene00044777	T02B11.9	T02B11.9	8.51963	-0.216841	35.1217	0.000203316	0.0263464	-
WBGene00015106	B0280.11	B0280.11	8.50631	-0.231136	38.8547	0.000139045	0.0244142	-
WBGene00007245	C01G12.5	C01G12.5	8.48522	-0.248899	34.0055	0.000229244	0.0272664	-
WBGene00008757	F13E9.8	F13E9.8	8.27542	-0.440359	36.5865	0.000174493	0.0259606	-
WBGene00020659	T21G5.1	T21G5.1	8.12233	0.794818	54.8983	4.68569e-06	0.00421653	-
WBGene00016753	oac-9	C48E7.8	8.04569	-0.64521	29.1458	0.000402397	0.0349019	-
WBGene00011360	lgc-18	T01H10.7	7.91724	-0.759053	31.6601	0.000298185	0.0296088	-
WBGene00020042	R13A1.3	R13A1.3	7.91372	-0.763114	32.0292	0.000285809	0.0287767	-
WBGene00012788	Y43D4A.2	Y43D4A.2	7.86331	-0.806875	34.7209	0.000212195	0.0263464	-
WBGene00018618	F48G7.7	F48G7.7	7.85753	-0.812935	33.7213	0.000236478	0.0272664	-
WBGene00018127	F36H12.14	F36H12.14	7.80367	0.457982	44.3562	1.44913e-05	0.00746354	-
WBGene00016413	C34F11.1	C34F11.1	7.71205	-0.938486	32.5465	0.0002695	0.028323	-
WBGene00012784	Y43C5A.4	Y43C5A.4	7.57506	-1.05699	30.1317	0.000356939	0.0321201	-
WBGene00000659	col-84	K12D12.3	7.3989	3.83187	66.5798	1.62411e-06	0.00283674	-	col-84 encodes a nematode cuticular collagen; RNAi experiments that target col-84 (as well as neighboring genes) result in defects in embryonic and larval development, body morphology, and reproduction.
WBGene00001718	grl-9	ZC487.4	7.05599	3.5628	37.804	3.27062e-05	0.0115771	-	grl-9 encodes a hedgehog-like protein, with an N-terminal signalsequence, a central proline-rich low-complexity region, and a C-terminalGround-like (Grl) domain; the Grl domain is predicted to form acysteine-crosslinked protein involved in intercellular signalling, andit has subtle similarity to the N-terminal Hedge domain of HEDGEHOGproteins.
WBGene00008185	best-10	C49A1.2	7.03931	-0.218947	33.5597	5.88171e-05	0.0156824	-
WBGene00012727	Y39G8B.7	Y39G8B.7	6.87638	-0.340359	27.4606	0.00015173	0.025186	Class I
WBGene00019912	R06B10.1	R06B10.1	6.83332	-0.441283	28.8047	0.000121649	0.0227468	-
WBGene00000851	cut-1	C47G2.1	6.81399	3.00643	34.8918	4.86432e-05	0.0145744	-	cut-1 encodes a component of cuticlin, an insoluble residue of the nematode cuticle required for alae formation and radial shrinking during dauer differentiation; expressed specifically in the cuticle of dauer larvae and is secreted by the seam cells.
WBGene00013085	mpz-6	Y51B9A.3	6.68675	0.152522	34.6135	5.05891e-05	0.0145744	-
WBGene00009446	F35H8.1	F35H8.1	6.53978	-0.703984	27.6624	0.000146708	0.0251464	-
WBGene00010486	K01H12.4	K01H12.4	6.44161	2.43658	45.0128	1.34272e-05	0.00746354	-
WBGene00020864	oac-50	T27E4.6	6.37615	-0.231275	25.9771	0.000195389	0.0263464	-
WBGene00000614	col-37	ZK863.2	6.26816	3.92638	48.3065	9.27632e-06	0.00667802	Class I	col-37 encodes a cuticle collagen.
WBGene00271815	K04A8.21	K04A8.21	6.26768	3.40115	20.3394	0.000565126	0.041303	-
WBGene00011601	zim-3	T07G12.11	6.23611	0.823794	31.3932	8.10907e-05	0.0182429	-	zim-3 encodes a protein with two C-terminal noncanonical C2H2zinc-fingers whose paralogs include HIM-8, ZIM-1/-2, and C2F5.12; ZIM-3is specifically required for homolog pairing, synapsis, and segregationof chromosomes I and IV during meiosis; zim-3(tm233) oocytes endingprophase have ~4 bivalents and ~4 univalents, the latter of which areconsistently chromosomes I and IV; ZIM-3 associates with the…
WBGene00020416	T10E9.6	T10E9.6	6.18411	-0.314385	26.1793	0.00018866	0.0263464	-
WBGene00001732	grl-23	E02A10.2	6.11941	2.93083	46.0842	1.18779e-05	0.00743558	-	grl-23 encodes a hedgehog-like protein, with (from N- to C-terminus) asignal sequence, a glycine-rich low-complexity region, a Ground-like(Grl) domain, and an acid-rich low-complexity region; the Grl domain ispredicted to form a cysteine-crosslinked protein involved inintercellular signalling, and it has subtle similarity to the N-terminalHedge domain of HEDGEHOG proteins.
WBGene00001734	grl-25	ZK643.8	6.02319	4.35316	35.7312	4.32766e-05	0.0140662	-	grl-25 encodes a putatively hedgehog-like protein, with an N-terminalsignal sequence and an extended glycine-rich low-complexity region;GRL-25 is expressed in intestine and the nervous system.
WBGene00044547	C13A2.12	C13A2.12	5.69248	5.15321	35.6173	4.39631e-05	0.0140662	-
WBGene00001729	grl-20	C23H5.9	5.42407	5.56502	58.157	3.42599e-06	0.00357328	-	grl-2 encodes a hedgehog-like protein, with an N-terminal signalsequence, a central low-complexity region, and a C-terminal Ground-like(Grl) domain; the Grl domain is predicted to form a cysteine-crosslinkedprotein involved in intercellular signalling, and it has subtlesimilarity to the N-terminal Hedge domain of HEDGEHOG proteins.
WBGene00000731	col-158	D2023.7	5.21253	6.97096	28.4307	0.000129267	0.0235593	-
WBGene00011873	T20G5.12	T20G5.12	4.66056	1.00428	20.9563	0.000498695	0.0390229	-
WBGene00014047	clec-61	ZK666.7	3.94854	5.30594	24.2467	0.000265846	0.0281445	-
WBGene00000620	col-43	ZC513.8	3.4437	7.04103	29.3594	0.000111284	0.0213636	-	col-43 encodes a collagen that is individually dispensable for viability and gross morphology in mass RNAi screens.
WBGene00003473	mtl-1	K11G9.6	3.41561	4.39886	78.0991	6.59898e-07	0.00158353	Class I	mtl-1 encodes one of two C. elegans metallothioneins, small, cysteine-rich, metal-binding proteins; MTL-1 functions in metal detoxification and homeostasis and in stress adaptation; in addition, mtl-1 plays a role in regulating growth and fertility; mtl-1 is constitutively expressed in the terminal bulb of the pharynx and expression is induced in larval intestinal cells following exposure to cadm…
WBGene00016052	dod-3	C24B9.9	3.10316	3.46183	21.8347	0.000419064	0.0357022	Class I
WBGene00016399	C34D4.3	C34D4.3	3.02097	3.18151	22.3944	0.000375978	0.0334156	-
WBGene00008063	C41G7.6	C41G7.6	2.82005	2.01444	23.8977	0.000283395	0.0287767	-
WBGene00021017	cil-7	W03G9.7	2.80805	2.52562	22.9563	0.000337788	0.0309331	-
WBGene00008905	F17B5.1	F17B5.1	2.78103	4.60476	43.6539	1.57387e-05	0.00746354	Class I
WBGene00119204	ZC116.5	ZC116.5	2.77028	2.84191	23.212	0.000321907	0.029902	-
WBGene00014173	ZK970.7	ZK970.7	2.74277	4.43888	25.5262	0.000211419	0.0263464	-	ZK97.7 encodes, along with C6A8.3, one of two C. elegans proteins with similarity to the Onchocerca volvulus Ov17 hypodermal antigen; ZK97.7 expression increases in lin-35; slr-2 doubly mutant animals and in response to stressors such as ionizing radiation and bacterial infection.
WBGene00020713	T23B3.5	T23B3.5	2.68574	2.6652	24.4955	0.000254104	0.0275082	-
WBGene00012883	Y45F10D.2	Y45F10D.2	2.62908	5.78627	29.982	0.000100841	0.021032	-
WBGene00020084	R105.1	R105.1	2.61645	3.73193	31.8586	7.55842e-05	0.0178404	-
WBGene00011508	T05H10.3	T05H10.3	2.59213	4.84079	21.8844	0.000415016	0.0356209	-
WBGene00008541	F07A5.2	F07A5.2	2.55106	4.15598	20.4853	0.00054854	0.0409216	-
WBGene00001500	ftn-1	C54F6.14	2.53913	4.48272	23.3964	0.000310988	0.0297013	Class I	ftn-1 encodes one of two C. elegans ferritin heavy chain homologs; ftn-1 activity is essential for normal lifespan under iron stress conditions and, in addition, has been reported to be essential for embryogenesis; an ftn-1::gfp reporter is expressed in the intestine at all stages of development and its expression, as well as that of ftn-1 mRNA, increases under iron stress conditions and in the b…
WBGene00020588	T19H12.2	T19H12.2	2.52394	1.75198	19.4574	0.000678664	0.0472048	-
WBGene00045265	K10C2.8	K10C2.8	2.51482	4.80718	26.8073	0.000169401	0.0259606	-
WBGene00016893	C53B7.2	C53B7.2	2.50224	5.02894	25.2871	0.000220531	0.0269086	-	C53B7.2 encodes a putative secreted TIL-domain protease inhibitorparalogous to SWM-1, ISL-1, and the products of 11 other C. elegansgenes; C53B7.2 and its relatives are collectively similar to otherTIL-domain protease inhibitors from nematodes, insects, and vertebrates;C53B7.2 has no obvious function in mass RNAi assays.
WBGene00003457	msp-64	ZK1248.6	2.48377	2.09768	19.3927	0.000687986	0.0475275	-	msp-64 encodes a protein that belongs to a family of proteins called the Major Sperm Proteins (MSPs) that is conserved in nematodes; this family consists of closely related, small, basic proteins that make up 15% of sperm protein; this multigene family consists of over fifty genes, including many pseudogenes; MSPs are involved in both extracellular signaling and cytoskeletal functions during repr…
WBGene00009873	F49C12.3	F49C12.3	2.47331	4.50737	21.6351	0.000435783	0.0362683	-
WBGene00019152	nspb-6	H04M03.2	2.41385	5.61571	23.9555	0.000280398	0.0287767	-
WBGene00009875	F49C12.5	F49C12.5	2.39267	4.23165	20.843	0.000510194	0.0390733	-
WBGene00015458	C04G6.10	C04G6.10	2.3424	4.46906	26.56	0.000176701	0.0259606	-
WBGene00009251	F29D10.2	F29D10.2	2.32277	2.73415	24.8892	0.000236721	0.0272664	-
WBGene00009773	lipl-2	F46B6.8	2.30793	5.68947	47.3472	1.03093e-05	0.00701063	Class I
WBGene00011362	cest-1	T02B5.1	2.28494	3.75685	24.5374	0.000252187	0.0275075	Class I
WBGene00016371	C33H5.2	C33H5.2	2.16041	4.53272	22.7429	0.000351742	0.0318515	-
WBGene00016370	C33H5.1	C33H5.1	2.11986	5.80767	24.5626	0.000251041	0.0275075	-
WBGene00009384	piit-1	F35B12.4	2.09871	7.22538	20.357	0.000563092	0.041303	-
WBGene00009872	F49C12.2	F49C12.2	2.0636	6.58882	32.995	6.38561e-05	0.0161298	-
WBGene00008394	D1086.7	D1086.7	2.05315	5.26296	20.9704	0.000497289	0.0390229	-
WBGene00009874	F49C12.4	F49C12.4	2.03543	6.62784	19.3258	0.000697769	0.0478404	-
WBGene00007251	nspb-9	C01G12.11	2.0275	4.30898	26.2863	0.000185205	0.0263464	-
WBGene00008778	nhr-264	F14A5.1	2.01252	2.27784	21.2775	0.000467701	0.038045	-
WBGene00016667	C45E5.4	C45E5.4	1.95424	6.91273	48.5615	9.0222e-06	0.00667802	-
WBGene00010994	lgc-25	R03E1.3	1.95367	3.35949	23.6333	0.000297577	0.0296088	-
WBGene00007250	nspb-8	C01G12.10	1.93556	5.93571	29.6279	0.000106636	0.021032	-
WBGene00000029	abu-6	C03A7.7	1.91486	6.40066	31.4822	8.00029e-05	0.0182429	-	abu-6 encodes a transmembrane protein with a predicted signal sequence, a glutamine/asparagine-rich domain and multiple cysteine-rich repeats (DUF139); abu-6 is a member of a paralogous group of genes whose expression is transcriptionally up-regulated during times of cuticle synthesis, such as during late embryogenesis and during the molts; abu-6 expression is induced by blockage of the unfolded-…
WBGene00007246	nspb-10	C01G12.6	1.88131	4.98389	29.6643	0.000106023	0.021032	-
WBGene00018636	oef-1	F49E8.2	1.84463	2.78046	25.0119	0.000231587	0.0272664	-
WBGene00007537	fipr-8	C12D8.6	1.83678	4.65188	24.1308	0.000271531	0.0283297	-
WBGene00016890	lst-5	C52E12.6	1.83047	2.31174	19.539	0.000667115	0.0468543	-
WBGene00007544	fipr-6	C12D8.17	1.82447	4.84486	21.7197	0.0004286	0.0361948	-
WBGene00007243	nspb-7	C01G12.2	1.80686	5.33118	44.0911	1.49483e-05	0.00746354	-
WBGene00015758	nhr-155	C14C6.4	1.80035	4.24753	20.8743	0.000506986	0.0390733	-
WBGene00012224	W03G11.2	W03G11.2	1.78287	4.33867	20.8537	0.000509098	0.0390733	-
WBGene00007308	C04G2.9	C04G2.9	1.77243	5.43056	20.6422	0.000531324	0.0402632	-
WBGene00008388	D1086.1	D1086.1	1.75686	3.31227	21.156	0.000479163	0.0387584	Class I
WBGene00013853	ZC116.1	ZC116.1	1.75589	4.25264	26.8084	0.000169369	0.0259606	-
WBGene00018877	aman-1	F55D10.1	1.73827	5.89845	26.6427	0.00017422	0.0259606	-	aman-1 encodes an ortholog of human lysosomal mannosidase (MAN2B1;OMIM:69458, mutated in alpha-mannosidosis); AMAN-1 is predicted to helpdigest glycoproteins by removing mannose residues from their N-linkedoligosaccharides; AMAN-1 has seven predicted N-glycosylation sites;AMAN-1 is biochemically active in vitro, has optimal activity at pH4-4.5, and is unaffected by Co(II); however, AMAN-1 express…
WBGene00011869	dod-6	T20G5.7	1.65732	6.9149	26.0912	0.000191557	0.0263464	Class I
WBGene00021478	Y39H10A.1	Y39H10A.1	1.62766	4.07773	26.1334	0.000190165	0.0263464	Class I
WBGene00044212	Y68A4A.13	Y68A4A.13	1.47464	4.56881	20.1683	0.000585318	0.0423488	-
WBGene00016919	C54E4.4	C54E4.4	1.46027	4.27075	26.0629	0.0001925	0.0263464	-
WBGene00010150	F56D5.6	F56D5.6	1.45854	4.44158	26.5837	0.000175984	0.0259606	-
WBGene00012892	Y45F10D.14	Y45F10D.14	1.39387	2.99075	21.2834	0.000467158	0.038045	-
WBGene00007817	C30F2.3	C30F2.3	1.38704	3.76714	21.7046	0.000429874	0.0361948	-
WBGene00003210	mel-28	C38D4.3	1.38561	3.74839	21.3682	0.000459355	0.0377931	-	mel-28 encodes a large (1,784-residue) protein required for nuclearenvelope assembly; MEL-28 is highly divergent from, but orthologous tohuman AT-hook-containing transcription factor 1 (AHCTF1); MEL-28 isfound in nuclear pore complexes (NPCs) during interphase, kinetochoresearly in mitosis, and chromatin later in mitosis; mel-28 mutants werefirst identified in a screen for genes involved in cell …
WBGene00003520	nas-1	F45G2.1	1.38137	6.74114	33.0295	6.35339e-05	0.0161298	-	nas-1 encodes an astacin-like metalloprotease.
WBGene00009097	fipr-2	F23H12.9	1.3793	7.69959	20.6045	0.000535401	0.0403597	-
WBGene00016568	C41G11.1	C41G11.1	1.31826	4.81037	21.5845	0.000440139	0.0364203	-
WBGene00009090	fipr-3	F23D12.6	1.29289	4.07649	19.933	0.000614473	0.0440159	-
WBGene00006942	wrk-1	F41D9.3	1.29093	4.95689	33.8984	5.6015e-05	0.0155097	-	wrk-1 encodes, by alternative splicing, at least three isoforms of aGPI-anchored immunoglobulin superfamily (IgSF) protein orthologous toDrosophila KLINGON, WRAPPER, CG7166, and CG1356; WRK-1 is expressed inthe pioneering embryonic motoneurons (eMNs) DA, DB, and DD; WRK-1expression in DA, DB, and DD is necessary and sufficient to preventfollower axons from inappropriately crossing the ventral mid…
WBGene00007516	gpx-5	C11E4.1	1.28863	7.50281	19.4895	0.000674095	0.0471147	-	gpx-5 encodes a glutathione peroxidase; by homology, GPX-5 is predicted to function to reduce lipid hydroperoxides to their corresponding alcohols and reduce hydrogen peroxide to water to protect cells from damage induced by reactive oxygen species.
WBGene00000024	abu-1	AC3.3	1.27178	7.40282	17.8721	0.000956066	0.0595906	-	abu-1 encodes a transmembrane protein with a predicted signal sequence, a glutamine/asparagine-rich domain and multiple cysteine-rich repeats (DUF139); abu-1 expression is induced by blockage of the endoplasmic reticulum unfolded protein response, and ABU-1 may help protect the organism from damage by improperly folded nascent protein; when expressed in COS1 cells, ABU-1 localizes to the endoplas…
WBGene00020237	phat-4	T05B4.3	1.23248	7.16462	43.2115	1.65879e-05	0.00746354	-
WBGene00011284	ttr-27	R90.2	1.21486	6.14151	24.7042	0.000244713	0.0275075	-
WBGene00010790	sodh-1	K12G11.3	1.18833	10.4532	25.5703	0.000209787	0.0263464	Class I
WBGene00001598	glh-1	T21G5.3	1.17396	5.21067	25.12	0.000227169	0.0272664	-	glh-1 encodes a putative DEAD-box RNA helicase that contains four CCHC zinc fingers and is homologous to Drosophila VASA, a germ-line-specific, ATP-dependent RNA helicase; at permissive temperature, GLH-1 is required redundantly with GLH-4 for proper germ-line development and fertility, specifically for regulating the normal extent of germ-line proliferation, oogenesis, and the production of func…
WBGene00017660	F21C10.11	F21C10.11	1.1169	7.45986	19.8742	0.000622017	0.0441173	Class I
WBGene00017648	ddo-3	F20H11.5	1.0654	5.65319	19.3795	0.000689904	0.0475275	-	ddo-3 encodes a secreted D-aspartate oxidase (DASPO), paralogous to DDO-1 and DDO-2; recombinant DDO-3 protein exhibits DDO activity in a FAD-dependent manner; DDO-3 is secreted to the oocyte surface, uterine space, seminal fluid and coelomocytes in a signal peptide-dependent manner; ddo-3 is involved in D-glutamate and L-tryptophan metabolism, self-fertility, hatching, nose touch response and li…
WBGene00003786	npa-1	VC5.3	1.05475	8.30914	21.0766	0.000486821	0.0389498	Class I	npa-1 encodes a large polyprotein precursor that is posttranslationally cleaved to multiple units of ~14.5kDa, each of which is a strong binding protein for fatty acids and retinol (Vitamin A); the lipid binding sites of NPA-1-derived peptides are unusually apolar; NPA-1-derived peptides probably are carrier proteins that enable distribution of these lipids within nematodes; NPA-1-derived peptide…
WBGene00000256	bli-6	Y73B6BL.34	-0.771836	10.511	21.6648	0.000433245	0.0362666	-	bli-6 encodes a collagen involved in adult cuticle structure.
WBGene00020341	T08B1.4	T08B1.4	-0.871395	5.40874	24.5472	0.000251738	0.0275075	-
WBGene00009528	F38A6.4	F38A6.4	-0.873264	6.12681	20.5051	0.00054633	0.0409216	-
WBGene00000647	col-71	Y49F6B.10	-0.887954	9.93166	20.2264	0.00057837	0.0420574	-
WBGene00003758	nlp-20	F45E4.8	-0.927331	6.95723	23.3173	0.00031562	0.0297013	-	nlp-2 encodes a predicted neuropeptide of the FAFA family; expressed in pharyngeal neurons.
WBGene00003658	nhr-68	H12C20.3	-0.930626	5.68641	24.4191	0.000257645	0.0276834	-
WBGene00012433	Y11D7A.9	Y11D7A.9	-0.942022	5.53127	20.3853	0.000559843	0.041303	-
WBGene00017418	F13B6.3	F13B6.3	-0.947179	7.31529	20.7725	0.000517498	0.039423	-
WBGene00206364	C07A12.18	C07A12.18	-0.951715	5.20417	21.0031	0.000494033	0.0390229	-
WBGene00015514	nlp-77	C06A8.3	-0.973122	11.6475	29.8989	0.000102168	0.021032	-	C6A8.3 encodes, along with ZK97.7, one of two C. elegans proteins with similarity to the Onchocerca volvulus Ov17 hypodermal antigen.
WBGene00001155	ech-6	T05G5.6	-0.979032	7.66633	21.0754	0.00048694	0.0389498	-
WBGene00017772	clec-1	F25B4.9	-0.999591	7.91459	23.4442	0.000308226	0.0297013	-
WBGene00001725	grl-16	Y65B4BR.6	-1.00091	10.7346	21.8767	0.000415635	0.0356209	-	grl-16 encodes, by alternative splicing, two hedgehog-like proteins withan N-terminal signal sequence, a central proline-rich low-complexityregion, and a C-terminal Ground-like (Grl) domain; the Grl domain ispredicted to form a cysteine-crosslinked protein involved inintercellular signalling, and it has subtle similarity to the N-terminalHedge domain of HEDGEHOG proteins.
WBGene00015753	C14B9.3	C14B9.3	-1.01139	5.12998	28.8339	0.000121076	0.0227468	-
WBGene00022680	ZK180.6	ZK180.6	-1.01424	8.80335	27.4426	0.000152186	0.025186	-
WBGene00077775	nlp-58	T07C12.15	-1.02939	7.08355	25.4548	0.000214094	0.0263464	-
WBGene00000639	col-63	ZK265.2	-1.03115	10.4636	19.8943	0.000619419	0.0441173	-
WBGene00017068	D2092.8	D2092.8	-1.04427	10.3083	30.0907	9.91377e-05	0.021032	-
WBGene00044463	W09G12.10	W09G12.10	-1.05603	5.27839	25.4598	0.000213906	0.0263464	-
WBGene00002271	lec-8	R07B1.10	-1.06721	9.67971	23.4136	0.000309987	0.0297013	-	lec-8 encodes a glycolipid-binding galectin; LEC-8 binds glycolipids and can inhibit Bacillus thuringiensis Cry5B from binding glycolipids; lec-8 mutants are more susceptible to Cry5B; lec-8 is expressed in the pharyngeal-intestinal valve, the intestinal-rectal valve, and in some vesicles of the intestine; lec-8 expression in the intestine is induced in response to bacterial infection and Cry5B, …
WBGene00010683	K08F8.7	K08F8.7	-1.06996	6.30768	20.0861	0.000595319	0.042857	-
WBGene00022038	Y65B4BL.6	Y65B4BL.6	-1.07751	8.5802	28.5589	0.000126595	0.0233681	-
WBGene00010267	lips-9	F58G1.5	-1.08804	5.55663	23.934	0.000281509	0.0287767	-
WBGene00017613	F20A1.1	F20A1.1	-1.10693	8.75309	32.6979	6.67056e-05	0.0165591	-
WBGene00003029	lin-44	E01A2.3	-1.11519	8.45589	24.3123	0.000262694	0.0280168	-	lin-44 encodes one of five C. elegans Wnt signaling ligands; during development, LIN-44 activity is required non-cell-autonomously for polarity specification of asymmetric cell divisions of the B, U, and F cells in the male, and the T cell in males and hermaphrodites; in addition, LIN-44 functions redundantly with MOM-2 and CWN-2 to pattern the P7.p lineage during vulval development; lin-44 expre…
WBGene00020855	hpo-36	T27C4.2	-1.11597	4.86196	23.3276	0.000315009	0.0297013	-
WBGene00009400	F35C5.12	F35C5.12	-1.11699	6.11601	20.8602	0.000508425	0.0390733	-
WBGene00007375	C06C3.4	C06C3.4	-1.12046	4.951	20.4059	0.000557494	0.041303	Class II
WBGene00003104	mab-7	ZC13.4	-1.13082	7.69441	25.4707	0.000213493	0.0263464	-	mab-7 encodes a protein with a hydrophobic type II transmembrane region at the N-terminus, an EGF-like motif, a ShKT motif and a long C-terminus; mab-7 is involved in morphogenesis of the male tail, specifically affecting the structural cells, neuronal processes and the hypodermal sheath of the sensory rays, as such, it affects mating in males; a mab-7 promoter-gfp construct is expressed in hypod…
WBGene00013459	Y67A10A.10	Y67A10A.10	-1.13421	5.19172	25.564	0.00021002	0.0263464	-
WBGene00009983	cut-2	F53F1.5	-1.13771	9.49508	33.632	5.82059e-05	0.0156824	-	cut-2 encodes a secreted protein which is a component of cuticlin, the insoluble residue of nematode cuticles; CUT-2 is expressed during all developmental stages and contributes to the external cortical layer of the cuticle of all larval stages.
WBGene00009561	F39D8.3	F39D8.3	-1.14401	4.96557	27.5683	0.000149025	0.025186	-
WBGene00019545	K09B3.1	K09B3.1	-1.14999	6.8757	23.4697	0.000306762	0.0297013	-
WBGene00009430	F35E12.6	F35E12.6	-1.16093	9.77864	25.713	0.000204601	0.0263464	-
WBGene00018194	F39E9.1	F39E9.1	-1.18548	4.463	23.3224	0.000315318	0.0297013	Class II
WBGene00008655	lips-3	F10F2.3	-1.23704	8.19369	26.7601	0.000170766	0.0259606	-
WBGene00020560	T19C3.2	T19C3.2	-1.24972	10.1886	27.7391	0.000144849	0.025127	-
WBGene00001392	far-8	K02F3.3	-1.26441	5.91539	31.5672	7.89798e-05	0.0182429	-
WBGene00003550	nas-32	T02B11.7	-1.27008	4.93655	28.2417	0.000133324	0.0239951	-	nas-32 encodes an astacin family zinc metalloprotease with a single SXC/ShK toxin domain in addition to the EGF and CUB domains; nas-32 is expressed in the pharynx, intestine and coelomocytes.
WBGene00219436	C49H3.16	C49H3.16	-1.27493	3.88212	26.983	0.000164426	0.0259606	-
WBGene00000705	col-131	C39E9.3	-1.27683	11.5315	25.666	0.000206292	0.0263464	-
WBGene00000611	col-34	F36A4.10	-1.2986	12.0128	34.0387	5.48993e-05	0.0154988	-	col-34 encodes a cuticle collagen protein and is a critical component of male tail cuticle organization affecting ray morphology.
WBGene00021600	Y46H3A.4	Y46H3A.4	-1.2993	5.64633	26.7042	0.000172402	0.0259606	-
WBGene00000745	col-172	F38B6.5	-1.33814	10.3888	38.0968	3.1467e-05	0.0115771	-
WBGene00017417	F13B6.2	F13B6.2	-1.36116	7.07407	24.631	0.000247958	0.0275075	Class II
WBGene00012921	Y46G5A.36	Y46G5A.36	-1.36386	4.12443	22.9303	0.000339452	0.0309331	-
WBGene00009577	F40F8.4	F40F8.4	-1.38075	8.27713	39.4209	2.64991e-05	0.0106966	-
WBGene00015453	C04G6.2	C04G6.2	-1.40966	7.25447	22.2949	0.000383249	0.0336465	-
WBGene00044376	Y49F6B.12	Y49F6B.12	-1.42253	4.36473	24.7315	0.000243512	0.0275075	-
WBGene00013327	Y57G11C.38	Y57G11C.38	-1.44526	5.20235	34.9772	4.80635e-05	0.0145744	-
WBGene00022093	Y69A2AR.22	Y69A2AR.22	-1.44615	7.18536	37.0384	3.622e-05	0.0124166	-
WBGene00006980	zig-3	C14F5.2	-1.46333	4.1224	26.1712	0.000188923	0.0263464	-	zig-3 encodes a predicted secreted protein that is a member of the immunoglobulin superfamily of proteins; a zig-3::gfp reporter fusion is expressed in the PVT, AIM, and ASI neurons, as well as in the vulva and weakly in the body wall muscle.
WBGene00000783	cpr-3	T10H4.12	-1.47992	6.602	37.7439	3.29672e-05	0.0115771	-
WBGene00017301	hach-1	F09F7.4	-1.48066	6.70153	29.8013	0.000103751	0.021032	-
WBGene00007806	clec-230	C29F3.5	-1.48486	6.43323	44.9688	1.34955e-05	0.00746354	-
WBGene00017485	F15E6.4	F15E6.4	-1.49785	4.10029	29.7006	0.000105415	0.021032	-
WBGene00018166	nspb-5	F38A5.9	-1.51472	3.40543	27.1525	0.000159785	0.0259606	Class II
WBGene00044109	K02E11.10	K02E11.10	-1.52617	5.68822	21.043	0.000490101	0.038986	-
WBGene00008577	F08G2.5	F08G2.5	-1.53682	3.43054	23.4907	0.000305566	0.0297013	-
WBGene00045517	R11D1.13	R11D1.13	-1.55572	2.88936	25.7222	0.00020427	0.0263464	-
WBGene00010514	K02E11.5	K02E11.5	-1.58087	5.99546	39.3487	2.67453e-05	0.0106966	-
WBGene00010512	K02E11.3	K02E11.3	-1.5985	4.44124	30.6278	9.11861e-05	0.0201984	-
WBGene00021532	Y42G9A.2	Y42G9A.2	-1.61212	7.03081	48.7872	8.8039e-06	0.00667802	-
WBGene00018393	msra-1	F43E2.5	-1.62142	6.16594	35.3815	4.54253e-05	0.0142181	Class II	msra-1 encodes a methionine sulfoxide-S-reductase (MsrA) with experimentally confirmed activity.
WBGene00018692	F52E1.2	F52E1.2	-1.62658	4.46828	22.3416	0.000379815	0.0335495	-
WBGene00044681	T24C4.8	T24C4.8	-1.63002	6.49994	35.7445	4.31971e-05	0.0140662	-
WBGene00020589	T19H12.3	T19H12.3	-1.64044	6.86005	47.0027	1.07122e-05	0.00701063	-
WBGene00018945	F56C3.8	F56C3.8	-1.647	3.63351	34.6103	5.06127e-05	0.0145744	-
WBGene00011708	T11B7.5	T11B7.5	-1.64782	2.91436	22.4196	0.000374166	0.0334156	-
WBGene00011072	tag-209	R06F6.11	-1.65872	6.27324	58.8219	3.21972e-06	0.00357328	-
WBGene00009995	F53F4.13	F53F4.13	-1.68701	10.6351	50.6408	7.22417e-06	0.00611845	-
WBGene00013568	Y75B12B.3	Y75B12B.3	-1.69684	5.90501	38.7937	2.87302e-05	0.0111799	-
WBGene00044457	C18H7.11	C18H7.11	-1.7179	4.61051	24.936	0.000234747	0.0272664	-
WBGene00009030	clec-233	F21H7.4	-1.74114	5.96555	18.9686	0.000752846	0.0509013	Class II
WBGene00001770	gst-22	F21H7.1	-1.78028	4.55452	28.066	0.000137229	0.024393	Class II
WBGene00008554	F07C6.3	F07C6.3	-1.80982	6.00583	55.6012	4.37411e-06	0.00419856	-
WBGene00021590	Y46D2A.2	Y46D2A.2	-1.81232	5.23788	43.5107	1.60081e-05	0.00746354	Class II
WBGene00022325	fbxa-5	Y82E9BL.8	-1.81594	5.31765	39.6108	2.58633e-05	0.0106966	-
WBGene00022567	ZC239.4	ZC239.4	-1.82952	3.52953	23.2308	0.000320774	0.029902	-
WBGene00008152	C47E12.9	C47E12.9	-1.88716	6.14948	43.5456	1.59419e-05	0.00746354	-
WBGene00006628	tsp-2	C02F5.11	-1.93402	4.08871	38.011	3.18247e-05	0.0115771	-
WBGene00016362	C33G8.4	C33G8.4	-1.94882	6.65146	63.5708	2.10016e-06	0.00283674	-
WBGene00023502	clec-184	F08G5.7	-1.99394	2.86809	23.0356	0.000332771	0.030713	-
WBGene00008584	irg-4	F08G5.6	-2.02742	5.84287	25.782	0.000202147	0.0263464	Class II	F8G5.6 encodes a CUB-like domain-containing protein; F8G5.6 is involved in the transcriptional, innate immune response towards several different bacterial pathogens; an F8G5.6::gfp promoter fusion is expressed in the intestine and in head neurons; F8G5.6 expression is positively regulated in the intestine by the ELT-2 GATA transcription factor.
WBGene00019660	K11H12.4	K11H12.4	-2.13582	3.83011	24.9469	0.000234289	0.0272664	Class II
WBGene00015894	acdh-2	C17C3.12	-2.15973	2.61851	19.6907	0.000646253	0.0456115	Class II	acdh-2 encodes a short-chain acyl-CoA dehydrogenase; ACDH-2 is predicted to be a mitochondrial enzyme that catalyzes the first step of fatty acid beta-oxidation and thus plays a key role in energy production; steady-state acdh-2 mRNA levels are under the control of the MDT-15 mediator complex subunit; in addition, gene expression studies indicate that acdh-2 expression is downregulated in fasted …
WBGene00016929	C54F6.12	C54F6.12	-2.19241	4.00976	29.5223	0.000108437	0.0210983	-
WBGene00015933	C17H12.8	C17H12.8	-2.19706	6.012	32.313	7.06193e-05	0.0170159	Class II
WBGene00019563	K09C6.9	K09C6.9	-2.27658	4.49249	22.2602	0.000385828	0.0336675	Class II
WBGene00019253	H31G24.1	H31G24.1	-2.29023	1.80658	29.6832	0.000105706	0.021032	-
WBGene00010513	K02E11.4	K02E11.4	-2.33372	4.82538	63.2107	2.16726e-06	0.00283674	-
WBGene00009056	F22D6.15	F22D6.15	-2.37185	6.25756	111.275	8.37253e-08	0.000382618	-
WBGene00010226	F58A4.1	F58A4.1	-2.54395	5.36545	64.5759	1.9252e-06	0.00283674	-
WBGene00010516	K02E11.7	K02E11.7	-2.55681	6.90072	86.1173	3.76431e-07	0.00108397	-
WBGene00011668	clec-47	T09F5.9	-2.6681	5.39715	23.8837	0.000284124	0.0287767	Class II	clec-47 encodes a C-type lectin; clec-47 expression is upregulated in response to stressors including ionizing radiation and bacterial infection.
WBGene00015281	C01B10.7	C01B10.7	-2.76939	4.19696	69.1493	1.31408e-06	0.00270287	-
WBGene00077674	K02A6.4	K02A6.4	-2.89623	3.02317	39.9167	2.48761e-05	0.0106966	-

## Sheet: muscle
			Differentially expressed genes indentified in the muscle (FDR<0.05).
			Wormbase Gene ID	Public name	Sequence name	logFC	logCPM	F	PValue	FDR	DAF-16 target	Description
			WBGene00000660	col-85	T21B4.2	9.49488	3.25156	151.032	7.2744e-07	0.0114324	Class I
			WBGene00000593	col-2	W01B6.7	9.12913	4.97894	64.35	2.38086e-05	0.0277051	Class I	col-2 encodes a member of the collagen superfamily containing collagen triple helix repeats (2 copies); expression peaks during the molt that separates the L2 larval and dauer stages as the dauer cuticle is being formed, and mRNA is expressed at low levels in post-dauer L4 larvae and in adult animals.
			WBGene00000613	col-36	C27H5.5	8.70612	7.16827	72.602	1.47541e-05	0.0277051	-	col-36 encodes a collagen protein; expressed during the L1 to L2 and L2 to dauer larval stage molts.
			WBGene00000659	col-84	K12D12.3	8.05021	2.90102	80.2912	9.85409e-06	0.0277051	-	col-84 encodes a nematode cuticular collagen; RNAi experiments that target col-84 (as well as neighboring genes) result in defects in embryonic and larval development, body morphology, and reproduction.
			WBGene00000731	col-158	D2023.7	7.71081	7.21478	61.8436	2.78344e-05	0.028379	-
			WBGene00000617	col-40	T13B5.4	6.37751	5.98636	63.7654	2.468e-05	0.0277051	-	col-4 encodes a cuticle collagen protein that belongs to the col-6 cuticle collagen family; col-4 transcript is present in L1 larvae and at the L2d-dauer molt.
			WBGene00000620	col-43	ZC513.8	6.17437	7.63044	55.2303	4.32551e-05	0.0377665	-	col-43 encodes a collagen that is individually dispensable for viability and gross morphology in mass RNAi screens.
			WBGene00009251	F29D10.2	F29D10.2	4.51054	2.99852	65.5286	2.21636e-05	0.0277051	-
			WBGene00044016	C35A5.10	C35A5.10	3.70514	6.2184	47.9184	7.45805e-05	0.0458236	-
			WBGene00003473	mtl-1	K11G9.6	3.33273	5.11046	96.7845	4.61502e-06	0.0241766	Class I	mtl-1 encodes one of two C. elegans metallothioneins, small, cysteine-rich, metal-binding proteins; MTL-1 functions in metal detoxification and homeostasis and in stress adaptation; in addition, mtl-1 plays a role in regulating growth and fertility; mtl-1 is constitutively expressed in the terminal bulb of the pharynx and expression is induced in larval intestinal cells following exposure to cadm…
			WBGene00007356	C06A1.6	C06A1.6	3.14762	2.93764	52.5191	5.25288e-05	0.0393115	-
			WBGene00015458	C04G6.10	C04G6.10	2.97347	5.04936	53.099	5.03547e-05	0.0393115	-
			WBGene00003438	msp-45	F58A6.8	2.40771	5.3016	70.7828	1.63243e-05	0.0277051	-	msp-45 encodes a member of the major sperm protein family.
			WBGene00016896	nep-4	C53B7.7	2.33174	4.33142	75.3544	1.27148e-05	0.0277051	Class I	C53B7.7 encodes a neprilysin; neprilysins are thermolysin-like zinc metallopeptidases, found on the outer surface of animal cells, that negatively regulate small signalling peptides (e.g., enkephalin, tachykinin, insulin, and natriuretic peptides) by cleaving them; C53B7.7 has no clear orthologs in other organisms.
			WBGene00011869	dod-6	T20G5.7	2.27896	7.79494	48.7131	7.00574e-05	0.0458236	Class I
			WBGene00004098	pqn-2	AC3.4	2.17422	7.01668	49.2074	6.74128e-05	0.0458236	-	The protein product of this gene is predicted to contain a glutamine/asparagine (Q/N)-rich ('prion') domain, by the algorithm of Michelitsch and Weissman (as of the WS77 release of WormBase, i.e., in wormpep77).
			WBGene00016781	C49G7.3	C49G7.3	2.13452	6.79444	66.6637	2.07091e-05	0.0277051	-
			WBGene00012880	Y45F10C.4	Y45F10C.4	2.12561	6.93294	82.6	8.7894e-06	0.0277051	-
			WBGene00003424	msp-3	F26G1.7	2.068	4.94606	47.7128	7.5809e-05	0.0458236	-	msp-3 encodes a protein that belongs to a family of proteins called the Major Sperm Proteins (MSPs) that is conserved in nematodes; msp-3 is similar in nucleotide sequence to the msp genes from the nematode Onchocerca volvulus; the msp gene family consists of closely related, small, basic proteins that make up 15% of sperm protein; this multigene family consists of over fifty genes, including man…
			WBGene00044680	F30A10.13	F30A10.13	1.89238	4.37857	53.2015	4.9982e-05	0.0393115	-
			WBGene00010539	ttr-2	K03H1.4	1.59459	4.66717	60.3173	3.06975e-05	0.028379	-	K3H1.4 encodes a protein containing a predicted signal sequence followed by a transthyretin-like domain; the product of K3H1.4 belongs to a family of apparently nematode-specific proteins whose function is not yet known.
			WBGene00008554	F07C6.3	F07C6.3	-1.56402	5.1418	51.4929	5.66661e-05	0.0404802	-
			WBGene00015933	C17H12.8	C17H12.8	-2.22963	7.26024	105.808	3.20097e-06	0.0241766	Class II
			WBGene00010513	K02E11.4	K02E11.4	-2.53736	3.8017	66.2308	2.12496e-05	0.0277051	-
			WBGene00008584	irg-4	F08G5.6	-2.56701	7.39923	77.4116	1.14132e-05	0.0277051	Class II	F8G5.6 encodes a CUB-like domain-containing protein; F8G5.6 is involved in the transcriptional, innate immune response towards several different bacterial pathogens; an F8G5.6::gfp promoter fusion is expressed in the intestine and in head neurons; F8G5.6 expression is positively regulated in the intestine by the ELT-2 GATA transcription factor.
			WBGene00010516	K02E11.7	K02E11.7	-2.86802	6.2896	60.8419	2.96744e-05	0.028379	-
