# Supplementary material for: Intestine-specific removal of DAF-2 nearly doubles lifespan in Caenorhabditis elegans with little fitness cost
Source: Nat Commun. 2022 Oct 25;13:6339. doi: 10.1038/s41467-022-33850-4 (PMC9596710; doi:10.1038/s41467-022-33850-4)
Supplement: Supplementary file 8 — Supplementary Data 5 [file 41467_2022_33850_MOESM8_ESM.xlsx]

## Sheet: intestine_motifs_footprintDB
footprintDB results for intestine. Significant footprintDB binding factors (e-value<0.001) are listed.
Query: assembly_1 --AAACGTGAA--
footprintDB template	Source	STAMP e-value	Motif similarity	footprinDB PWM / Consensus
M0240_1.02: hlh-30 / T018410_1.02	CISBP 1.02	6.4e-05	6.00 / 8	nnAAACGTGAAnn
				--wCACGTGA---
M4709_1.02: mdl-1 / T018211_1.02	CISBP 1.02	6.9e-05	5.99 / 8	nnAAACGTGAAnn
				---CACGTGac--
MA0537.1: blmp-1	JASPAR 2020	0.00011	6.82 / 9	nnAAACGTGAAnn
				--rAAArwGArAr
M0227_1.02: mxl-3 / T016864_1.02	CISBP 1.02	0.00043	5.65 / 8	nnAAACGTGAAnn
				--aCACGTGs---
M0239_1.02: ref-1 / T018398_1.02	CISBP 1.02	0.00056	5.60 / 8	nnAAACGTGAAnn
				--mCACGTGs---
Query: assembly_2 --GAAGTTCA--
footprintDB template	Source	STAMP e-value	Motif similarity	footprinDB PWM / Consensus
M4719_1.02: nhr-25 / T134148_1.02	CISBP 1.02	0.00021	5.72 / 8	nnTGAACTTCnn
				--TGACCTTg--
MA1451.1: nhr-6	JASPAR 2020	0.00056	5.54 / 8	nnTGAACTTCnn
				--TGACmTTT--
Query: assembly_3 --AAACGTGG--
footprintDB template	Source	STAMP e-value	Motif similarity	footprinDB PWM / Consensus
M0227_1.02: mxl-3 / T016864_1.02	CISBP 1.02	9.8e-07	6.59 / 8	nnCCACGTTTnn
				--sCACGTGt--
M0239_1.02: ref-1 / T018398_1.02	CISBP 1.02	0.00013	5.81 / 8	nnCCACGTTTnn
				--sCACGTGk--
M0276_1.02: C27D6.4 / T024086_1.02	CISBP 1.02	0.0003	6.24 / 8	nnCCACGTTTnn
				ygCCACGTgk--
M0325_1.02: atf-6 / T027136_1.02	CISBP 1.02	0.00066	5.81 / 8	nnCCACGTTTnn
				--cyACGTmag-
Query: assembly_4 --ACTGAT--
footprintDB template	Source	STAMP e-value	Motif similarity	footprinDB PWM / Consensus
MA1703.1: pqm-1	JASPAR 2020	0.00058	5.96 / 6	--nnATCAGTnn
				tsTTATCAGtw-
Query: assembly_5 --CATCAATCA--
footprintDB template	Source	STAMP e-value	Motif similarity	footprinDB PWM / Consensus
M4716_1.02: lin-39 / T090452_1.02	CISBP 1.02	1.6e-11	7.96 / 8	nnTGATTGATGnn
				---GATTGATg--
Query: assembly_6 --TTCACGTAA--
footprintDB template	Source	STAMP e-value	Motif similarity	footprinDB PWM / Consensus
M0347_1.02: T028086_1.02 / W08E12.1	CISBP 1.02	2.1e-06	6.54 / 8	nnTTACGTGAAnn
				--TkACGTCA---
M0240_1.02: hlh-30 / T018410_1.02	CISBP 1.02	2.1e-06	6.54 / 8	nnTTACGTGAAnn
				--TCACGTGw---
M0340_1.02: T027927_1.02 / xbp-1	CISBP 1.02	2.4e-05	7.55 / 9	--nnTTACGTGAAnn
				takawkACGTGta--
M4709_1.02: mdl-1 / T018211_1.02	CISBP 1.02	6.9e-05	5.99 / 8	nnTTACGTGAAnn
				---CACGTGac--
M0325_1.02: atf-6 / T027136_1.02	CISBP 1.02	0.00023	6.12 / 8	nnTTACGTGAAnn
				-ctkACGTrg---
MA0922.1: ces-2	JASPAR 2020	0.00029	6.07 / 8	nnTTACGTGAAnn
				-ATTAyrTAA---
M0358_1.02: ces-2 / T028113_1.02	CISBP 1.02	0.00029	6.07 / 8	nnTTACGTGAAnn
				-ATTAyrTAA---
M0323_1.02: F17A9.3 / T027131_1.02	CISBP 1.02	0.00043	6.94 / 9	nnTTACGTGAAnn
				tgTTAyGyAAata
M0324_1.02: F23F12.9 / T027133_1.02	CISBP 1.02	0.00053	6.22 / 9	nnTTACGTGAAnn
				-rTTrCGyAAy--
MA1449.1: hlh-30	JASPAR 2020	0.00066	6.65 / 9	nnTTACGTGAAnn
				wrTCACGTGAyw-
Query: assembly_7 --TGATAAG--
footprintDB template	Source	STAMP e-value	Motif similarity	footprinDB PWM / Consensus
M4715_1.02: egl-27 / T086516_1.02	CISBP 1.02	2.5e-08	6.97 / 7	nnCTTATCAnn
				--CTTATCAr-
MA0542.1: elt-3	JASPAR 2020	3.8e-08	6.92 / 7	nnCTTATCAnn
				-TcTTATCA--
M0786_1.02: elt-6 / T084987_1.02	CISBP 1.02	2.4e-07	6.68 / 7	nnCTTATCAnn
				--sTTATCAs-
MA1701.1: elt-2	JASPAR 2020	2.2e-06	6.98 / 7	nnCTTATCAnn
				ttCTTATCAr-
MA1703.1: pqm-1	JASPAR 2020	1.2e-05	6.93 / 7	nnCTTATCAnn-
				-tsTTATCAGtw
M0788_1.02: end-3 / T084990_1.02	CISBP 1.02	0.00036	6.06 / 7	nnCTTATCAnn
				-yctTATCwmy
M0787_1.02: end-1 / T084989_1.02	CISBP 1.02	0.00091	5.86 / 7	nnCTTATCAnn
				-ystTATCdsy
Query: assembly_8 --TTCACGTGAA--
footprintDB template	Source	STAMP e-value	Motif similarity	footprinDB PWM / Consensus
M0240_1.02: hlh-30 / T018410_1.02	CISBP 1.02	6.5e-11	7.87 / 8	nnTTCACGTGAAnn
				---TCACGTGw---
M4709_1.02: mdl-1 / T018211_1.02	CISBP 1.02	1.2e-07	6.99 / 8	nnTTCACGTGAAnn
				--gtCACGTG----
MA1449.1: hlh-30	JASPAR 2020	1.5e-06	7.99 / 10	nnTTCACGTGAAnn
				-wrTCACGTGAyw-
M0227_1.02: mxl-3 / T016864_1.02	CISBP 1.02	9.2e-05	6.00 / 8	nnTTCACGTGAAnn
				---aCACGTGs---
M0239_1.02: ref-1 / T018398_1.02	CISBP 1.02	9.3e-05	6.00 / 8	nnTTCACGTGAAnn
				---mCACGTGs---
UP00365A_1: HLH-30	UniPROBE 20160601	0.0001	7.98 / 10	--nnTTCACGTGAAnn-
				rwtwrTCACGTGAtwsw
PL0005.1: hlh-30	JASPAR 2020	0.0001	7.98 / 10	--nnTTCACGTGAAnn-
				rwtwrTCACGTGAtwcw
M0171_1.02: hlh-26 / T012791_1.02	CISBP 1.02	0.00059	6.00 / 9	nnTTCACGTGAAnn
				---rCACGTGTy--
Query: assembly_9 --TTCACGTC--
footprintDB template	Source	STAMP e-value	Motif similarity	footprinDB PWM / Consensus
M0240_1.02: hlh-30 / T018410_1.02	CISBP 1.02	4.5e-05	6.00 / 7	nnGACGTGAAnn
				-wCACGTGA---
M4709_1.02: mdl-1 / T018211_1.02	CISBP 1.02	4.8e-05	5.99 / 8	nnGACGTGAAnn
				--CACGTGac--
M0275_1.02: atf-7 / T024084_1.02	CISBP 1.02	0.00013	6.41 / 7	-nnGACGTGAAnn
				rrTGACGTsa---
M0347_1.02: T028086_1.02 / W08E12.1	CISBP 1.02	0.00076	5.48 / 7	nnGACGTGAAnn
				-TGACGTmA---

## Sheet: neuron_motifs_footprintDB
footprintDB results for neuron. Significant footprintDB binding factors (e-value<0.001) are listed.
Query: assembly_1 --AGTATAAAA--
footprintDB template	Source	STAMP e-value	Motif similarity	footprinDB PWM / Consensus
M0492_1.02: T061503_1.02 / ztf-19	CISBP 1.02	0.0003	6.34 / 9	nnTTTTATACTnn
				--ywTTAMAmyr-
M0789_1.02: med-2 / T085094_1.02	CISBP 1.02	0.00041	6.28 / 8	nnTTTTATACTnn
				---tGkATACyhy
M0382_1.02: die-1 / T037185_1.02	CISBP 1.02	0.00092	6.10 / 9	nnTTTTATACTnn
				-tkTTTAAAwt--
Query: assembly_2 --AACTGGTA--
footprintDB template	Source	STAMP e-value	Motif similarity	footprinDB PWM / Consensus
MA1703.1: pqm-1	JASPAR 2020	0.00066	6.31 / 8	-nnTACCAGTTnn
				tsTTATCAGtw--
Query: assembly_3 --ATCAAACG--
footprintDB template	Source	STAMP e-value	Motif similarity	footprinDB PWM / Consensus
M4716_1.02: lin-39 / T090452_1.02	CISBP 1.02	0.00022	5.71 / 7	nnCGTTTGATnn
				---GATTGATg-
Query: assembly_4 --CGCCTGC--
footprintDB template	Source	STAMP e-value	Motif similarity	footprinDB PWM / Consensus
M0491_1.02: T061501_1.02 / T22C8.4	CISBP 1.02	0.00022	5.63 / 7	nnGCAGGCGnn
				-aGCAGGGG--
Query: assembly_5 --AGCCGTC--
footprintDB template	Source	STAMP e-value	Motif similarity	footprinDB PWM / Consensus
M0168_1.02: hlh-1 / T012499_1.02	CISBP 1.02	0.00017	5.67 / 7	nnAGCCGTCnn
				-CAGCTGTC--

## Sheet: hypodermis_motifs_footprintDB
footprintDB results for hypodermis. Significant footprintDB binding factors (e-value<0.001) are listed.
Query: assembly_1 --GATGATCATC--
footprintDB template	Source	STAMP e-value	Motif similarity	footprinDB PWM / Consensus
M4713_1.02: elt-1 / T085219_1.02	CISBP 1.02	5.7e-05	7.07 / 10	nnGATGATCATCnn
				-AGATbhtWATC--
M1477_1.02: nhr-1 / T134664_1.02	CISBP 1.02	7.5e-05	6.04 / 8	nnGATGATCATCnn
				----TGATCAyT--
Query: assembly_2 --GATGATAAGC--
footprintDB template	Source	STAMP e-value	Motif similarity	footprinDB PWM / Consensus
M4715_1.02: egl-27 / T086516_1.02	CISBP 1.02	1.4e-07	6.97 / 8	nnGCTTATCATCnn
				---CTTATCAr---
MA0542.1: elt-3	JASPAR 2020	2e-07	6.92 / 8	nnGCTTATCATCnn
				--TcTTATCA----
M0786_1.02: elt-6 / T084987_1.02	CISBP 1.02	1.2e-06	6.68 / 8	nnGCTTATCATCnn
				---sTTATCAs---
MA1701.1: elt-2	JASPAR 2020	1.8e-05	6.98 / 9	nnGCTTATCATCnn
				-ttCTTATCAr---
M0343_1.02: skn-1 / T028060_1.02	CISBP 1.02	6.3e-05	6.75 / 8	nnGCTTATCATCnn
				----wwrTCAtcmy
MA1703.1: pqm-1	JASPAR 2020	0.00011	6.93 / 10	nnGCTTATCATCnn
				--tsTTATCAGtw-
Query: assembly_3 --AATGATCATC--
footprintDB template	Source	STAMP e-value	Motif similarity	footprinDB PWM / Consensus
M1477_1.02: nhr-1 / T134664_1.02	CISBP 1.02	9.7e-08	7.02 / 8	nnGATGATCATTnn
				----TGATCAyT--
M1467_1.02: nhr-7 / T134195_1.02	CISBP 1.02	0.00013	6.30 / 9	nnGATGATCATTnn
				---kTGrTCTTt--
M1426_1.02: nhr-46 / T131283_1.02	CISBP 1.02	0.0006	5.99 / 9	nnGATGATCATTnn
				---ttgatctyw--
M1473_1.02: nhr-3 / T134464_1.02	CISBP 1.02	0.00062	6.28 / 10	nnGATGATCATTnn
				--wtTgatcttt--
Query: assembly_4 --GGTATAAAA--
footprintDB template	Source	STAMP e-value	Motif similarity	footprinDB PWM / Consensus
M0385_1.02: C46E10.8 / T037191_1.02	CISBP 1.02	1.3e-05	6.95 / 9	nnTTTTATACCnn
				--wtTyhtrmcC-
M0859_1.02: ceh-34 / T090456_1.02	CISBP 1.02	0.00049	6.24 / 8	nnTTTTATACCnn
				---yykaTmyyyy
Query: assembly_5 --GATCCATA--
footprintDB template	Source	STAMP e-value	Motif similarity	footprinDB PWM / Consensus
MA0926.1: unc-86	JASPAR 2020	0.00038	5.61 / 7	nnGATCCATAnn
				---ATGCATAh-
M1229_1.02: T104723_1.02 / unc-86	CISBP 1.02	0.00038	5.61 / 7	nnGATCCATAnn
				---ATGCATAt-
M4717_1.02: ceh-28 / T099687_1.02	CISBP 1.02	0.00094	5.43 / 8	nnGATCCATAnn
				--AATCGATw--
Query: assembly_6 --ACTGAT--
footprintDB template	Source	STAMP e-value	Motif similarity	footprinDB PWM / Consensus
MA1703.1: pqm-1	JASPAR 2020	0.00058	5.96 / 6	--nnATCAGTnn
				tsTTATCAGtw-
Query: assembly_7 --CAATGGATC--
footprintDB template	Source	STAMP e-value	Motif similarity	footprinDB PWM / Consensus
M4717_1.02: ceh-28 / T099687_1.02	CISBP 1.02	0.00069	5.56 / 8	nnGATCCATTGnn
				--wATCGATT---
Query: assembly_8 --CACATCAA--
footprintDB template	Source	STAMP e-value	Motif similarity	footprinDB PWM / Consensus
M4716_1.02: lin-39 / T090452_1.02	CISBP 1.02	5.1e-05	5.98 / 6	nnTTGATGTGnn
				GATTGATg----
M1611_1.02: pop-1 / T146234_1.02	CISBP 1.02	0.00092	6.00 / 7	-nnTTGATGTGnn
				yytttgwwst---
Query: assembly_9 --GATGATAAC--
footprintDB template	Source	STAMP e-value	Motif similarity	footprinDB PWM / Consensus
M0786_1.02: elt-6 / T084987_1.02	CISBP 1.02	6.7e-06	6.37 / 8	nnGTTATCATCnn
				--sTTATCAs---
M0343_1.02: skn-1 / T028060_1.02	CISBP 1.02	3.9e-05	6.75 / 8	nnGTTATCATCnn
				---wwrTCAtcmy
M0772_1.02: elt-7 / T084368_1.02	CISBP 1.02	4.8e-05	7.22 / 9	-nnGTTATCATCnn
				awysTTATCAgh--
MA0542.1: elt-3	JASPAR 2020	6.4e-05	6.00 / 7	nnGTTATCATCnn
				-TcTTATCA----
M4715_1.02: egl-27 / T086516_1.02	CISBP 1.02	6.5e-05	6.00 / 8	nnGTTATCATCnn
				--CTTATCAr---
M1477_1.02: nhr-1 / T134664_1.02	CISBP 1.02	0.00059	5.59 / 7	nnGTTATCATCnn
				-ArTGATCA----
Query: assembly_10 --CGGGTTTC--
footprintDB template	Source	STAMP e-value	Motif similarity	footprinDB PWM / Consensus
MA0260.1: che-1	JASPAR 2020	4.5e-06	5.52 / 6	nnCGGGTTTCnn
				----SGyTTC--
