# Supplementary material for: Intestine-specific removal of DAF-2 nearly doubles lifespan in Caenorhabditis elegans with little fitness cost
Source: Nat Commun. 2022 Oct 25;13:6339. doi: 10.1038/s41467-022-33850-4 (PMC9596710; doi:10.1038/s41467-022-33850-4)
Supplement: Supplementary file 9 — Supplementary Data 6 [file 41467_2022_33850_MOESM9_ESM.xlsx]

## Sheet: Sheet1
Supplementary Dataset 6. Strains used in this study.
Strain name	Genotype	Source
N2	Wild type	CGC
MQD855	daf-2(e1370ts) III	This study
MQD1543	daf-16(hq23[daf-16::gfp])	This study
MQD1661	daf-2(hq61[daf-2::mNeongreen])	This study
MQD1779	daf-2(hq63[daf-2::icr::NLS::gfp::mNeonGreen::NLS])	This study
MQD2256	daf-2(hq63[daf-2::icr::NLS::gfp::mNeonGreen::NLS]) III; hqEx536[lim-7p::mCherry::NLS+rol-6(su1006)]	This study
MQD2428	daf-2(hq363[daf-2::degron::mNeonGreen]) III	This study
MQD2374	ieSi61[ges-1p::TIR1::mRuby::unc-54 3’UTR+Cbr-unc-119(+)] II; unc-119(ed3) III; daf-2(hq363[daf-2::degron::mNeonGreen]) III	This study
MQD2356	hqSi8[rgef-1p::TIR1::mRuby::unc-54 3’UTR+Cbr-unc-119(+)] II; unc-119(ed3) III; daf-2(hq363[daf-2::degron::mNeonGreen]) III	This study
MQD2375	unc-119(ed3) III; daf-2(hq363[daf-2::degron::mNeonGreen]) III; ieSi38[sun-1p::TIR1::mRuby::sun-1 3’UTR+Cbr-unc-119(+)] IV	This study
MQD2378	hqSi9[dpy-7p::TIR1::mRuby::unc-54 3’UTR+Cbr-unc-119(+)] II; unc-119(ed3) III; daf-2(hq363[daf-2::degron::mNeonGreen]) III	This study
MQD2379	hqSi10[myo-3p::TIR1::mRuby::unc-54 3’UTR+Cbr-unc-119(+)] II; unc-119(ed3) III; daf-2(hq363[daf-2::degron::mNeonGreen]) III	This study
MQD2383	hqSi11[lim-7p::TIR1::mRuby::unc-54 3’UTR+Cbr-unc-119(+)] II; unc-119(ed3) III; daf-2(hq363[daf-2::degron::mNeonGreen]) III	This study
MQD2453	ieSi57[eft-3p::TIR1::mRuby::unc-54 3’UTR+Cbr-unc-119(+)] II; unc-119(ed3) III; daf-2(hq363[daf-2::degron::mNeonGreen]) III	This study
MQD2402	unc-119(ed3) III; daf-2(hq363[daf-2::degron::mNeonGreen]) III; hqSi12[eak-4p::TIR-1:mRuby::unc-54 3’UTR+Cbr-unc-119(+)] IV	This study
CA1200	ieSi57[eft-3p::TIR-1::mRuby::unc-54 3’UTR+Cbr-unc-119(+)] II; unc-119(ed3) III	CGC
CA1199	unc-119(ed3) III; ieSi38[sun-1p::TIR1::mRuby::sun-1 3’UTR+ Cbr-unc-119(+)] IV	CGC
MQD2490	daf-16(hq389[daf-16::gfp::degron]) I; daf-2(e1370ts) III	This study
MQD2494	daf-16(hq389[daf-16::gfp::degron]) I; ieSi61[ges-1p::TIR1::mRuby::unc-54 3’UTR+Cbr-unc-119(+)] II; unc-119(ed3) III; daf-2(e1370ts) III	This study
MQD2492	daf-16(hq389[daf-16::gfp::degron]) I; hqSi8[rgef-1p::TIR1::mRuby::unc-54 3’UTR+Cbr-unc-119(+)] II; unc-119(ed3) III; daf-2(e1370ts) III	This study
MQD2498	daf-16(hq389[daf-16::gfp::degron]) I; unc-119(ed3) III; daf-2(e1370ts) III; ieSi38[sun-1p::TIR1::mRuby::sun-1 3’UTR+Cbr-unc-119(+)] IV	This study
MQD2493	daf-16(hq389[daf-16::gfp::degron]) I; unc-119(ed3) III; hqSi9[dpy-7p::TIR1::mRuby::unc-54 3’UTR+Cbr-unc-119(+)] II; daf-2(e1370ts) III	This study
MQD2499	daf-16(hq389[daf-16::gfp::degron]) I; hqSi10[myo-3p::TIR1::mRuby::unc-54 3’UTR+Cbr-unc-119(+)] II; unc-119(ed3) III; daf-2(e1370ts) III	This study
MQD2500	daf-16(hq389[daf-16::gfp::degron]) I; hqSi11[lim-7p::TIR1::mRuby::unc-54 3’UTR+Cbr-unc-119(+)] II; unc-119(ed3) III; daf-2(e1370ts) III	This study
MQD2491	daf-16(hq389[daf-16::gfp::degron]) I; ieSi57[eft-3p::TIR1::mRuby::unc-54 3’UTR+Cbr-unc-119(+)] II; unc-119(ed3) III; daf-2(e1370ts) III	This study
MQD2433	daf-16(hq389[daf-16::gfp::degron]) I	This study
MQD2495	daf-16(hq389[Pdaf-16::daf-16::gfp::degron]) I; unc-119(ed3) III; daf-2(e1370ts) III; hqSi12[eak-4p::TIR-1:mRuby::unc-54 3’UTR+Cbr-unc-119(+)] IV	This study
MQD2477	daf-16(hq389[Pdaf-16::daf-16::gfp::degron]) I; ieSi61[ges-1p::TIR1::mRuby::unc-54 3’UTR+ Cbr-unc-119(+)] II; unc-119(ed3) III; daf-2(hq363[daf-2::degron::mNeonGreen]) III	This study
MQD2476	daf-16(hq23[daf-16::gfp::6his]) I; ieSi61[ges-1p::TIR1::mRuby::unc-54 3’UTR+ Cbr-unc-119(+)] II; unc-119(ed3) III; daf-2(hq363[daf-2::degron::mNeonGreen]) III	This study
MQD2714	ieSi61[ges-1p::TIR1::mRuby::unc-54 3’UTR+ Cbr-unc-119(+)] II; unc-119(ed3) III; daf-2(hq363[daf-2::degron::mNeonGreen]) III; hqEx601[rgef-1p::NLS::gfp::mNeonGreen::NLS] .	This study
MQD2726	ieSi61[ges-1p::TIR1::mRuby::unc-54 3’UTR+ Cbr-unc-119(+)] II; unc-119(ed3) III; daf-2(hq363[daf-2::degron::mNeonGreen]) III; hqEx603[ges-1p::NLS::gfp::mNeonGreen::NLS]	This study
MQD2927	ieSi61[ges-1p::TIR1::mRuby::unc-54 3’UTR+ Cbr-unc-119(+)] II; unc-119(ed3) III; daf-2(hq363[daf-2::degron::mNeonGreen]) III; hqEx611[dpy-7p::NLS::gfp::NLS]	This study
MQD2741	ieSi61[ges-1p::TIR1::mRuby::unc-54 3’UTR+ Cbr-unc-119(+)] II; unc-119(ed3) III; daf-2(hq363[daf-2::degron::mNeonGreen]) III; hqEx626[myo-3p::NLS::mNeonGreen::GFP::NLS]	This study
MQD2755	ieSi61[ges-1p::TIR1::mRuby::unc-54 3’UTR+ Cbr-unc-119(+)] II; unc-119(ed3) III; daf-2(hq363[daf-2::degron::mNeonGreen]) III; hqEx629[mtl-1p::mCherry]	This study
MQD2761	ieSi61[ges-1p::TIR1::mRuby::unc-54 3’UTR+ Cbr-unc-119(+)] II; unc-119(ed3) III; daf-2(hq363[daf-2::degron::mNeonGreen]) III; hqEx633[nas-28p::mCherry+rol-6(su1006)]	This study
MQD2762	ieSi61[ges-1p::TIR1::mRuby::unc-54 3’UTR+ Cbr-unc-119(+)] II; unc-119(ed3) III; daf-2(hq363[daf-2::degron::mNeonGreen]) III; hqEx634[dod-3p::mCherry+rol-6(su1006)]	This study
MQD2769	ieSi61[ges-1p::TIR1::mRuby::unc-54 3’UTR+ Cbr-unc-119(+)] II; daf-2(hq363[daf-2::degron::mNeonGreen]) III; hqEx641[gst-30p:mCherry+rol-6(su1006)]	This study
MQD2771	ieSi61[ges-1p::TIR1::mRuby::unc-54 3’UTR+Cbr-unc-119(+)] II; unc-119(ed3) III; daf-2(hq363[daf-2::degron::mNeonGreen]) III; hqEx643[col-185p::mCherry+rol-6(su1006)]	This study
MQD1508	daf-2(hq14[daf-2::gfp]) III	This study
OD2768	ItSi910[elt-2p::vhhGFP4::zif-1::operon-linker::mCherry::his-11::tbb-2 3’UTR+Cbr-unc-119(+)] II; unc-119(ed3) III	CGC
MQD2778	ItSi910[elt-2p::vhhGFP4::zif-1::operon-linker::mCherry::his-11::tbb-2 3’UTR+Cbr-unc-119(+)] II; unc-119(ed3) III; daf-2(hq14[daf-2::gfp]) III	This study
MQD2781	daf-16(hq488[daf-16::tagBFP::degron]) I; ItSi910[elt-2p::vhhGFP4::zif-1::operon-linker::mCherry::his-11::tbb-2 3’UTR+Cbr-unc-119(+)]) II; unc-119(ed3) III; daf-2(hq14[daf-2::gfp]) III; hqSi18[dpy-7p::TIR-1::mRuby::unc-54 3’UTR+Cbr-unc-119(+)] IV	This study
MQD2783	daf-16(hq490[daf-16::tagBFP::degron]) I; ItSi910[elt-2p::vhhGFP4::zif-1::operon-linker::mCherry::his-11::tbb-2 3’UTR+Cbr-unc-119(+)] II; unc-119(ed3) III; daf-2(hq14[daf-2::gfp]) III; hqSi17[rgef-1p::TIR-1::mRuby::unc-54 3’UTR+Cbr-unc-119(+)]) IV	This study
