# Supplementary material for: Intestine-specific removal of DAF-2 nearly doubles lifespan in Caenorhabditis elegans with little fitness cost
Source: Nat Commun. 2022 Oct 25;13:6339. doi: 10.1038/s41467-022-33850-4 (PMC9596710; doi:10.1038/s41467-022-33850-4)
Supplement: Supplementary file 10 — Supplementary Data 7 [file 41467_2022_33850_MOESM10_ESM.xlsx]

## Sheet: sgRNA sequences
sgRNA sequences for constructing knock-in strains.
sgRNA name	Sequence (5'-3')	Description
daf-16-sg1	TCTCTTTCGAACAACACCAG	sgRNAs for knocking in the CDS of GFP, GFP::degron, or tagBFP::degron at the C-terminus of daf-16
daf-16-sg2	TCTCTTCATTTTGTTTCCCC
daf-2-sg1	TTCAACGGACGTTCGGCTTT	sgRNAs for knocking in the CDS of mNeonGreen, icr::NuGFP, degron::mNeonGreen, or GFP at the C-terminus of daf-2
daf-2-sg2	TTTTGGGGGTTTCAGACAAG
daf-2-sg3	TGACATTTTCAACGGACGTT
rgef-1-sg1	CGTGGATCCAGATATCCTGC	sgRNAs for replacing the eft-3 promoter by rgef-1, dpy-7, myo-3, or lim-7 promoter on chromosome II of CA1200 strain
rgef-1-sg2	CGTCACCATGGGAAGCTTCG
rgef-1-sg3	TACTTCTTCTGGAAACGACA
eak-4-sg1	GGGTTAATACGACTCACTAG	sgRNAs for replacing the sun-1 promoter by eak-4 promoter on chromosome IV of CA1199 strain
eak-4-sg2	Same as rgef-1-sg3

## Sheet: qRT-PCR primers
qRT-PCR primers related to Fig. 6c
Primer name	Sequence (5'-3')
act-1-F	TGCCGCTCTTGTTGTAGACAATGG
act-1-R	TGACGTGGTCTTCCGACAATGGAT
pmp-3-F	TGGCCGGATGATGGTGTCGC
pmp-3-R	ACGAACAATGCCAAAGGCCAGC
18S rRNA-F	ATGGCCGTTCTTAGTTGGTGGAGT
18S rRNA-R	TATCGCTCAATCTCGTGCGGCTAA
28S rRNA-F	TTGGCCAGTTGGTTGATGCTTGTC
28S rRNA-R	AGCACAATCACTAGTCCGCCATCA
5S rRNA-F	CGACCATATCACGTTGAATGCA
5S rRNA-R	GGCCGTCTCCGATCCAAGTA
ITS-F	CGAAATGTCAACGTTCCAGTTG
ITS-R	CAACGTCTACTGCAGAACAGCAA
ITS2-F	TTCGCGTCTCGGCATACTG
ITS2-R	TCTTGATGATCAGCCGAGTCAA
