# Supplementary material for: Intestine-specific removal of DAF-2 nearly doubles lifespan in Caenorhabditis elegans with little fitness cost
Source: Nat Commun. 2022 Oct 25;13:6339. doi: 10.1038/s41467-022-33850-4 (PMC9596710; doi:10.1038/s41467-022-33850-4)
Supplement: Supplementary file 12 — Source Data [file 41467_2022_33850_MOESM12_ESM.xlsx]

## Sheet: Fig. 3a
Lifespan assays were performed at 20 °C
Strain	Genotype	Conditions	Mean lifespan ± SEM (Days)	Number of death	Mean lifespan extension	p-value (Log-Rank test)
MQD2356	hqSi8[rgef-1p::TIR1::mRuby::unc-54 3’UTR+Cbr-unc-119(+)] II; unc-119(ed3) III; daf-2(hq363[daf-2::degron::mNeonGreen]) III	0.25% ethanol (Control)	23.26 ± 0.53	109	--	--
MQD2356	hqSi8[rgef-1p::TIR1::mRuby::unc-54 3’UTR+Cbr-unc-119(+)] II; unc-119(ed3) III; daf-2(hq363[daf-2::degron::mNeonGreen]) III	1 mM auxin	27.59 ± 0.65	143	0.1862	<0.0001
	Percent survival
Days	0.25% ethanol (Control)	1 mM auxin
0	100	100
1	100	100
3	100	100
5	100	100
7	100	100
9	99.0826	100
11	95.4128	97.9021
13	90.8257	95.1049
15	88.0734	90.9091
17	84.4037	86.7133
19	77.0642	81.8182
21	66.055	77.6224
23	46.789	69.2308
25	33.0275	62.2378
27	15.5963	49.6503
29	11.0092	37.7622
31	4.58716	27.2727
33	0.917431	18.1818
35	0	13.2867
37		8.39161
39		6.99301
41		3.4965
43		2.0979
45		0.699301
47		0

## Sheet: Fig. 3b
Lifespan assays were performed at 20 °C.
Strain	Genotype	Conditions	Mean lifespan ± SEM (Days)	Number of death	Mean lifespan extension	p-value (Log-Rank test)
MQD2375	unc-119(ed3) III; daf-2(hq363[daf-2::degron::mNeonGreen]) III; ieSi38[sun-1p::TIR1::mRuby::sun-1 3’UTR+Cbr-unc-119(+)] IV	0.25% ethanol (Control)	23 ± 0.64	126	--	--
MQD2375	unc-119(ed3) III; daf-2(hq363[daf-2::degron::mNeonGreen]) III; ieSi38[sun-1p::TIR1::mRuby::sun-1 3’UTR+Cbr-unc-119(+)] IV	1 mM auxin	24.47 ± 0.53	114	0.0639	0.014
	Percent survival
Days	0.25% ethanol (Control)	1 mM auxin
0	100	100
1	100	100
3	100	100
5	100	100
7	100	100
9	98.4127	100
11	94.4444	92.1053
13	88.8889	84.2105
15	82.5397	79.8246
17	79.3651	75.4386
19	69.8413	69.2982
21	61.1111	60.5263
23	53.9683	57.8947
25	41.2698	50
27	31.746	40.3509
29	25.3968	31.5789
31	12.6984	26.3158
33	5.55556	18.4211
35	2.38095	14.0351
37	0	9.64912
39		7.01754
41		3.50877
43		2.63158
45		0.877193
47		0

## Sheet: Fig. 3c
Lifespan assays were performed at 20 °C.
Strain	Genotype	Conditions	Mean lifespan ± SEM (Days)	Number of death	Mean lifespan extension	p-value (Log-Rank test)
MQD2378	hqSi9[dpy-7p::TIR1::mRuby::unc-54 3’UTR+Cbr-unc-119(+)] II; unc-119(ed3) III; daf-2(hq363[daf-2::degron::mNeonGreen]) III	0.25% ethanol (Control)	22.34 ± 0.80	93	--	--
MQD2378	hqSi9[dpy-7p::TIR1::mRuby::unc-54 3’UTR+Cbr-unc-119(+)] II; unc-119(ed3) III; daf-2(hq363[daf-2::degron::mNeonGreen]) III	1 mM auxin	25.41 ± 0.94	115	13.74%	0.001
	Percent survival
Days	0.25% ethanol (Control)	1 mM auxin
0	100	100
2	100	100
4	100	100
6	98.9247	100
8	96.7742	100
10	93.5484	96.5217
12	91.3978	84.3478
14	84.9462	73.913
16	69.8925	67.8261
18	60.2151	65.2174
20	49.4624	63.4783
22	46.2366	60
24	37.6344	55.6522
26	30.1075	48.6957
28	21.5054	41.7391
30	18.2796	36.5217
32	10.7527	26.9565
34	4.30108	22.6087
36	2.15054	12.1739
38	1.07527	6.95652
40	1.11022e-14	2.6087
42		2.6087
44		1.73913
46		0.869565
48		1.83881e-14

## Sheet: Fig. 3d
Lifespan assays were performed at 20 °C.
Strain	Genotype	Conditions	Mean lifespan ± SEM (Days)	Number of death	Mean lifespan extension	p-value (Log-Rank test)
MQD2379	hqSi10[myo-3p::TIR1::mRuby::unc-54 3’UTR+Cbr-unc-119(+)] II; unc-119(ed3) III; daf-2(hq363[daf-2::degron::mNeonGreen]) III	0.25% ethanol (Control)	23.32 ± 0.97	82	--	--
MQD2379	hqSi10[myo-3p::TIR1::mRuby::unc-54 3’UTR+Cbr-unc-119(+)] II; unc-119(ed3) III; daf-2(hq363[daf-2::degron::mNeonGreen]) III	1 mM auxin	24.11 ± 0.62	111	0.0339	0.606
	Percent survival
Days	0.25% ethanol (Control)	1 mM auxin
0	100	100
2	100	100
4	100	100
6	100	100
8	95.122	99.0991
10	85.3659	99.0991
12	80.4878	91.8919
14	75.6098	88.2883
16	73.1707	86.4865
18	70.7317	81.982
20	67.0732	70.2703
22	56.0976	58.5586
24	46.3415	46.8468
26	40.2439	31.5315
28	30.4878	20.7207
30	19.5122	12.6126
32	13.4146	7.20721
34	6.09756	4.5045
36	4.87805	3.6036
38	1.21951	1.8018
40	0	0.900901
42		0

## Sheet: Fig. 3e
Lifespan assays were performed at 20 °C.
Strain	Genotype	Conditions	Mean lifespan ± SEM (Days)	Number of death	Mean lifespan extension	p-value (Log-Rank test)
MQD2383	hqSi11[lim-7p::TIR1::mRuby::unc-54 3’UTR+Cbr-unc-119(+)] II; unc-119(ed3) III; daf-2(hq363[daf-2::degron::mNeonGreen]) III	0.25% ethanol (Control)	23.42 ± 0.81	97	--	--
MQD2383	hqSi11[lim-7p::TIR1::mRuby::unc-54 3’UTR+Cbr-unc-119(+)] II; unc-119(ed3) III; daf-2(hq363[daf-2::degron::mNeonGreen]) III	1 mM auxin	24.63 ± 0.69	142	0.0517	0.157
	Percent survival
Days	0.25% ethanol (Control)	1 mM auxin
0	100	100
2	100	100
4	100	100
6	100	99.2958
8	98.9691	95.0704
10	90.7216	91.5493
12	82.4742	88.7324
14	80.4124	85.9155
16	75.2577	83.8028
18	68.0412	78.8732
20	64.9485	68.3099
22	59.7938	61.2676
24	46.3918	47.8873
26	38.1443	40.1408
28	28.866	30.9859
30	20.6186	23.9437
32	11.3402	16.9014
34	4.12371	11.2676
36	1.03093	5.6338
38	0	1.40845
40		0.704225
42		1.5439e-14

## Sheet: Fig. 3f
Lifespan assays were performed at 20 °C.
Strain	Genotype	Conditions	Mean lifespan ± SEM (Days)	Number of death	Mean lifespan extension	p-value (Log-Rank test)
MQD2402	unc-119(ed3) III; daf-2(hq363[daf-2::degron::mNeonGreen]) III; hqSi12[eak-4p::TIR-1:mRuby::unc-54 3’UTR+Cbr-unc-119(+)] IV	0.25% ethanol (Control)	22.21 ± 0.81	97	--	--
MQD2402	unc-119(ed3) III; daf-2(hq363[daf-2::degron::mNeonGreen]) III; hqSi12[eak-4p::TIR-1:mRuby::unc-54 3’UTR+Cbr-unc-119(+)] IV	1 mM auxin	22.01 ± 0.70	106	-0.009	0.529
	Percent survival
Days	0.25% ethanol (Control)	1 mM auxin
0	100	100
1	100	100
3	100	100
5	100	100
7	100	100
9	96.9072	99.0566
11	89.6907	93.3962
13	78.3505	82.0755
15	70.1031	73.5849
17	64.9485	66.0377
19	56.701	59.434
21	50.5155	46.2264
23	38.1443	36.7925
25	30.9278	26.4151
27	20.6186	19.8113
29	19.5876	13.2075
31	8.24742	6.60377
33	4.12371	3.77358
35	2.06186	0.943396
37	1.03093	1.92554e-14
39	0

## Sheet: Fig. 3g
Lifespan assays were performed at 20 °C.
Strain	Genotype	Conditions	Mean lifespan ± SEM (Days)	Number of death	Mean lifespan extension	p-value (Log-Rank test)
MQD2374	ieSi61[ges-1p::TIR1::mRuby::unc-54 3’UTR+Cbr-unc-119(+)] II; unc-119(ed3) III; daf-2(hq363[daf-2::degron::mNeonGreen]) III	0.25% ethanol (Control)	22.38 ± 0.68	110	--	--
MQD2374	ieSi61[ges-1p::TIR1::mRuby::unc-54 3’UTR+Cbr-unc-119(+)] II; unc-119(ed3) III; daf-2(hq363[daf-2::degron::mNeonGreen]) III	1 mM auxin	43.5 ± 1.18	115	0.9437	<0.0001
	Percent survival
Days	0.25% ethanol (Control)	1 mM auxin
0	100	100
2	100	100
4	100	100
6	100	100
8	94.5455	100
10	87.2727	100
12	86.3636	100
14	83.6364	100
16	76.3636	99.1304
18	74.5455	98.2609
20	63.6364	97.3913
22	49.0909	96.5217
24	42.7273	96.5217
26	27.2727	91.3043
28	20	83.4783
30	10	77.3913
32	1.81818	74.7826
34	0	71.3043
36		65.2174
38		61.7391
40		57.3913
42		52.1739
44		47.8261
46		40.8696
48		34.7826
50		31.3043
52		25.2174
54		20
56		16.5217
58		13.0435
60		10.4348
62		4.34783
64		3.47826
66		1.73913
68		1.73913
70		0.869565
72		2.70617e-14

## Sheet: Fig. 3h
Lifespan assays were performed at 20 °C.
Strain	Genotype	Conditions	Mean lifespan ± SEM (Days)	Number of death	Mean lifespan extension	p-value (Log-Rank test)
MQD2374	ieSi61[ges-1p::TIR1::mRuby::unc-54 3’UTR+Cbr-unc-119(+)] II; unc-119(ed3) III; daf-2(hq363[daf-2::degron::mNeonGreen]) III	50 μg/ml FUDR, 0.25% ethanol (Control)	20.87 ± 0.78	90	--	--
MQD2374	ieSi61[ges-1p::TIR1::mRuby::unc-54 3’UTR+Cbr-unc-119(+)] II; unc-119(ed3) III; daf-2(hq363[daf-2::degron::mNeonGreen]) III	50 μg/ml FUDR, 1 mM auxin	40.34 ± 1.13	112	0.9329	<0.0001
N2	Wild type	50 μg/ml FUDR, 1 mM auxin	20.25 ± 0.83	91	--	--
MQD855	daf-2(e1370ts) III	50 μg/ml FUDR, 1 mM auxin	41.71 ± 1.73	113	1.0598	<0.0001
CA1200	ieSi57[eft-3p::TIR-1::mRuby::unc-54 3’UTR+Cbr-unc-119(+)] II; unc-119(ed3) III	50 μg/ml FUDR, 1 mM auxin (Control)	21.19 ± 0.77	95	--	--
MQD2453	ieSi57[eft-3p::TIR1::mRuby::sun-1 3’UTR+Cbr-unc-119(+)] II; unc-119(ed3) III; daf-2(hq363[daf-2::degron::mNeonGreen]) III	50 μg/ml FUDR, 1 mM auxin	56.48 ± 1.10	96	1.6654	<0.0001
	Percent survival
Days	MQD2374_Control	MQD2374_1 mM auxin	N2	MQD855	CA1200	MQD2453
0	100	100	100	100	100	100
1	100	100	100	100	100	100
3	100	100	98.9011	100	100	100
5	100	100	97.8022	100	100	100
7	97.7778	100	97.8022	100	100	100
9	94.4444	100	96.7033	100	97.8947	100
11	90	100	81.3187	98.2301	89.4737	100
13	74.4444	100	67.033	94.6903	76.8421	100
15	67.7778	99.1071	62.6374	88.4956	66.3158	100
17	57.7778	99.1071	57.1429	84.0708	60	100
19	53.3333	98.2143	53.8462	79.646	55.7895	98.9583
21	45.5556	98.2143	46.1538	77.8761	45.2632	98.9583
23	37.7778	93.75	32.967	76.9912	35.7895	98.9583
25	27.7778	90.1786	25.2747	72.5664	25.2632	97.9167
27	20	87.5	17.5824	68.1416	21.0526	97.9167
29	14.4444	83.0357	15.3846	66.3717	18.9474	97.9167
31	5.55556	77.6786	5.49451	62.8319	11.5789	96.875
33	4.44444	69.6429	3.2967	59.292	3.15789	96.875
35	2.22222	61.6071	2.1978	56.6372	2.10526	93.75
37	0	48.2143	1.0989	56.6372	0	93.75
39		41.0714	3.1225e-15	55.7522		93.75
41		34.8214		53.0973		91.6667
43		29.4643		53.0973		90.625
45		24.1071		51.3274		86.4583
47		21.4286		50.4425		78.125
49		21.4286		46.9027		78.125
51		17.8571		40.708		71.875
53		16.0714		35.3982		63.5417
55		13.3929		33.6283		54.1667
57		11.6071		29.2035		44.7917
59		10.7143		16.8142		44.7917
61		8.92857		12.3894		35.4167
63		4.46429		6.19469		23.9583
65		2.67857		2.65487		16.6667
67		1.78571		1.76991		9.375
69		0.892857		1.76991		7.29167
71		1.83881e-14		1.76991		6.25
73				0		3.125
75						2.08333
77						7.28584e-15

## Sheet: Fig. 4a
Lifespan assays were performed at 20 °C.
Strain	Genotype	Conditions	Mean lifespan ± SEM (Days)	Number of death	Mean lifespan extension	p-value (Log-Rank test)
MQD2433	daf-16(hq389[daf-16::gfp::degron]) I	1 mM auxin (WT)	22.63 ± 0.51	117	--	--
MQD2490	daf-16(hq389[daf-16::gfp::degron]) I; daf-2(e1370ts) III	1 mM auxin (daf-2(e1370))	50.95 ± 1.54	114	1.2514	<0.0001
MQD2492	daf-16(hq389[daf-16::gfp::degron]) I; hqSi8[rgef-1p::TIR1::mRuby::unc-54 3’UTR+Cbr-unc-119(+)] II; unc-119(ed3) III; daf-2(e1370ts) III	1 mM auxin	42.99 ± 1.26	140	0.8997	<0.0001
	Percent survival
Days	MQD2433	MQD2490	MQD2492
0	100	100	100
2	100	100	100
4	100	100	100
6	100	100	100
8	99.1453	100	100
10	97.4359	100	98.5714
12	94.0171	99.1228	93.5714
14	88.8889	98.2456	92.1429
16	86.3248	94.7368	88.5714
18	74.359	93.8596	87.8571
20	66.6667	92.1053	86.4286
22	54.7009	91.2281	85.7143
24	29.9145	89.4737	84.2857
26	17.094	87.7193	82.1429
28	11.9658	86.8421	80
30	5.98291	85.0877	77.8571
32	3.4188	85.0877	77.1429
34	1.7094	83.3333	75.7143
36	0	81.5789	74.2857
38		78.9474	67.8571
40		77.193	65
42		74.5614	62.1429
44		68.4211	55.7143
46		65.7895	55
48		61.4035	42.1429
50		55.2632	32.8571
52		49.1228	23.5714
54		43.8596	15
56		34.2105	9.28571
58		29.8246	7.14286
60		26.3158	4.28571
62		18.4211	2.85714
64		15.7895	0.714286
66		14.0351	0.714286
68		12.2807	2.80158e-14
70		8.77193
72		7.01754
74		3.50877
76		2.63158
78		0.877193
80		0

## Sheet: Fig. 4b
Lifespan assays were performed at 20 °C.
Strain	Genotype	Conditions	Mean lifespan ± SEM (Days)	Number of death	Mean lifespan extension	p-value (Log-Rank test)
MQD2433	daf-16(hq389[daf-16::gfp::degron]) I	1 mM auxin (WT)	22.63 ± 0.51	117	--	--
MQD2490	daf-16(hq389[daf-16::gfp::degron]) I; daf-2(e1370ts) III	1 mM auxin (daf-2(e1370))	50.95 ± 1.54	114	1.2514	<0.0001
MQD2498	daf-16(hq389[daf-16::gfp::degron]) I; unc-119(ed3) III; daf-2(e1370ts) III; ieSi38[sun-1p::TIR1::mRuby::sun-1 3’UTR+Cbr-unc-119(+)] IV	1 mM auxin	47.94 ± 1.75	104	1.1184	<0.0001
	Percent survival
Days	MQD2433	MQD2490	MQD2498
0	100	100	100
2	100	100	100
4	100	100	100
6	100	100	100
8	99.1453	100	100
10	97.4359	100	99.0385
12	94.0171	99.1228	95.1923
14	88.8889	98.2456	95.1923
16	86.3248	94.7368	94.2308
18	74.359	93.8596	90.3846
20	66.6667	92.1053	87.5
22	54.7009	91.2281	84.6154
24	29.9145	89.4737	83.6538
26	17.094	87.7193	83.6538
28	11.9658	86.8421	82.6923
30	5.98291	85.0877	80.7692
32	3.4188	85.0877	78.8462
34	1.7094	83.3333	75.9615
36	0	81.5789	75.9615
38		78.9474	73.0769
40		77.193	67.3077
42		74.5614	66.3462
44		68.4211	63.4615
46		65.7895	61.5385
48		61.4035	57.6923
50		55.2632	48.0769
52		49.1228	43.2692
54		43.8596	33.6538
56		34.2105	29.8077
58		29.8246	25
60		26.3158	17.3077
62		18.4211	15.3846
64		15.7895	14.4231
66		14.0351	11.5385
68		12.2807	9.61538
70		8.77193	7.69231
72		7.01754	6.73077
74		3.50877	5.76923
76		2.63158	2.88462
78		0.877193	6.245e-15
80		0

[truncated: 34 more sheets: Fig. 4c, Fig. 4d, Fig. 4e, Fig. 4f, Fig. 4g, Fig. 4h, Fig. 4j, Fig. 5a, Fig. 5b, Fig. 5c, Fig. 5d, Fig. 6a left panel, Fig. 6a middle panel, Fig. 6a right panel, Fig. 6b, Fig. 6c, Fig. 6d, Fig. 7b, Fig. 7f_top panel, Fig. 7f_middle panel …]
